# Supplementary material for: Identification of a multidimensional transcriptome signature for survival prediction of postoperative glioblastoma multiforme patients
Source: J Transl Med. 2018 Dec 20;16:368. doi: 10.1186/s12967-018-1744-8 (PMC6302404; doi:10.1186/s12967-018-1744-8)
Supplement: Supplementary file 1 — Additional file 1: Table S1. PCGs and lncRNAs of Univariate Cox regression analysis (P < 0.05) in the training set (n = 76). [file 12967_2018_1744_MOESM1_ESM.xls]

## Sheet: GBM
Table S1: PCGs and lncRNAs of Univariate Cox regression analysis(P < 0.05) in the training set (n = 76)
PCGs and lncRNAs	coefficient	P	HR	right	left
TSPAN6	-0.120495	0.486375	0.886482	0.631428	1.24456
TNMD	-0.0218545	0.732432	0.978383	0.863174	1.10897
DPM1	-0.171179	0.535694	0.84267	0.490222	1.44851
SCYL3	-0.106842	0.814002	0.898668	0.369013	2.18855
C1orf112	-0.268811	0.333062	0.764288	0.443478	1.31717
FGR	0.214178	0.14385	1.23884	0.929575	1.65101
CFH	0.0403575	0.707528	1.04118	0.843265	1.28555
FUCA2	0.0959806	0.640141	1.10074	0.736084	1.64604
GCLC	-0.147879	0.544108	0.862535	0.534899	1.39085
NFYA	-0.048616	0.830269	0.952547	0.610709	1.48573
NIPAL3	0.195489	0.325671	1.21591	0.823378	1.79556
LAS1L	-0.0261924	0.929159	0.974148	0.546821	1.73542
ENPP4	-0.0715395	0.444013	0.93096	0.775131	1.11811
SEMA3F	0.146687	0.0929689	1.15799	0.975846	1.37414
ANKIB1	-0.0366425	0.837218	0.964021	0.679634	1.36741
CYP51A1	-0.110513	0.495835	0.895374	0.651452	1.23063
KRIT1	-0.0461783	0.773911	0.954872	0.696806	1.30851
RAD52	0.159568	0.513976	1.173	0.726424	1.89413
BAD	0.033575	0.884067	1.03414	0.658546	1.62396
LAP3	-0.014235	0.956483	0.985866	0.59124	1.64389
CD99	0.010204	0.941328	1.01026	0.769878	1.32569
HS3ST1	-0.0596206	0.496535	0.942122	0.793361	1.11878
WNT16	0.100248	0.153718	1.10544	0.963207	1.26869
HECW1	0.0752564	0.230415	1.07816	0.953389	1.21926
MAD1L1	0.133748	0.565696	1.1431	0.724247	1.8042
LASP1	0.587888	0.0816145	1.80018	0.928868	3.48882
SNX11	0.150789	0.560639	1.16275	0.699697	1.93225
TMEM176A	0.0546593	0.580345	1.05618	0.870134	1.28201
M6PR	-0.100964	0.735605	0.903965	0.503092	1.62426
KLHL13	-0.254404	0.0553376	0.775379	0.597731	1.00582
CYP26B1	0.044312	0.54295	1.04531	0.906242	1.20572
ICA1	-0.121117	0.495569	0.88593	0.625342	1.25511
DBNDD1	-0.00178245	0.986587	0.998219	0.810918	1.22878
ALS2	0.0234084	0.957578	1.02368	0.432104	2.42518
CASP10	-0.0444089	0.780863	0.956563	0.699574	1.30796
CFLAR	-0.0844835	0.740089	0.918987	0.55787	1.51386
TFPI	-0.277322	0.0248232	0.757811	0.594803	0.965492
RBM5	0.00376664	0.987568	1.00377	0.624993	1.61212
MTMR7	0.130639	0.393791	1.13956	0.843987	1.53864
SLC7A2	-0.00664378	0.932828	0.993378	0.851178	1.15933
ARF5	0.474944	0.114462	1.60792	0.891549	2.89992
SARM1	0.296679	0.102491	1.34538	0.942306	1.92088
POLDIP2	0.826391	0.058219	2.28506	0.971649	5.37384
PLXND1	0.227826	0.180873	1.25587	0.899527	1.75337
AK2	-0.192391	0.463358	0.824984	0.493322	1.37962
CD38	0.0419733	0.655691	1.04287	0.867158	1.25418
FKBP4	-0.234875	0.320805	0.79067	0.497302	1.2571
KDM1A	-0.0644776	0.790272	0.937557	0.582956	1.50785
RBM6	0.0658047	0.747749	1.06802	0.715177	1.59494
CAMKK1	0.221496	0.0829567	1.24794	0.971518	1.60302
RECQL	-0.311331	0.368579	0.732471	0.371585	1.44385
HSPB6	0.0518121	0.602587	1.05318	0.866564	1.27998
ARHGAP33	0.070179	0.626691	1.0727	0.808467	1.42329
NDUFAB1	0.0297675	0.895032	1.03022	0.662041	1.60314
PDK4	0.075844	0.484354	1.07879	0.872212	1.33431
ZMYND10	-0.0417552	0.569914	0.959105	0.830446	1.1077
ARX	0.057336	0.468422	1.05901	0.906961	1.23655
SLC25A13	0.0353443	0.890908	1.03598	0.62517	1.71673
ST7	-0.131934	0.687464	0.876399	0.460839	1.66669
CDC27	0.13746	0.729065	1.14736	0.527098	2.49749
SLC4A1	0.224483	0.0147021	1.25167	1.04513	1.49905
CALCR	-0.0808885	0.58825	0.922297	0.68816	1.23609
HCCS	-0.310109	0.355163	0.733367	0.380047	1.41516
DVL2	0.0772745	0.821529	1.08034	0.552041	2.11421
UPF1	0.00268027	0.992619	1.00268	0.568274	1.76917
SKAP2	0.106763	0.38391	1.11267	0.874976	1.41494
SLC25A5	-0.262982	0.309412	0.768755	0.462979	1.27648
CCDC109B	0.0166484	0.902098	1.01679	0.779881	1.32566
HOXA11	-0.0690349	0.311002	0.933294	0.816614	1.06665
POLR2J	0.312805	0.300406	1.36725	0.756368	2.47153
DHX33	0.032472	0.88165	1.033	0.673668	1.58401
THSD7A	0.0659043	0.549127	1.06812	0.860955	1.32515
LIG3	-0.00761769	0.979162	0.992411	0.560326	1.75769
RPAP3	-0.0806605	0.782642	0.922507	0.520113	1.63622
ACSM3	-0.0542979	0.631855	0.94715	0.758495	1.18273
CIAPIN1	-0.202865	0.467635	0.816388	0.472232	1.41136
SPPL2B	-0.01504	0.887794	0.985073	0.799346	1.21395
COPZ2	0.0786458	0.492382	1.08182	0.864261	1.35415
PRKAR2B	0.187718	0.175332	1.20649	0.919655	1.5828
MSL3	-0.589248	0.120637	0.554744	0.263596	1.16747
CREBBP	-0.0753122	0.714701	0.927454	0.619333	1.38887
TSPOAP1	0.0161002	0.856525	1.01623	0.853479	1.21002
MPO	0.116375	0.238132	1.12342	0.925911	1.36305
PON1	0.051203	0.713221	1.05254	0.801036	1.383
WDR54	-0.185863	0.453908	0.830388	0.510544	1.35061
CROT	-0.0968572	0.566299	0.907686	0.651899	1.26384
ABCB4	-0.0739882	0.66606	0.928683	0.663643	1.29957
RHBDD2	0.445039	0.0583641	1.56055	0.984369	2.47399
SOX8	-0.0524967	0.530525	0.948857	0.805297	1.11801
IBTK	-0.00743128	0.981811	0.992596	0.523993	1.88027
ZNF195	0.147358	0.65561	1.15877	0.606387	2.21434
MYCBP2	-0.0457123	0.824281	0.955317	0.63813	1.43016
FBXL3	-0.141113	0.640874	0.868391	0.479977	1.57112
ITGAL	0.00619705	0.950276	1.00622	0.828139	1.22259
PDK2	0.38138	0.348108	1.4643	0.660147	3.24805
ITGA3	0.151968	0.172959	1.16412	0.935572	1.44851
ZFX	-0.0656684	0.82942	0.936441	0.515267	1.70188
LAMP2	-0.179113	0.418201	0.836012	0.541856	1.28986
ITGA2B	0.12894	0.197983	1.13762	0.934846	1.38438
GDE1	-0.220004	0.535258	0.802515	0.40032	1.60879
C19orf60	-0.116132	0.559135	0.890358	0.603024	1.3146
CRLF1	-0.00837821	0.869923	0.991657	0.89704	1.09625
OSBPL7	0.0543452	0.772144	1.05585	0.730892	1.52528
TMEM98	0.0616543	0.532879	1.06359	0.876237	1.29101
YBX2	0.0815001	0.372912	1.08491	0.906856	1.29793
MAP3K14	0.263372	0.13971	1.30131	0.917456	1.84577
ABCC8	-0.0539368	0.521627	0.947492	0.803403	1.11742
CACNG3	0.0603419	0.390097	1.0622	0.925641	1.2189
TMEM132A	0.13315	0.452266	1.14242	0.80731	1.61664
AP2B1	0.405808	0.281425	1.50052	0.717049	3.14002
TAC1	0.0202127	0.703156	1.02042	0.919662	1.13221
ZNF263	-0.02727	0.940701	0.973098	0.474372	1.99616
CX3CL1	0.131468	0.440453	1.1405	0.816644	1.59279
SPATA20	0.178099	0.3405	1.19494	0.828519	1.72342
CACNA1G	0.0528273	0.602285	1.05425	0.864279	1.28597
TNFRSF12A	0.03997	0.745103	1.04078	0.817913	1.32437
DLX6	0.0130554	0.809249	1.01314	0.911243	1.12643
MAP3K9	0.121419	0.189834	1.1291	0.941676	1.35382
RALA	0.0642329	0.848502	1.06634	0.551675	2.06115
BAIAP2L1	0.0225363	0.837356	1.02279	0.82478	1.26834
ETV1	-0.13105	0.358081	0.877174	0.663297	1.16002
AGK	0.64223	0.130034	1.90071	0.827627	4.36515
ALDH3B1	0.17059	0.23914	1.186	0.892752	1.57558
PHTF2	0.0497908	0.820751	1.05105	0.683238	1.61687
CCL26	-0.13076	0.319233	0.877428	0.678368	1.1349
FARP2	0.0047261	0.984738	1.00474	0.619089	1.63062
USH1C	0.0551443	0.368879	1.05669	0.93694	1.19175
GGCT	0.0796543	0.744545	1.08291	0.670673	1.74854
DBF4	0.102524	0.639919	1.10796	0.721073	1.70244
TBXA2R	0.246409	0.177736	1.27942	0.894108	1.83079
IFRD1	-0.0865114	0.701303	0.917125	0.589444	1.42697
COX10	0.0220007	0.955354	1.02224	0.473209	2.20829
GTF2IRD1	0.00827211	0.973724	1.00831	0.616341	1.64954
PAF1	-0.331843	0.451966	0.7176	0.302228	1.70385
VPS41	-0.28922	0.375848	0.748848	0.39482	1.42033
ELAC2	0.580583	0.203896	1.78708	0.729756	4.37634
SCIN	-0.0100048	0.89717	0.990045	0.850667	1.15226
ARSD	0.252929	0.148821	1.28779	0.913525	1.81539
PNPLA4	0.168676	0.0909743	1.18374	0.973447	1.43945
ADIPOR2	0.0569603	0.86491	1.05861	0.549221	2.04046
CDKL3	-0.104586	0.590011	0.900698	0.615687	1.31764
UPP2	-0.0346296	0.787074	0.965963	0.751333	1.24191
MARK4	0.159724	0.66663	1.17319	0.56723	2.42647
PROM1	0.0221661	0.771357	1.02241	0.88044	1.18728
CCDC124	-0.0631018	0.828552	0.938848	0.530358	1.66196
CEACAM21	0.000736049	0.994964	1.00074	0.79626	1.25772
PAFAH1B1	0.551417	0.134663	1.73571	0.842795	3.57464
NOS2	-0.031635	0.563169	0.96886	0.870331	1.07854
DNAH9	0.0484202	0.568589	1.04961	0.888664	1.23971
KIAA0100	0.379101	0.296476	1.46097	0.717061	2.97664
GAS7	0.109547	0.391022	1.11577	0.868695	1.43312
TRAPPC6A	0.0121325	0.961789	1.01221	0.616185	1.66275
MATK	0.00729501	0.941698	1.00732	0.828447	1.22482
CD79B	0.288382	0.00909589	1.33427	1.07433	1.6571
SCN4A	0.106495	0.150972	1.11237	0.961898	1.28639
ST7L	-0.0640124	0.858872	0.937993	0.463194	1.89949
TKTL1	0.109759	0.102819	1.11601	0.978132	1.27332
PAX6	0.0232554	0.867346	1.02353	0.779092	1.34465
RPUSD1	0.231445	0.493808	1.26042	0.64954	2.44582
RHBDF1	0.109353	0.574867	1.11556	0.761273	1.63472
LUC7L	0.0380062	0.847182	1.03874	0.705728	1.52888
CACNA2D2	0.0292429	0.688321	1.02967	0.89258	1.18783
BAIAP3	0.13796	0.128694	1.14793	0.960773	1.37154
PIGQ	0.0602691	0.806952	1.06212	0.654988	1.72233
TEAD3	0.0362679	0.787096	1.03693	0.796981	1.34913
SELE	0.0500558	0.661494	1.05133	0.840288	1.31538
DNAJC11	0.1486	0.556156	1.16021	0.707334	1.90304
FMO3	-0.0103614	0.9367	0.989692	0.766386	1.27806
MYLIP	-0.162899	0.317807	0.849677	0.617236	1.16965
NOX1	-0.0297137	0.863574	0.970723	0.691669	1.36236
E2F2	0.0822124	0.419599	1.08569	0.889204	1.32558
PSMB1	-0.109401	0.672448	0.896371	0.5398	1.48848
SYN1	0.157726	0.0820868	1.17085	0.980129	1.39867
JARID2	-0.00872509	0.961104	0.991313	0.698109	1.40766
CDKL5	-0.0500563	0.57942	0.951176	0.796862	1.13537
CAMK1G	0.0493347	0.457649	1.05057	0.922328	1.19665
CDK11A	0.319763	0.107915	1.3768	0.93232	2.03319
NADK	-0.387234	0.333943	0.678932	0.309516	1.48926
DLEC1	0.0524077	0.462458	1.05381	0.916328	1.21191
CYTH3	0.396958	0.204006	1.48729	0.806096	2.74414
ADAM22	-0.176211	0.2448	0.838441	0.623034	1.12832
SYPL1	0.0911736	0.614331	1.09546	0.768393	1.56174
CYB561	0.127739	0.389378	1.13626	0.849482	1.51984
SPAG9	0.215822	0.40208	1.24088	0.749006	2.05577
CELSR3	0.0311742	0.694325	1.03167	0.883115	1.2052
AASS	-0.0336378	0.876979	0.966922	0.631577	1.48032
PLEKHG6	0.0514053	0.648462	1.05275	0.84401	1.31311
SS18L2	0.039935	0.897895	1.04074	0.56551	1.91534
MPND	0.313414	0.403997	1.36809	0.655282	2.85627
MGST1	0.0588118	0.532293	1.06058	0.881823	1.27556
CRY1	-0.0345264	0.909061	0.966063	0.534208	1.74703
NFIX	0.0685808	0.702725	1.07099	0.753052	1.52315
ST3GAL1	0.0841827	0.6371	1.08783	0.766774	1.54331
MMP25	0.0893507	0.469049	1.09346	0.858538	1.39267
IL32	0.0808135	0.437745	1.08417	0.884001	1.32966
PKD1	0.0607884	0.681632	1.06267	0.794823	1.42079
MAPK8IP2	0.167956	0.231924	1.18288	0.89815	1.55789
MED24	0.415441	0.127282	1.51504	0.88823	2.58418
RHOBTB2	0.432173	0.0823227	1.5406	0.946133	2.50858
HEATR5B	-0.00891815	0.975784	0.991121	0.55724	1.76284
SEC62	-0.241754	0.517338	0.785249	0.377725	1.63245
RPS20	0.0845592	0.715349	1.08824	0.690803	1.71432
CSDE1	-0.55785	0.129384	0.572439	0.278368	1.17717
UBE3C	0.068938	0.812082	1.07137	0.606898	1.89131
REV3L	0.030629	0.85231	1.0311	0.746899	1.42345
MASP2	-0.0370561	0.764304	0.963622	0.756324	1.22774
FAM76A	-0.116316	0.594672	0.890194	0.57997	1.36636
TRAF3IP3	-0.0480443	0.725715	0.953092	0.728731	1.24653
POMT2	0.184335	0.476962	1.20242	0.723491	1.99838
VTA1	-0.326099	0.30484	0.721734	0.387136	1.34552
MLXIPL	0.00155977	0.985707	1.00156	0.844436	1.18792
BAZ1B	0.22755	0.373961	1.25552	0.76027	2.07338
RANBP9	-0.200837	0.554453	0.818045	0.420307	1.59217
ETV7	-0.0249161	0.801826	0.975392	0.802929	1.1849
METTL13	-0.48882	0.32767	0.61335	0.230473	1.63229
DYRK4	-0.0391796	0.879105	0.961578	0.580402	1.59309
ZNF207	0.14761	0.808243	1.15906	0.351876	3.81788
UQCRC1	-0.248913	0.466952	0.779648	0.398694	1.5246
STARD3NL	0.104753	0.602201	1.11044	0.748907	1.64649
CD9	0.00972366	0.933446	1.00977	0.803732	1.26863
HHATL	0.0580152	0.40802	1.05973	0.923656	1.21585
NCAPD2	0.0849094	0.750251	1.08862	0.645381	1.83626
IFFO1	0.0836356	0.733914	1.08723	0.67126	1.76098
GIPR	0.024865	0.840079	1.02518	0.805217	1.30522
PHF7	-0.0762565	0.708633	0.926578	0.621133	1.38223
SEMA3G	0.0386473	0.709955	1.0394	0.847877	1.27419
NISCH	-0.0107907	0.964481	0.989267	0.615249	1.59066
STAB1	0.0330182	0.800014	1.03357	0.800565	1.33439
FUZ	-0.0306282	0.875222	0.969836	0.661719	1.42142
SLC6A13	0.00393411	0.970308	1.00394	0.816098	1.23502
IDS	0.161775	0.463626	1.1756	0.762724	1.81196
PRSS3	0.110931	0.246296	1.11732	0.926261	1.34778
ZNF200	0.0119224	0.981126	1.01199	0.376876	2.71742
CD4	-0.0316067	0.808166	0.968888	0.750696	1.2505
LRRC23	0.0690284	0.626863	1.07147	0.811177	1.41528
BTK	0.025197	0.807958	1.02552	0.836957	1.25656
HFE	0.0227617	0.868379	1.02302	0.781575	1.33906
SCMH1	0.185762	0.596519	1.20414	0.605346	2.39523
FYN	-0.00972357	0.958015	0.990324	0.689539	1.42231
HIVEP2	0.107858	0.642779	1.11389	0.706156	1.75705
FMO1	0.0692033	0.455371	1.07165	0.893602	1.28518
TCEB3	-0.145956	0.715218	0.864196	0.39455	1.89288
LYPLA2	-0.0778916	0.791878	0.925065	0.518691	1.64982
CLCN6	0.00971056	0.960677	1.00976	0.686388	1.48547
MRC2	0.00198228	0.98894	1.00198	0.757074	1.32612
NME1-NME2	-0.134406	0.377095	0.874235	0.648786	1.17803
SLC6A7	0.151171	0.0485914	1.1632	1.00094	1.35176
TSPAN9	0.466957	0.0135162	1.59513	1.1012	2.31061
BTBD7	-0.110413	0.648571	0.895464	0.556967	1.43968
APBA3	-0.518473	0.0710089	0.595429	0.339145	1.04538
MKS1	-0.151898	0.693778	0.859076	0.403319	1.82985
ABHD5	-0.428027	0.146127	0.651794	0.36595	1.16091
AKAP8L	-0.0617874	0.803505	0.940083	0.577815	1.52948
MBTD1	-0.0534418	0.794673	0.947961	0.633865	1.4177
UTP18	-0.433058	0.308978	0.648523	0.281578	1.49366
RNF216	0.228835	0.489107	1.25713	0.657342	2.40421
TTC19	0.452681	0.199079	1.57252	0.788031	3.13798
PTBP1	-0.309311	0.376295	0.733952	0.369899	1.45631
DPF1	0.0592742	0.718882	1.06107	0.768376	1.46525
SYT7	0.131008	0.116528	1.13998	0.967934	1.3426
LARS2	-0.148669	0.626571	0.861854	0.47353	1.56863
PIK3C2A	-0.0804578	0.756089	0.922694	0.555363	1.53299
PLAUR	0.335867	0.0259395	1.39915	1.04111	1.88033
ANLN	0.171326	0.246916	1.18688	0.88809	1.58619
WIZ	0.0939689	0.690304	1.09853	0.69193	1.74405
RABGAP1	-0.166035	0.559046	0.847017	0.485286	1.47838
DCN	0.0253705	0.787394	1.0257	0.852992	1.23336
QPCTL	0.0350852	0.84467	1.03571	0.729134	1.47119
PPP5C	0.0738007	0.770003	1.07659	0.656432	1.76568
CEP68	-0.128765	0.728515	0.879181	0.424918	1.81908
MAP4K3	-0.192975	0.485511	0.824502	0.479382	1.41809
ZBTB32	-0.135122	0.502982	0.873609	0.588303	1.29728
TYROBP	0.0411288	0.741567	1.04199	0.816024	1.33052
TMEM159	0.25061	0.198439	1.28481	0.876923	1.88242
GABRA3	0.0250849	0.687169	1.0254	0.907552	1.15856
BRCA1	0.119418	0.536457	1.12684	0.771667	1.64549
ERCC1	-0.36855	0.173875	0.691737	0.406675	1.17661
CD22	0.0689422	0.370625	1.07137	0.921287	1.24591
SEMA3B	0.168075	0.323163	1.18303	0.847594	1.6512
MBTPS2	-0.0243674	0.94712	0.975927	0.474991	2.00516
PRICKLE3	0.144118	0.380184	1.15502	0.837143	1.5936
LTF	0.032624	0.408168	1.03316	0.956301	1.1162
EXTL3	0.251231	0.235013	1.28561	0.849244	1.94618
ELOVL5	0.302066	0.355547	1.35265	0.712661	2.56737
ALOX5	0.0538662	0.637927	1.05534	0.843262	1.32076
KDM5D	-0.038103	0.308672	0.962614	0.894525	1.03588
CALCOCO1	0.191852	0.513551	1.21149	0.681332	2.15418
UBR7	0.147616	0.626937	1.15907	0.639132	2.10197
MAP4K5	-0.0411485	0.828253	0.959687	0.661727	1.39181
EHD3	0.14481	0.370173	1.15582	0.842061	1.58649
PSMC4	-0.298284	0.400802	0.742091	0.370053	1.48816
MAN2B2	0.228409	0.391001	1.2566	0.745668	2.11762
SLC7A14	0.11521	0.118129	1.12211	0.971134	1.29656
CLDN11	0.137356	0.0583394	1.14724	0.995163	1.32255
SLC25A39	0.440771	0.252428	1.5539	0.730467	3.30558
MVP	0.143854	0.372556	1.15472	0.841693	1.58415
NUB1	0.27464	0.45111	1.31606	0.644246	2.68842
PGM3	-0.455817	0.0530558	0.63393	0.39946	1.00603
RWDD2A	-0.212129	0.351319	0.80886	0.517776	1.26359
CLK1	-0.0766387	0.714318	0.926224	0.614482	1.39612
POLR3B	-0.22553	0.40126	0.798093	0.471352	1.35133
ANGEL1	-0.0344133	0.88159	0.966172	0.614325	1.51954
RNF14	0.140406	0.51528	1.15074	0.753861	1.75656
DNASE1L1	0.164205	0.406924	1.17846	0.799421	1.7372
DDX11	0.0259689	0.87535	1.02631	0.741931	1.41969
HEBP1	0.153584	0.395077	1.16601	0.818428	1.6612
GPRC5A	0.050627	0.537673	1.05193	0.895504	1.23568
MAMLD1	-0.0210466	0.864979	0.979173	0.76825	1.24801
CD6	0.0372452	0.760172	1.03795	0.817179	1.31836
TACC3	0.262252	0.164185	1.29985	0.898315	1.88088
POLA2	0.173651	0.530021	1.18964	0.691889	2.04548
ZC3H3	0.0433624	0.859817	1.04432	0.64541	1.68977
CAPN1	0.249459	0.513826	1.28333	0.606889	2.71374
ACPP	-0.123396	0.286356	0.883914	0.704518	1.10899
MDH1	0.0122397	0.965861	1.01231	0.577958	1.77311
SLC30A9	-0.0219281	0.956107	0.978311	0.448076	2.136
MTMR11	-0.0783766	0.644085	0.924616	0.663066	1.28934
COX15	-0.503198	0.181449	0.604594	0.289026	1.26471
CCDC88C	0.094637	0.413445	1.09926	0.876201	1.3791
YAF2	0.0925002	0.594718	1.09691	0.780144	1.5423
ZMYND11	-0.0462495	0.87509	0.954804	0.536388	1.69961
WAS	0.0371093	0.753205	1.03781	0.823479	1.30792
DPEP1	-0.0377249	0.593272	0.962978	0.838482	1.10596
BID	-0.133727	0.471323	0.874829	0.607994	1.25877
MATR3	-0.385773	0.426872	0.679925	0.262534	1.76091
NPC1L1	0.157105	0.273812	1.17012	0.883138	1.55035
XYLT2	0.254756	0.510058	1.29015	0.604583	2.7531
RGPD5	-0.0389668	0.736793	0.961783	0.766287	1.20715
STMN4	0.000932676	0.990272	1.00093	0.861573	1.16283
NUDCD3	0.427698	0.116761	1.53372	0.89876	2.61728
CHDH	0.137258	0.301167	1.14712	0.884323	1.48802
IL20RA	-0.0116261	0.858108	0.988441	0.870158	1.1228
CLCA4	-0.0391397	0.641638	0.961616	0.815489	1.13393
GLT8D1	-0.269261	0.507007	0.763944	0.34485	1.69236
ATP2C1	-0.744336	0.13614	0.47505	0.178488	1.26435
IGF1	-0.0767433	0.467806	0.926128	0.752835	1.13931
SLC38A5	-0.0942028	0.393778	0.910098	0.732927	1.1301
RALBP1	0.223728	0.340874	1.25073	0.789254	1.98203
RUFY3	-0.118105	0.591272	0.888602	0.577425	1.36747
CNTN1	-0.0594095	0.465371	0.942321	0.803394	1.10527
SLC11A1	0.15029	0.186867	1.16217	0.929712	1.45275
WWTR1	0.0188559	0.885876	1.01903	0.787699	1.31831
AGPS	-0.255249	0.548628	0.774724	0.336452	1.7839
CXorf56	-0.660836	0.110823	0.516419	0.229206	1.16354
ATP1A2	0.02849	0.73909	1.0289	0.870084	1.2167
TTC27	-0.327156	0.444324	0.720971	0.311785	1.66717
ZNF582	-0.180774	0.392624	0.834624	0.551433	1.26325
VSIG2	0.206396	0.0844556	1.22924	0.972331	1.55403
PHLDB1	0.369013	0.146976	1.44631	0.878377	2.38144
MARCO	0.058296	0.336884	1.06003	0.941124	1.19396
CYP24A1	-0.0190549	0.774495	0.981125	0.861215	1.11773
PRDM11	0.00150881	0.993328	1.00151	0.703193	1.42638
SYT13	0.0711001	0.286785	1.07369	0.942025	1.22375
SNAI2	0.0633453	0.515573	1.06539	0.880199	1.28956
CD74	0.00990572	0.926464	1.00995	0.81836	1.24641
HGF	0.0115497	0.879274	1.01162	0.871546	1.1742
ZRANB1	0.0240834	0.936146	1.02438	0.568302	1.84646
NCDN	0.177017	0.369179	1.19365	0.811125	1.75657
ZFP64	-0.331421	0.367537	0.717903	0.349137	1.47617
MNAT1	0.305219	0.360334	1.35692	0.705559	2.60962
SAMD4A	0.0541908	0.754055	1.05569	0.752147	1.48172
RUNX3	-0.153906	0.299152	0.857352	0.641181	1.1464
MRE11A	-0.280946	0.279723	0.755069	0.453682	1.25667
PLEKHB1	0.0447767	0.725611	1.04579	0.814423	1.3429
SERPINB1	0.0273827	0.843409	1.02776	0.783244	1.34861
SLC7A9	0.0225207	0.882482	1.02278	0.758755	1.37867
SPAST	-0.173846	0.6373	0.840426	0.40798	1.73125
NRXN3	0.278503	0.00319961	1.32115	1.09783	1.5899
OSBPL5	0.425197	0.106038	1.52989	0.913548	2.56207
AQR	-0.284328	0.364595	0.75252	0.406984	1.39142
CPS1	-0.0537631	0.529191	0.947657	0.801537	1.12041
FHL1	-0.0671933	0.632612	0.935014	0.709867	1.23157
GABRA1	0.0219873	0.693864	1.02223	0.916223	1.1405
NLRP2	0.0208581	0.812018	1.02108	0.859814	1.21259
SLC45A4	-0.0224104	0.906238	0.977839	0.673462	1.41978
RNF10	2.01236	0.00495534	7.48093	1.83805	30.4476
ZNF839	0.580489	0.0555699	1.78691	0.986277	3.23748
ZDHHC6	-0.347709	0.35129	0.706305	0.339984	1.46732
GRAMD1B	0.0594621	0.67071	1.06127	0.806827	1.39594
RNH1	0.147928	0.598925	1.15943	0.66809	2.01212
NDUFS1	-0.364756	0.40433	0.694366	0.294626	1.63646
RB1CC1	-0.353756	0.35998	0.702046	0.32917	1.49731
ERP44	-0.425483	0.300847	0.653454	0.291851	1.46308
ALAS1	-0.402098	0.304292	0.668915	0.310593	1.44062
BIRC3	0.0438316	0.595446	1.04481	0.888726	1.2283
AKAP11	-0.227892	0.348715	0.796211	0.494336	1.28243
GLRX2	0.136	0.579467	1.14568	0.708217	1.85337
SNAPC1	-0.0447026	0.830755	0.956282	0.634682	1.44084
DERA	0.0892098	0.677548	1.09331	0.717998	1.66481
STRAP	0.0352171	0.901126	1.03584	0.594307	1.80542
ABCC2	-0.209439	0.192502	0.811039	0.591896	1.11132
DEF6	-0.0311962	0.825347	0.969285	0.734715	1.27875
PLEKHO1	0.0840567	0.788804	1.08769	0.588025	2.01194
GCLM	-0.151826	0.486771	0.859138	0.560061	1.31792
UBR2	-0.233223	0.401036	0.791977	0.459531	1.36493
EHD2	0.162985	0.271461	1.17702	0.880296	1.57376
DEPDC1	-0.0301223	0.816758	0.970327	0.752081	1.2519
CCDC28A	-0.114329	0.653417	0.891964	0.541521	1.4692
RRAGD	-0.075179	0.669857	0.927577	0.656529	1.31053
HSF2	-0.136672	0.59459	0.872257	0.52729	1.44291
PHF20	-0.151735	0.707062	0.859216	0.389423	1.89576
HSD17B6	-0.0388552	0.684903	0.96189	0.797296	1.16046
NR1H3	0.200478	0.39473	1.22199	0.770118	1.93899
TYMP	0.00803914	0.953344	1.00807	0.770078	1.31962
NCAPH2	-0.320015	0.235875	0.726138	0.427777	1.2326
TOMM34	-0.128456	0.690211	0.879452	0.4676	1.65405
SEC63	-0.312602	0.310847	0.731541	0.399651	1.33905
KPNA6	-0.149292	0.648041	0.861318	0.453713	1.63511
VIM	0.0768293	0.677902	1.07986	0.751463	1.55176
FAS	0.0820919	0.474838	1.08556	0.866706	1.35967
RNASET2	0.0527559	0.743872	1.05417	0.768194	1.44661
CD44	0.134568	0.271199	1.14404	0.900201	1.45394
KCNG1	-0.131968	0.0371873	0.876369	0.774065	0.992194
AGPAT4	-0.0114774	0.943169	0.988588	0.72106	1.35537
SLAMF7	0.0192736	0.87697	1.01946	0.798726	1.3012
BTN3A1	-0.266559	0.239264	0.766011	0.491397	1.19409
MIPEP	-0.128382	0.636486	0.879518	0.516446	1.49784
PRKCH	-0.00237471	0.991252	0.997628	0.652546	1.5252
INSRR	0.078964	0.369134	1.08217	0.910863	1.28568
IFNGR1	-0.184294	0.353572	0.831692	0.563459	1.22761
B4GALT7	0.509396	0.205647	1.66429	0.756191	3.66289
SH2D2A	0.113726	0.291032	1.12044	0.907211	1.3838
VRK2	0.176309	0.217828	1.19281	0.901132	1.57889
TNFRSF1B	0.0406912	0.764564	1.04153	0.798035	1.35932
VEZT	0.379013	0.251391	1.46084	0.764413	2.79177
POU2F2	-0.00331081	0.976061	0.996695	0.802871	1.23731
BRD9	0.379029	0.252374	1.46087	0.763377	2.79564
SNX1	0.321173	0.449119	1.37874	0.60019	3.16722
TBPL1	-0.0607521	0.761035	0.941057	0.636177	1.39205
ARNTL2	-0.0154536	0.906532	0.984665	0.760776	1.27444
BCLAF1	-0.425107	0.243673	0.6537	0.319893	1.33583
SLC39A9	0.237643	0.554691	1.26826	0.576486	2.79013
ANK1	0.292183	0.015783	1.33935	1.05648	1.69795
IBSP	0.021187	0.708442	1.02141	0.91406	1.14137
TFB1M	0.286101	0.269133	1.33123	0.801449	2.2112
RABEP1	0.094298	0.759761	1.09889	0.600437	2.01112
HMGB3	0.256719	0.284651	1.29268	0.807708	2.06885
NUP160	0.195332	0.589298	1.21571	0.5982	2.47068
BAK1	-0.348801	0.279263	0.705533	0.37507	1.32716
IKZF2	-0.0988807	0.564943	0.905851	0.646859	1.26854
GRN	0.313648	0.218724	1.36841	0.830133	2.25571
FAM13B	0.130704	0.595279	1.13963	0.703595	1.84589
ARHGAP31	-0.182094	0.382051	0.833523	0.554114	1.25382
CENPQ	-0.108653	0.623733	0.897042	0.581146	1.38465
SARS	-0.527116	0.205665	0.590305	0.260945	1.33538
RANBP3	-0.311263	0.437023	0.732521	0.334144	1.60586
ARID4A	-0.0637335	0.833539	0.938255	0.517834	1.70001
TSSC1	0.441297	0.224376	1.55472	0.762929	3.16826
PNPLA6	-0.207041	0.490899	0.812986	0.451084	1.46524
IFT88	0.0403613	0.8492	1.04119	0.686818	1.5784
ALG1	0.0501738	0.854487	1.05145	0.61506	1.79747
ZCCHC8	0.263511	0.464224	1.30149	0.64266	2.63573
ABCF2	0.0529655	0.882605	1.05439	0.522026	2.12967
CHPF2	0.18631	0.381383	1.2048	0.793859	1.82845
LRRC7	0.0101927	0.889474	1.01024	0.874976	1.16643
FUT8	0.616363	0.0181569	1.85218	1.11071	3.08863
UBA6	-0.28355	0.538259	0.753105	0.305274	1.8579
GAB2	-0.2321	0.256235	0.792867	0.531112	1.18363
ATP6V0A1	0.637914	0.0415603	1.89253	1.02469	3.49535
PIAS1	-0.174576	0.575242	0.839813	0.456028	1.54658
SLC4A7	-0.139508	0.506774	0.869786	0.576152	1.31307
APBA2	0.225528	0.276653	1.25298	0.834606	1.88109
MAP2K3	0.206945	0.399328	1.22991	0.760103	1.99011
EFCAB1	0.0324383	0.521651	1.03297	0.935403	1.14071
TMSB10	0.209149	0.219277	1.23263	0.882901	1.72089
ASTE1	0.175202	0.571772	1.19149	0.649151	2.18692
RNF19A	0.119925	0.465112	1.12741	0.81721	1.55536
PEX3	-0.191889	0.506964	0.825399	0.468292	1.45482
GABARAPL2	-0.000882505	0.996181	0.999118	0.696101	1.43404
SH3YL1	-0.138047	0.56278	0.871058	0.54576	1.39025
FAM136A	-0.464412	0.128668	0.628505	0.345247	1.14416
VCL	0.114902	0.519804	1.12176	0.790583	1.59168
DEPDC1B	0.0553625	0.690437	1.05692	0.804856	1.38793
DAPK2	0.356476	0.0211253	1.42829	1.05491	1.93381
NSMAF	-0.0859501	0.813873	0.91764	0.448665	1.87682
ADSS	-0.181402	0.645141	0.8341	0.385412	1.80514
TIMP2	0.449741	0.0301784	1.56791	1.04405	2.35461
RFC1	-0.660175	0.105064	0.516761	0.232584	1.14815
TBC1D23	-0.675617	0.0564825	0.508842	0.254134	1.01883
CUL3	-0.94875	0.141826	0.387225	0.109201	1.3731
MYOM2	0.248163	0.161489	1.28167	0.905526	1.81406
CYP46A1	0.259697	0.0789448	1.29654	0.970421	1.73225
ZZZ3	-0.781503	0.0387279	0.457718	0.218163	0.960316
SLC18A1	0.0276508	0.722042	1.02804	0.882765	1.19721
USP2	-0.0211336	0.887881	0.979088	0.72984	1.31346
TUBG2	0.630066	0.024063	1.87773	1.08622	3.246
RPL26L1	0.0833125	0.738393	1.08688	0.666574	1.77221
FLT4	0.187493	0.253167	1.20622	0.874504	1.66377
NSUN2	0.281421	0.343679	1.32501	0.740024	2.37243
FBXO42	-0.264934	0.501977	0.767257	0.354037	1.66277
MFAP3	0.0914847	0.849263	1.0958	0.426585	2.81486
MRI1	-0.0162874	0.919858	0.983845	0.716362	1.3512
METTL1	0.172944	0.0563277	1.1888	0.995347	1.41985
HOXC8	0.0589969	0.414074	1.06077	0.920738	1.2221
AGA	0.203795	0.255224	1.22605	0.863057	1.74171
PI4K2B	-0.464264	0.145405	0.628598	0.336471	1.17435
MAT2B	-0.211518	0.404224	0.809355	0.492362	1.33043
TLL1	-0.0111186	0.886154	0.988943	0.849313	1.15153
EDC4	-0.0319235	0.892996	0.968581	0.608308	1.54222
TRIO	-0.0620427	0.664462	0.939843	0.710075	1.24396
VCAN	-0.189112	0.296195	0.827694	0.580463	1.18023
CLEC16A	0.0977554	0.669846	1.10269	0.703544	1.72829
MSR1	0.0233235	0.846959	1.0236	0.807727	1.29716
CDH1	0.00562123	0.941315	1.00564	0.865855	1.16799
SKIV2L2	-0.616481	0.191043	0.539841	0.214253	1.3602
DNAH5	0.0376703	0.630144	1.03839	0.890778	1.21046
ZFYVE16	-0.114834	0.708129	0.891514	0.488688	1.62639
FAM65A	0.105215	0.740688	1.11095	0.595764	2.07164
RAI14	0.150779	0.33056	1.16274	0.858175	1.5754
SOX30	-0.155466	0.523026	0.856016	0.531235	1.37936
PNKP	-0.00687779	0.97675	0.993146	0.625362	1.57723
PHLPP2	0.301898	0.170398	1.35242	0.878346	2.08238
STAU2	0.120028	0.778255	1.12753	0.488999	2.59984
PQLC2	0.248223	0.446061	1.28175	0.676894	2.42708
CTNS	0.0173504	0.959183	1.0175	0.523555	1.97746
RTN4R	0.189774	0.203736	1.20898	0.90224	1.62
PHF23	-0.0218678	0.959991	0.97837	0.416342	2.29909
CDH10	0.0660936	0.599733	1.06833	0.834642	1.36744
INPP4A	-0.169201	0.524674	0.844339	0.501326	1.42205
RAB27B	0.0323566	0.681371	1.03289	0.885062	1.2054
PSMA4	0.083769	0.732964	1.08738	0.672033	1.75942
MYO16	0.0430671	0.601382	1.04401	0.888243	1.22709
LSG1	0.203113	0.497931	1.22521	0.680952	2.20448
PARP3	-0.211423	0.338601	0.809432	0.52495	1.24808
TNC	-0.0933618	0.463154	0.910864	0.709798	1.16889
THAP3	0.0455199	0.844623	1.04657	0.663844	1.64995
FAM65C	0.0614084	0.531839	1.06333	0.877127	1.28907
TDP1	0.583019	0.0562375	1.79144	0.984615	3.2594
AIFM2	0.000683707	0.996964	1.00068	0.7036	1.42321
SPATA7	0.234167	0.451112	1.26386	0.687368	2.32384
MED17	-0.128895	0.787288	0.879066	0.344683	2.24194
RETSAT	0.00126427	0.995423	1.00127	0.65007	1.54219
CAPG	0.129826	0.46964	1.13863	0.800848	1.61888
AP2S1	0.15956	0.454796	1.17299	0.771945	1.7824
USH2A	-0.0677464	0.618635	0.934497	0.715704	1.22018
TG	-0.131592	0.161932	0.876698	0.729058	1.05424
ADAM28	-0.0568367	0.654084	0.944748	0.736799	1.21139
BARX2	0.316497	0.0865787	1.37231	0.955543	1.97086
DCUN1D1	-0.70907	0.0322115	0.492102	0.257188	0.941584
ZIC2	0.0241752	0.781781	1.02447	0.863396	1.21559
LCP2	0.00641555	0.962618	1.00644	0.769612	1.31614
TRIT1	0.107976	0.710384	1.11402	0.630066	1.9697
ADRB1	0.00589681	0.960814	1.00591	0.795059	1.27269
CUL7	0.178462	0.298352	1.19538	0.853959	1.6733
CTNNA1	0.195289	0.584538	1.21566	0.603656	2.44814
PHKA2	-0.079209	0.783627	0.923847	0.524886	1.62606
CNTLN	-0.163237	0.367221	0.849389	0.595676	1.21117
EPHA3	0.00343634	0.964045	1.00344	0.864179	1.16515
HSPA5	0.282325	0.346584	1.32621	0.736704	2.38744
DSG2	0.0176008	0.712783	1.01776	0.926714	1.11774
GEMIN8	0.209761	0.497909	1.23338	0.672462	2.26219
OFD1	-0.00731111	0.976897	0.992716	0.605238	1.62826
GPM6B	-0.02486	0.845665	0.975446	0.759438	1.25289
PREX2	-0.0304984	0.799408	0.969962	0.766645	1.2272
WDR37	0.0878517	0.733811	1.09183	0.658041	1.81157
YTHDC2	-0.16352	0.603048	0.84915	0.458486	1.57269
CTPS2	-0.216981	0.542741	0.804946	0.400248	1.61884
ATP6V1H	0.203572	0.554062	1.22577	0.624525	2.40586
POLR2B	-0.735205	0.0383775	0.479407	0.239056	0.961414
ARAP2	0.0455331	0.7217	1.04659	0.814633	1.34458
TPR	-0.317327	0.205846	0.728093	0.445322	1.19042
CP	0.0867395	0.228782	1.09061	0.946939	1.25608
KIAA0556	0.100961	0.617745	1.10623	0.744119	1.64457
DTNBP1	0.198249	0.6138	1.21927	0.564564	2.6332
XK	-0.0404651	0.609887	0.960343	0.822092	1.12184
ANO2	0.0506304	0.640418	1.05193	0.850603	1.30092
C12orf4	-0.289215	0.329525	0.748851	0.418717	1.33928
SCML1	-0.0253675	0.915294	0.974952	0.610903	1.55594
WWC3	0.166627	0.440525	1.18131	0.773532	1.80407
ARHGAP6	-0.560643	0.00159104	0.570842	0.403069	0.808449
FAM184B	0.0412662	0.598545	1.04213	0.893727	1.21517
MAP4	0.186741	0.436599	1.20531	0.752968	1.92941
GOPC	-0.237558	0.410861	0.788551	0.447658	1.38904
USP28	-0.107136	0.711159	0.898403	0.509565	1.58396
HDAC9	-0.0235134	0.863812	0.976761	0.746622	1.27784
TSPAN17	0.390715	0.276002	1.47804	0.731788	2.98528
NOP16	-0.167543	0.649589	0.845741	0.410528	1.74233
CC2D2A	-0.321953	0.234597	0.724732	0.426202	1.23237
RRM2B	0.0149534	0.937103	1.01507	0.700155	1.47161
ZNF800	0.0686088	0.836849	1.07102	0.557442	2.05775
SNX29	0.120921	0.601166	1.12854	0.717146	1.77592
LMO3	-0.0112001	0.889345	0.988862	0.84453	1.15786
MRPS10	-0.222575	0.537391	0.800455	0.394602	1.62373
GUCA1A	0.143102	0.0903731	1.15385	0.977729	1.36169
RSF1	-0.126467	0.527245	0.881204	0.595394	1.30421
VPS13D	-0.0655559	0.728381	0.936547	0.646917	1.35585
CELF2	-0.0301573	0.853356	0.970293	0.704734	1.33592
FAM120A	-0.192623	0.542883	0.824793	0.443482	1.53396
R3HDM1	-0.213537	0.4438	0.807722	0.467638	1.39513
COL9A2	0.0711937	0.656903	1.07379	0.784317	1.4701
KITLG	0.0173355	0.891723	1.01749	0.792734	1.30596
ERCC8	-0.392806	0.188967	0.675159	0.375733	1.2132
ADAMTS6	-0.165186	0.223855	0.847736	0.649626	1.10626
H6PD	0.242864	0.135978	1.2749	0.926444	1.7544
VAMP3	0.251115	0.286692	1.28546	0.809899	2.04026
PER3	0.0360578	0.791509	1.03672	0.793515	1.35445
TNFRSF9	-0.124024	0.409507	0.883358	0.657865	1.18614
EPN3	0.24422	0.0699736	1.27662	0.980267	1.66258
LTBP1	0.137558	0.175483	1.14747	0.940404	1.40013
RCN1	0.0718547	0.764791	1.0745	0.671092	1.7204
ELN	0.108166	0.444974	1.11423	0.844181	1.47067
RFC2	0.287793	0.301368	1.33348	0.772607	2.30152
ARID1B	-0.0341497	0.876773	0.966427	0.627633	1.4881
CLPTM1L	0.445425	0.241595	1.56115	0.740745	3.2902
NEDD4L	0.246944	0.106444	1.28011	0.948511	1.72763
FOXP3	0.289481	0.0519776	1.33573	0.997524	1.78862
PPP1R3F	0.23479	0.243839	1.26464	0.85209	1.87694
HEXB	0.0955314	0.622146	1.10024	0.75246	1.60877
PTCD2	0.205573	0.489584	1.22823	0.685544	2.20051
KIAA2022	0.0479772	0.467812	1.04915	0.921698	1.19422
JKAMP	0.215208	0.472812	1.24012	0.689126	2.23166
DKK3	0.384684	0.0238182	1.46915	1.0524	2.05092
ARHGEF5	0.0371854	0.644581	1.03789	0.886206	1.21553
NFE2L3	0.13338	0.32961	1.14268	0.873916	1.49411
LIMA1	-0.00215112	0.987606	0.997851	0.760671	1.30899
LETMD1	0.310822	0.333535	1.36455	0.726762	2.56203
SLC4A8	0.137324	0.472269	1.1472	0.788894	1.66824
LAMC3	0.168427	0.260635	1.18344	0.882468	1.58706
PTGER3	0.0326589	0.706617	1.0332	0.871623	1.22473
MAPK9	0.0558862	0.88729	1.05748	0.488246	2.29036
COL23A1	0.00429582	0.938184	1.00431	0.900981	1.11948
BCAR1	0.187316	0.384833	1.20601	0.790453	1.84003
FAM160A2	0.44351	0.138239	1.55817	0.866853	2.8008
HERPUD1	-0.0777657	0.724764	0.925181	0.600106	1.42635
HOMER3	0.119811	0.677013	1.12728	0.641506	1.98091
RAD51	0.154513	0.370568	1.16709	0.832184	1.63677
POLQ	-0.075169	0.56501	0.927587	0.718056	1.19826
PIK3CB	-0.0311089	0.88216	0.96937	0.642467	1.46261
CYBA	-0.00704921	0.962045	0.992976	0.742762	1.32748
THOC3	-0.0605531	0.773849	0.941244	0.622766	1.42259
HEBP2	0.0488025	0.761478	1.05001	0.766198	1.43896
MPHOSPH9	-0.148682	0.452495	0.861843	0.584745	1.27025
PLEKHA5	-0.00650108	0.94844	0.99352	0.815834	1.2099
PRSS8	-0.111654	0.527998	0.894354	0.632277	1.26506
SIKE1	-0.412039	0.295063	0.662298	0.306263	1.43223
RRP12	-0.086787	0.715757	0.916872	0.574693	1.46279
FNIP2	-0.131604	0.493794	0.876688	0.601367	1.27806
TTC17	0.19774	0.508601	1.21865	0.678024	2.19033
FSTL4	0.0813123	0.312706	1.08471	0.926309	1.2702
FOXN3	0.00985963	0.960934	1.00991	0.680678	1.49838
AKR7A2	-0.282448	0.3087	0.753936	0.437677	1.29872
MRTO4	-0.208953	0.476558	0.811433	0.456452	1.44248
NNAT	0.0772588	0.11653	1.08032	0.980963	1.18974
USE1	-0.0823594	0.71142	0.920941	0.595298	1.42472
MCF2L2	-0.056192	0.515047	0.945358	0.798221	1.11962
NRIP2	0.266499	0.17012	1.30539	0.892029	1.91029
LAMA3	0.0151652	0.85331	1.01528	0.864511	1.19234
ANAPC4	-0.35414	0.360278	0.701776	0.328618	1.49867
KCNQ1	0.0287444	0.85891	1.02916	0.749623	1.41294
TRAPPC3	-0.019712	0.925603	0.980481	0.648262	1.48295
THRAP3	-0.386712	0.276631	0.679287	0.338443	1.36339
PHPT1	0.00982549	0.956477	1.00987	0.709609	1.43719
ENTPD2	0.123513	0.0765397	1.13146	0.986917	1.29718
LY75	-0.0588724	0.571116	0.942827	0.769056	1.15586
ARID4B	-0.482499	0.132651	0.617239	0.329101	1.15765
OPN3	-0.0126356	0.94974	0.987444	0.666623	1.46266
SDCCAG8	0.0178337	0.963629	1.01799	0.472985	2.191
PTPRN	0.20898	0.00484701	1.23242	1.06565	1.4253
HHAT	0.0884499	0.500393	1.09248	0.844671	1.41299
KIF1B	0.0288035	0.878277	1.02922	0.71191	1.48797
FOXC1	-0.00242626	0.989102	0.997577	0.704288	1.413
TBC1D22A	-0.206416	0.603526	0.813494	0.37328	1.77286
SYNE2	0.226098	0.241655	1.2537	0.858662	1.83047
PLEKHH1	0.0849539	0.442938	1.08867	0.876283	1.35253
ATP9A	0.172345	0.438	1.18809	0.768596	1.83653
CBLN4	0.0276145	0.679036	1.028	0.901957	1.17166
CHRDL2	0.042201	0.532388	1.0431	0.913681	1.19086
FAM168A	-0.0185362	0.89654	0.981635	0.742355	1.29804
RELT	0.359519	0.233165	1.43264	0.79334	2.58711
GALC	0.219195	0.349561	1.24507	0.786574	1.97084
NOP58	-0.109537	0.724618	0.896249	0.487269	1.6485
KCNH2	0.0840174	0.465923	1.08765	0.86777	1.36324
CUL1	0.286832	0.457629	1.3322	0.624971	2.83975
FAM114A2	-0.238732	0.396673	0.787626	0.453489	1.36796
CYFIP2	0.132246	0.4231	1.14139	0.825865	1.57746
TAB2	-0.297725	0.296396	0.742506	0.424621	1.29837
EIF2AK2	-0.189155	0.370431	0.827658	0.547124	1.25203
USP36	0.169915	0.422259	1.1852	0.782652	1.79481
MCOLN3	-0.0532808	0.481597	0.948114	0.817363	1.09978
CCDC85A	-0.00144325	0.989127	0.998558	0.811385	1.22891
PUM2	-0.396839	0.391705	0.672442	0.271197	1.66734
MRPL43	-0.166494	0.550836	0.846628	0.489902	1.46311
ITIH4	0.0766697	0.453645	1.07969	0.883501	1.31943
HPF1	0.213256	0.48415	1.2377	0.681026	2.24941
ZFR	-0.585706	0.230639	0.556713	0.21366	1.45057
ZNF280C	-0.10632	0.615109	0.899137	0.594064	1.36088
PHF21B	0.0951095	0.499247	1.09978	0.83462	1.44918
TRAF1	-0.0947808	0.452897	0.909572	0.710154	1.16499
RC3H2	-0.227112	0.282607	0.796831	0.526561	1.20582
IL17RB	0.149393	0.320921	1.16113	0.864499	1.55954
TRAF3IP2	0.181506	0.434027	1.19902	0.760921	1.88936
GYG2	0.063477	0.528425	1.06554	0.8747	1.29801
DCBLD2	0.0181193	0.919982	1.01828	0.715051	1.45011
SOAT1	-0.433416	0.157078	0.648291	0.355663	1.18168
PKP2	-0.0362691	0.541166	0.964381	0.85847	1.08336
MSH4	-0.398838	0.125021	0.671099	0.403163	1.1171
F7	-0.0781292	0.456284	0.924845	0.753008	1.13589
GDI2	-0.603614	0.08153	0.546832	0.277259	1.0785
PRDM1	0.0521003	0.767749	1.05348	0.745519	1.48866
ATG5	-0.101837	0.717609	0.903176	0.520099	1.56841
TMCC3	-0.00300816	0.980449	0.996996	0.783805	1.26817
MTA3	-0.0551547	0.889622	0.946339	0.434273	2.0622
USP13	-0.14014	0.593686	0.869237	0.519452	1.45456
ATP11B	-0.575525	0.0971429	0.56241	0.28493	1.11011
LAMC2	0.0235723	0.809494	1.02385	0.845295	1.24013
CDK14	-0.24066	0.365531	0.786109	0.466765	1.32394
SEC61A1	0.0787693	0.824463	1.08195	0.539422	2.17015
PPP1R12A	-0.103076	0.793026	0.902058	0.417679	1.94817
RASGRF1	0.0585543	0.408177	1.0603	0.922932	1.21812
CAMK2B	0.061998	0.493305	1.06396	0.891029	1.27045
CROCC	0.0465646	0.697933	1.04767	0.828129	1.3254
POLR3E	-0.00336205	0.991726	0.996644	0.527925	1.88151
ATP2B4	0.214135	0.136222	1.23879	0.934691	1.64182
ZC3H11A	0.137674	0.405082	1.1476	0.829923	1.58688
RIOK2	-0.323578	0.485401	0.723555	0.291521	1.79587
YIPF1	0.081676	0.768131	1.0851	0.63046	1.8676
DGKG	-0.0903839	0.269221	0.91358	0.77824	1.07246
FLYWCH1	0.144763	0.6745	1.15577	0.588125	2.27127
UNKL	0.201915	0.375011	1.22374	0.783343	1.91174
TBXAS1	-0.00688191	0.954605	0.993142	0.783621	1.25868
PARP12	0.0549656	0.750177	1.0565	0.753235	1.48188
ALDH18A1	-0.31638	0.280091	0.728782	0.410458	1.29398
TARBP1	-0.0891496	0.641707	0.914709	0.628349	1.33157
MXD1	-0.114187	0.640438	0.892091	0.552484	1.44045
CDK17	0.153169	0.595477	1.16552	0.662138	2.0516
DNAJC25	-0.142378	0.563842	0.867293	0.534786	1.40654
SLC2A3	0.204603	0.15615	1.22704	0.924805	1.62804
PSD	0.108191	0.3161	1.11426	0.90183	1.37673
CTDP1	0.365858	0.271506	1.44175	0.751068	2.76759
STYK1	0.112415	0.316085	1.11898	0.898205	1.39401
WNK1	0.064826	0.805313	1.06697	0.637205	1.7866
CCAR1	-0.533632	0.149241	0.586471	0.283985	1.21115
OGFR	0.0970821	0.749276	1.10195	0.607569	1.99861
GNA15	0.0642654	0.595876	1.06638	0.840937	1.35225
PIGV	0.25552	0.341795	1.29113	0.762387	2.18658
PTPRU	0.0642235	0.583464	1.06633	0.847607	1.3415
SNRNP40	-0.345805	0.23038	0.70765	0.402161	1.24519
RIMBP2	0.221233	0.00481239	1.24761	1.06976	1.45504
COL11A1	-0.00523399	0.905246	0.99478	0.912641	1.08431
QSER1	-0.0950294	0.713827	0.909346	0.547211	1.51114
ACAA1	-0.014627	0.969869	0.985479	0.461345	2.10508
BCAT1	-0.113648	0.246215	0.892572	0.736579	1.0816
HDAC7	0.493904	0.0256542	1.6387	1.06192	2.52875
LZTS1	0.210732	0.0610679	1.23458	0.990264	1.53918
PRDM6	-0.118294	0.274749	0.888435	0.71851	1.09855
SPAG4	0.1098	0.222992	1.11605	0.935384	1.33162
NCKAP1	-0.545836	0.113187	0.579357	0.294872	1.13831
MRPS35	-0.186048	0.46694	0.830234	0.502931	1.37054
GUCY1B3	0.283012	0.067337	1.32712	0.980007	1.79718
TNK2	-0.0120162	0.929777	0.988056	0.756338	1.29076
MON2	-0.427081	0.242684	0.652411	0.318683	1.33562
CDH3	-0.0505134	0.530397	0.950741	0.811951	1.11325
ARSF	0.0444808	0.437585	1.04548	0.934424	1.16975
GPBP1	-0.563048	0.285453	0.569471	0.202666	1.60015
DGAT2	-0.0461281	0.616464	0.95492	0.797213	1.14382
CS	0.0247081	0.962457	1.02502	0.366374	2.86772
LTK	0.00231838	0.976848	1.00232	0.857051	1.17221
MRPS24	0.234941	0.352076	1.26483	0.771136	2.07461
ELMO2	0.571076	0.190456	1.77017	0.752884	4.162
APPBP2	-0.268045	0.571552	0.764874	0.302214	1.93582
POLD1	-0.0550994	0.773302	0.946391	0.650509	1.37685
SEZ6	0.243559	0.00156949	1.27578	1.09699	1.48372
EIF4B	-0.415149	0.270591	0.660242	0.315463	1.38184
SLC6A16	0.0653744	0.493404	1.06756	0.88541	1.28718
GLTSCR1	0.111334	0.583926	1.11777	0.750431	1.66492
SPHK2	0.170096	0.591035	1.18542	0.637413	2.20456
RPL18	-0.076374	0.675963	0.92647	0.647586	1.32546
CA11	0.0791929	0.55352	1.08241	0.832954	1.40658
ISOC2	-0.135325	0.559434	0.873432	0.554474	1.37587
U2AF2	-0.37155	0.419661	0.689665	0.279732	1.70033
EPN1	0.208668	0.615352	1.23204	0.545905	2.78054
MED29	0.313564	0.358232	1.36829	0.700916	2.67111
AHRR	0.00341403	0.98045	1.00342	0.763647	1.31848
ZNF275	-0.113291	0.582817	0.892891	0.595983	1.33771
MTMR1	-0.275224	0.398102	0.759402	0.401082	1.43784
GPC1	-0.0497385	0.700439	0.951478	0.738505	1.22587
ADCK1	0.435368	0.203028	1.54553	0.790605	3.02132
HAGH	0.365695	0.218873	1.44152	0.804728	2.5822
RNF4	-0.59918	0.174273	0.549262	0.231407	1.30371
CASP8	-0.17636	0.348609	0.838316	0.579758	1.21219
LIMCH1	-0.154804	0.477668	0.856583	0.558719	1.31324
TM7SF3	-0.109299	0.635613	0.896462	0.570412	1.40888
DLX3	-0.054508	0.583982	0.946951	0.779105	1.15096
SPA17	0.0161504	0.885048	1.01628	0.816442	1.26504
TSPAN32	-0.0516311	0.724694	0.949679	0.712511	1.26579
WISP2	-0.186186	0.104143	0.830119	0.663161	1.03911
ST3GAL6	-0.318896	0.112361	0.726951	0.490382	1.07764
ATP2C2	-0.0244884	0.812176	0.975809	0.797338	1.19423
NGFR	0.136156	0.188017	1.14586	0.935613	1.40336
CDON	0.0287583	0.769284	1.02918	0.849243	1.24723
TAF2	-0.618076	0.0783442	0.53898	0.27084	1.07259
HIPK2	0.140452	0.320666	1.15079	0.872193	1.51839
TNPO3	-0.0903012	0.639332	0.913656	0.626273	1.33291
RFXANK	-0.280348	0.28564	0.755521	0.451599	1.26398
TMEM161A	-0.221716	0.399082	0.801143	0.478528	1.34126
LPAR2	0.0610859	0.627958	1.06299	0.830295	1.3609
CTSA	0.0302955	0.908599	1.03076	0.614525	1.72892
SLC12A2	0.282048	0.292312	1.32584	0.78435	2.24117
SNX24	0.0403945	0.887171	1.04122	0.595946	1.8192
EYA2	-0.00460039	0.954674	0.99541	0.849389	1.16653
CNN2	0.0185073	0.877997	1.01868	0.804294	1.29021
ABCA7	0.0603628	0.589315	1.06222	0.853169	1.3225
SNCAIP	-0.182379	0.290161	0.833285	0.594334	1.16831
DDX20	-0.254455	0.515754	0.775339	0.359934	1.67017
BTBD1	0.30714	0.400842	1.35953	0.664045	2.78343
FAR2	-0.148312	0.408925	0.862162	0.606334	1.22593
BCAS1	0.00104976	0.983033	1.00105	0.908737	1.10274
CHI3L2	0.0801408	0.203209	1.08344	0.957625	1.22578
SBNO2	0.00699817	0.968128	1.00702	0.714425	1.41946
PMS1	-0.672548	0.027753	0.510406	0.280408	0.929056
HMG20B	-0.537913	0.106772	0.583966	0.303739	1.12273
CALCRL	-0.246282	0.0253643	0.781701	0.629909	0.970072
TAF11	-0.120531	0.706198	0.886449	0.473686	1.65889
ANKS1A	-0.0930746	0.666252	0.911126	0.596881	1.39081
AP3D1	-0.0081986	0.974749	0.991835	0.596983	1.64785
ZNF76	0.255889	0.488571	1.29161	0.626091	2.66456
SLC9A3R2	0.493578	0.0749897	1.63817	0.951475	2.82045
NTHL1	-0.0799005	0.736641	0.923208	0.57952	1.47072
UHRF1BP1	-0.124928	0.562879	0.882561	0.578028	1.34754
GNAI3	-0.280946	0.522393	0.755069	0.319249	1.78584
IPO5	-0.184202	0.475946	0.831768	0.50124	1.38025
OAT	0.18817	0.600568	1.20704	0.596773	2.44137
WDR3	-0.72507	0.062632	0.484291	0.22574	1.03897
PKN2	-0.343735	0.332115	0.709117	0.354029	1.42036
WDR18	-0.122948	0.563057	0.88431	0.582961	1.34143
TRAM2	0.28208	0.132793	1.32588	0.917853	1.91531
NTN1	0.0722854	0.539673	1.07496	0.853236	1.35431
MCM10	0.057699	0.600805	1.0594	0.853483	1.31499
DGKA	0.230026	0.540246	1.25863	0.602833	2.62785
ERBB3	0.00264685	0.966254	1.00265	0.886942	1.13345
ROPN1	0.0319433	0.797964	1.03246	0.808452	1.31853
ANKRD44	-0.170634	0.279274	0.84313	0.618944	1.14852
KARS	-0.524156	0.232477	0.592055	0.250433	1.39969
ADAT1	-0.130276	0.579911	0.877853	0.553454	1.39239
PDIA5	0.0595571	0.727475	1.06137	0.759264	1.48367
TBC1D22B	0.000754456	0.996923	1.00075	0.681996	1.4685
NDUFB4	-0.136691	0.606379	0.87224	0.518584	1.46708
SPEN	-0.0742605	0.633067	0.92843	0.684458	1.25936
MYLK	0.0109347	0.926929	1.01099	0.800311	1.27714
ZC3H15	-0.751999	0.0584453	0.471423	0.216347	1.02724
MAP2K4	0.447087	0.134262	1.56375	0.871039	2.80736
TMEM206	-0.169873	0.450794	0.843772	0.542596	1.31212
SNAP91	0.0267154	0.666235	1.02708	0.909662	1.15964
SLK	-0.198092	0.47805	0.820294	0.474564	1.4179
CYB5R4	0.000354278	0.998499	1.00035	0.691602	1.44694
COL17A1	0.00472675	0.967661	1.00474	0.799486	1.26268
GSTO2	0.0179696	0.876214	1.01813	0.812101	1.27643
SEC61A2	0.259011	0.293771	1.29565	0.7989	2.10127
PRKCQ	-0.191351	0.104232	0.825843	0.655609	1.04028
TLE2	0.0307205	0.759329	1.0312	0.847203	1.25515
ASB1	-0.104098	0.734885	0.901137	0.493319	1.64609
FAM107B	0.0155653	0.923713	1.01569	0.738582	1.39676
ME1	0.0136616	0.866998	1.01376	0.863966	1.18951
TBC1D1	0.15576	0.5466	1.16855	0.704244	1.93896
CDK13	0.0961621	0.752776	1.10094	0.605196	2.00276
MTHFD2	-0.540747	0.00922199	0.582313	0.387594	0.874856
SLC9A7	0.17915	0.310657	1.1962	0.846046	1.69127
FOXJ2	-0.103471	0.753456	0.901703	0.472768	1.7198
YBX1	-0.0452996	0.872119	0.955711	0.55053	1.6591
PDE4A	-0.114245	0.532835	0.892039	0.622964	1.27734
PPP2R5A	-0.260608	0.345949	0.770583	0.448177	1.32492
CTNNA2	0.0655841	0.470382	1.06778	0.893608	1.27591
ELAVL1	-0.144125	0.732605	0.86578	0.378741	1.97912
TIE1	0.164286	0.364764	1.17855	0.826142	1.68129
DIP2B	0.0440827	0.827354	1.04507	0.703227	1.55308
SMARCD1	0.30072	0.293648	1.35083	0.770641	2.36783
KDM4A	-0.00399258	0.990197	0.996015	0.526816	1.8831
NFYC	-0.192257	0.625265	0.825094	0.381445	1.78474
ZMYND12	0.0634769	0.506342	1.06553	0.883611	1.28491
SLC9A3	0.0106763	0.941144	1.01073	0.76129	1.34191
NGEF	0.0672835	0.371126	1.0696	0.922964	1.23953
ASPM	-0.0288887	0.814993	0.971525	0.762717	1.2375
CD84	-0.0130105	0.88741	0.987074	0.824384	1.18187
ELOVL1	0.191926	0.449821	1.21158	0.736505	1.9931
SPI1	0.0521298	0.696923	1.05351	0.81042	1.36952
ZNRD1	-0.116622	0.607884	0.889921	0.570008	1.38938
MPPED2	0.0541979	0.651623	1.05569	0.834376	1.33572
CLDN18	-0.163598	0.449876	0.849083	0.555467	1.2979
ZBTB11	-1.19088	0.00728733	0.303953	0.127365	0.725377
ATXN3	0.291548	0.312435	1.3385	0.76022	2.35665
GOLGA5	0.154305	0.735108	1.16685	0.477319	2.85246
FGFR2	0.0794539	0.607436	1.0827	0.799577	1.46606
LRRC40	-0.227973	0.441358	0.796146	0.445601	1.42246
ISOC1	0.0491341	0.829972	1.05036	0.670772	1.64476
EML1	-0.00821729	0.974005	0.991816	0.605037	1.62585
TRMT11	-0.164037	0.536394	0.84871	0.504572	1.42756
THUMPD1	0.0274796	0.937945	1.02786	0.514623	2.05296
KIF26A	0.112672	0.1623	1.11927	0.955651	1.31089
ATG2B	0.184381	0.449217	1.20247	0.745888	1.93855
ARFGEF1	-0.152713	0.716045	0.858376	0.376979	1.95451
ZFAT	-0.295556	0.307876	0.744117	0.42162	1.31329
MTFR1	-0.52233	0.0954997	0.593137	0.320963	1.09611
STAG3	0.0722822	0.405589	1.07496	0.906594	1.27459
FECH	0.0416263	0.904333	1.0425	0.528779	2.05533
MYO9A	-0.0198955	0.916577	0.980301	0.675588	1.42245
DDX3Y	-0.048144	0.187522	0.952997	0.88715	1.02373
PFKP	0.339413	0.0707436	1.40412	0.971701	2.02898
IDI1	-0.212438	0.361681	0.80861	0.51227	1.27638
SP100	-0.0440174	0.794434	0.956937	0.687203	1.33255
KLF6	0.277264	0.258493	1.31952	0.815737	2.13441
NEO1	0.180222	0.443342	1.19748	0.75535	1.89841
TRAM1	-0.176812	0.4768	0.837937	0.514838	1.36381
PHKA1	-0.0349868	0.864766	0.965618	0.64557	1.44433
TNFRSF1A	0.0834919	0.583647	1.08708	0.806471	1.46532
CACNB1	0.368857	0.0417028	1.44608	1.01395	2.06237
EVI5	0.00113576	0.99599	1.00114	0.642906	1.55898
STOML1	0.47278	0.0629445	1.60445	0.974802	2.6408
DHX29	0.224488	0.619873	1.25168	0.515545	3.03894
DNTTIP2	-0.389145	0.34821	0.677636	0.300529	1.52794
TP53BP1	-0.331862	0.290372	0.717586	0.387885	1.32753
TRO	-0.0889791	0.575123	0.914865	0.670247	1.24876
RRP15	-0.232233	0.447868	0.792761	0.4352	1.44409
RHOA	-0.118891	0.775826	0.887905	0.391727	2.01256
DHX8	0.123864	0.730765	1.13186	0.558981	2.29187
PRKCZ	0.0636558	0.54568	1.06573	0.866909	1.31014
ZFY	-0.0775763	0.0747453	0.925356	0.849677	1.00778
IARS2	-0.135821	0.711521	0.872999	0.425005	1.79322
SYT1	0.0411155	0.572447	1.04197	0.903344	1.20187
NAV3	0.0378291	0.678197	1.03855	0.868608	1.24175
IDH3G	-0.0998811	0.822649	0.904945	0.377842	2.16738
ROGDI	0.349528	0.149794	1.4184	0.881506	2.28229
PDZD4	0.129628	0.427153	1.1384	0.82669	1.56766
ATP2B3	0.117928	0.114935	1.12516	0.971713	1.30285
ROCK1	-0.271489	0.346101	0.762244	0.433332	1.34081
CBFB	-0.349383	0.214647	0.705123	0.406071	1.22441
PDK3	-0.0116309	0.952695	0.988437	0.673071	1.45157
HYAL2	0.46551	0.102275	1.59283	0.911294	2.78406
HDAC4	-0.322565	0.234432	0.724289	0.425591	1.23263
RASSF1	0.42124	0.241214	1.52385	0.753343	3.08242
FGFR3	0.101529	0.227805	1.10686	0.938503	1.30542
IFI35	0.000329215	0.998148	1.00033	0.757537	1.32094
HEATR6	-0.00193666	0.996158	0.998065	0.453783	2.19518
COASY	0.139593	0.719614	1.14981	0.536565	2.46392
PLEKHH3	0.103041	0.671984	1.10854	0.688034	1.78604
MEF2A	0.10619	0.750193	1.11203	0.578388	2.13804
OTUD5	0.688576	0.239001	1.99088	0.632814	6.26345
TFE3	0.275069	0.312519	1.31662	0.772021	2.24539
TBC1D25	-0.222145	0.585126	0.800799	0.360702	1.77786
ACSL4	-0.106308	0.611489	0.899148	0.596603	1.35512
INPP5A	0.179709	0.483696	1.19687	0.723828	1.97905
GPKOW	0.0953701	0.824767	1.10007	0.472917	2.5589
GRIPAP1	0.094282	0.760907	1.09887	0.598698	2.0169
FTSJ1	-0.14526	0.728223	0.864797	0.381144	1.96218
PRR11	-0.0467969	0.744482	0.954281	0.72021	1.26443
REEP1	0.0593942	0.612376	1.06119	0.843365	1.33528
ATP11A	0.022635	0.909632	1.02289	0.691959	1.5121
POLR1A	-0.109143	0.599383	0.896602	0.596676	1.34729
LAPTM4A	-0.0293923	0.89254	0.971035	0.633922	1.48742
TTC7A	-0.0165825	0.93651	0.983554	0.654032	1.4791
IP6K2	0.135544	0.668311	1.14516	0.616016	2.12883
SRBD1	-0.619361	0.116604	0.538289	0.248339	1.16677
KIF2A	-0.118084	0.64226	0.888622	0.539941	1.46247
RASGRP2	0.212566	0.171062	1.23685	0.912284	1.67688
PSME4	-0.0578309	0.854334	0.94381	0.509047	1.74989
IFT80	-0.408795	0.17482	0.664451	0.368143	1.19925
SIRT2	-0.0319089	0.837026	0.968595	0.71466	1.31276
ERLEC1	0.0579566	0.834596	1.05967	0.615057	1.82568
PPP2R5B	0.182245	0.524274	1.19991	0.684751	2.10263
PYGM	0.118162	0.140445	1.12543	0.961806	1.31688
PITX1	-0.0650934	0.349347	0.93698	0.81757	1.07383
TRPC7	-0.0445115	0.6709	0.956465	0.778936	1.17445
MAST4	0.167078	0.30704	1.18185	0.857691	1.62851
SDK2	0.148553	0.206811	1.16015	0.92119	1.46111
NUP133	-0.702782	0.0796861	0.495206	0.225653	1.08675
NUCKS1	-0.00269549	0.993794	0.997308	0.505621	1.96713
VPS35	0.188938	0.614939	1.20797	0.578558	2.5221
DNAJA2	-0.00861471	0.980046	0.991422	0.504758	1.94731
BCL3	0.236825	0.0778673	1.26722	0.973917	1.64885
KCNAB2	0.222881	0.170334	1.24967	0.908722	1.71854
ABCC9	0.0806407	0.438062	1.08398	0.884109	1.32904
GAL	-0.127116	0.0571483	0.880631	0.772522	1.00387
CLEC2D	-0.190314	0.409659	0.8267	0.525859	1.29965
FUNDC1	0.168509	0.537219	1.18354	0.692978	2.02137
MAOB	0.19331	0.0304612	1.21326	1.0184	1.44541
RORA	-0.0739806	0.700417	0.92869	0.637093	1.35375
DRD4	0.173233	0.208024	1.18914	0.908059	1.55724
TGFBR3	0.0187407	0.884533	1.01892	0.791217	1.31215
KIAA1107	0.11115	0.414537	1.11756	0.855692	1.45957
HES2	0.196884	0.0548432	1.2176	0.995922	1.48863
ATP1B3	0.235384	0.478361	1.26539	0.660098	2.42574
NEDD4	-0.452425	0.108002	0.636084	0.36636	1.10439
PIGB	0.206238	0.354965	1.22905	0.793934	1.90262
MAPK6	-0.0414988	0.886745	0.959351	0.541949	1.69823
GNB5	0.432336	0.153979	1.54085	0.850401	2.79189
RAB27A	0.0777055	0.677831	1.0808	0.749082	1.55943
CECR5	-0.00830492	0.968847	0.991729	0.653711	1.50453
UFD1L	-0.165142	0.537677	0.847773	0.501424	1.43336
LRP6	-0.241889	0.196138	0.785143	0.544082	1.13301
GUCY2C	0.697625	0.000373591	2.00898	1.36798	2.95032
PHRF1	0.28095	0.215747	1.32439	0.848851	2.06633
IKBKAP	-0.224638	0.419546	0.798805	0.462978	1.37823
NUCB2	0.195942	0.4274	1.21646	0.7498	1.97355
PFN2	0.0706107	0.63431	1.07316	0.802249	1.43556
PTPN3	0.117245	0.0543981	1.1244	0.997789	1.26707
SPTB	0.0786895	0.463093	1.08187	0.87678	1.33493
DAPP1	-0.0270896	0.795574	0.973274	0.792926	1.19464
SLC44A1	-0.117914	0.421882	0.888773	0.666536	1.18511
SMG6	0.619634	0.0439607	1.85825	1.01691	3.39568
EXOC5	0.0748752	0.837143	1.07775	0.52778	2.20081
CLTCL1	-0.00209198	0.991164	0.99791	0.689122	1.44506
FSTL3	0.154372	0.303291	1.16693	0.86975	1.56564
DGCR2	0.00242732	0.992532	1.00243	0.602973	1.66652
RNF126	-0.196793	0.486248	0.821361	0.472018	1.42925
MNT	0.276648	0.345093	1.3187	0.742564	2.34185
ZXDC	-0.167231	0.573043	0.846004	0.472926	1.51339
JMJD6	0.263728	0.358127	1.30177	0.741733	2.28467
POLB	-0.0984899	0.674747	0.906205	0.57207	1.4355
ST6GALNAC1	-0.161741	0.17579	0.850661	0.673076	1.0751
WIPI1	0.218085	0.304307	1.24369	0.820355	1.88549
FRMPD1	0.0265408	0.826292	1.0269	0.810186	1.30157
GBA2	-0.170629	0.530404	0.843134	0.494764	1.4368
NDST1	0.290334	0.212811	1.33687	0.8467	2.11082
ASNS	-0.135138	0.517299	0.873595	0.580313	1.3151
AP3M2	0.212491	0.271844	1.23675	0.8466	1.80671
ST6GALNAC2	0.0232465	0.735738	1.02352	0.894266	1.17145
PABPC1	-0.259769	0.356028	0.77123	0.444233	1.33893
TESK2	0.066038	0.79136	1.06827	0.65493	1.74247
CSNK2A2	-0.636427	0.216708	0.52918	0.192785	1.45255
PTPN21	0.0972908	0.554395	1.10218	0.79831	1.52172
EIF2B3	-0.251567	0.418111	0.777582	0.422947	1.42957
CAMK2A	0.0861294	0.22582	1.08995	0.948147	1.25295
TCOF1	0.120283	0.592889	1.12782	0.725672	1.75282
CDC42	0.0187988	0.945103	1.01898	0.596727	1.74001
OSBPL3	0.0108541	0.93404	1.01091	0.781774	1.30721
EPHA8	0.42692	0.00713446	1.53253	1.12291	2.09158
RAD18	-0.497817	0.0284692	0.607856	0.389384	0.948907
ATP2B1	-0.423393	0.145349	0.654821	0.370363	1.15776
NCK2	-0.0376011	0.868856	0.963097	0.616345	1.50493
MAP4K4	0.36409	0.15673	1.4392	0.869522	2.38212
MGAT4A	-0.0731879	0.746048	0.929426	0.596831	1.44736
RPL31	-0.069127	0.672243	0.933208	0.677483	1.28546
WDR1	0.0332649	0.922691	1.03382	0.528045	2.02406
SNX13	-0.107468	0.722618	0.898105	0.496154	1.62569
ARHGAP10	-0.0923411	0.640868	0.911794	0.618587	1.34398
RPS6KA2	0.116643	0.557335	1.12372	0.761129	1.65904
ING3	0.0245489	0.934862	1.02485	0.568834	1.84645
VASH1	0.132977	0.546988	1.14222	0.740994	1.76071
LMCD1	0.0394118	0.830017	1.0402	0.725854	1.49068
WBSCR22	0.437742	0.172793	1.54921	0.825644	2.90687
SEL1L	0.395336	0.253513	1.48488	0.753335	2.92682
TRIP13	0.120138	0.449883	1.12765	0.825731	1.53997
ATP6AP1	0.338106	0.379867	1.40229	0.659332	2.98243
TCF3	-0.184781	0.382708	0.831286	0.548992	1.25874
TRIB2	0.125505	0.333302	1.13372	0.879196	1.46193
DAZAP1	-0.0532722	0.869677	0.948122	0.501746	1.79161
MBD3	0.106773	0.702548	1.11268	0.643247	1.92471
HLTF	-0.15844	0.524432	0.853474	0.523981	1.39016
FAM50A	-0.095017	0.819885	0.909357	0.401351	2.06037
FAM3A	0.173982	0.595974	1.19003	0.625521	2.264
CPSF1	0.00549929	0.976685	1.00551	0.695375	1.45398
MYO3B	0.0569854	0.674811	1.05864	0.811213	1.38153
CYBRD1	-0.00596909	0.968054	0.994049	0.742232	1.3313
CDH19	-0.00402024	0.951165	0.995988	0.875746	1.13274
PDCD2	0.0729547	0.820462	1.07568	0.572875	2.0198
SLC6A15	0.0111172	0.854334	1.01118	0.898017	1.1386
RDH11	0.132786	0.626679	1.14201	0.668798	1.95003
PRKACA	0.0564243	0.885175	1.05805	0.491954	2.27554
ACTN1	0.0552946	0.688574	1.05685	0.806453	1.385
ZFYVE26	0.0263096	0.902857	1.02666	0.672888	1.56643
EPN2	0.0343791	0.8285	1.03498	0.758302	1.4126
PTPN18	0.0602845	0.829831	1.06214	0.612942	1.84053
LIMS2	0.0693739	0.541133	1.07184	0.858021	1.33894
SPEG	0.236358	0.204276	1.26663	0.879359	1.82445
LNX1	0.00797205	0.945616	1.008	0.801644	1.26748
ALDH3A2	0.0545677	0.832153	1.05608	0.637592	1.74926
TFRC	0.0887438	0.588153	1.0928	0.792585	1.50673
SREBF1	0.319655	0.0623453	1.37665	0.983648	1.92668
TRPC5	-0.212296	0.103737	0.808726	0.62623	1.0444
AFF4	0.137258	0.626803	1.14712	0.659667	1.99479
UBE2D1	0.266311	0.465216	1.30514	0.638635	2.66724
MPP5	-0.0740669	0.798457	0.92861	0.525929	1.6396
RHOBTB1	-0.0170618	0.943728	0.983083	0.612119	1.57886
SMC1A	0.0254183	0.910731	1.02574	0.657751	1.59962
HSD17B10	-0.247433	0.383417	0.780802	0.447614	1.36201
MARK2	0.350848	0.341287	1.42027	0.689522	2.92546
HMMR	-0.0226904	0.874242	0.977565	0.738101	1.29472
CHFR	0.370984	0.339319	1.44916	0.677067	3.10171
TRHDE	0.0645302	0.499378	1.06666	0.884518	1.2863
P4HA2	0.107324	0.481661	1.1133	0.825615	1.50122
FCGR2B	0.0787603	0.307793	1.08194	0.929972	1.25875
NFATC3	-0.224635	0.39964	0.798807	0.473613	1.34729
TRNT1	-0.432314	0.140344	0.649006	0.365329	1.15296
ACADVL	0.23584	0.359555	1.26597	0.764397	2.09666
STK10	0.17896	0.388306	1.19597	0.796426	1.79596
FBXW11	-0.252296	0.522106	0.777015	0.358864	1.6824
ACAP1	0.118114	0.308019	1.12537	0.896746	1.41229
CRMP1	0.127895	0.40342	1.13643	0.84188	1.53405
EVC	0.0286409	0.824634	1.02906	0.798765	1.32574
DERL2	0.213349	0.400782	1.23782	0.752523	2.03607
SIDT1	-0.0670606	0.47676	0.935139	0.777411	1.12487
NDE1	-0.216547	0.475884	0.805295	0.44403	1.46049
MRVI1	0.0636926	0.603594	1.06576	0.838008	1.35542
TMEM38A	-0.128033	0.368344	0.879825	0.665655	1.1629
AP1M1	0.0459526	0.912389	1.04702	0.461797	2.3739
PVR	0.362394	0.142093	1.43676	0.885649	2.33082
XRCC1	-0.259062	0.448291	0.771775	0.395074	1.50766
SCARB1	0.443204	0.107137	1.55769	0.908519	2.67072
MCM2	-0.0221534	0.903095	0.97809	0.684699	1.3972
MOV10L1	0.138099	0.374991	1.14809	0.846203	1.55767
PANX2	0.215664	0.0891305	1.24069	0.967559	1.59091
SELO	0.0638155	0.769703	1.0659	0.695301	1.63402
TP63	0.0814505	0.297814	1.08486	0.93064	1.26464
ALPK1	0.0456269	0.666691	1.04668	0.850435	1.28822
LLGL2	0.0523643	0.683841	1.05376	0.819008	1.3558
PDE8A	0.0206779	0.926901	1.02089	0.656344	1.58792
CLCN4	-0.11611	0.568799	0.890377	0.597211	1.32745
NLE1	0.430054	0.219119	1.53734	0.774257	3.05249
SDHA	0.0882208	0.77685	1.09223	0.593423	2.01031
SMARCE1	0.679722	0.045007	1.97333	1.01525	3.83555
FNDC8	0.0797859	0.68655	1.08306	0.735116	1.59568
GSDMB	0.112566	0.305974	1.11915	0.902172	1.3883
KDM5A	-0.56442	0.123959	0.56869	0.27706	1.16729
ADAM11	0.121974	0.351627	1.12972	0.873989	1.46029
PPP2R3A	-0.0640993	0.645775	0.937912	0.713604	1.23273
FERMT2	0.0132346	0.953262	1.01332	0.650941	1.57744
DHRS9	-0.0341791	0.619224	0.966398	0.844525	1.10586
CD5L	-0.0732826	0.328189	0.929338	0.802375	1.07639
PTGS2	0.0400272	0.635483	1.04084	0.882078	1.22817
IGF2BP2	-0.102872	0.120764	0.902242	0.792295	1.02745
MAP3K13	-0.0696241	0.62903	0.932744	0.703211	1.2372
ST6GAL1	-0.0527134	0.696552	0.948652	0.727863	1.23641
TBX21	0.0158355	0.892016	1.01596	0.808324	1.27694
FRY	-0.108408	0.549007	0.897262	0.629407	1.27911
PICALM	-0.04887	0.906937	0.952305	0.419702	2.16078
NSF	0.418458	0.239226	1.51962	0.756985	3.05057
GLI2	-0.0168677	0.872999	0.983274	0.799565	1.20919
CLASP1	0.103546	0.656882	1.1091	0.702357	1.75138
MRPS34	-0.188216	0.545538	0.828436	0.45	1.52512
NOTCH3	0.165432	0.267737	1.1799	0.880621	1.5809
CLNS1A	-0.0732974	0.829482	0.929324	0.476947	1.81078
PPP2R2C	0.0782754	0.271312	1.08142	0.940646	1.24326
TEAD2	-0.122647	0.274618	0.884576	0.709865	1.10229
EED	0.347519	0.491845	1.41555	0.52551	3.81303
CDHR2	0.215793	0.143671	1.24085	0.929183	1.65705
SNCB	0.112306	0.125845	1.11886	0.968996	1.29189
TSG101	0.0699831	0.83456	1.07249	0.556129	2.06829
ATP2A3	0.0970951	0.421226	1.10197	0.869782	1.39613
CA12	0.100555	0.277355	1.10578	0.922308	1.32576
MGLL	-0.063923	0.671008	0.938077	0.698459	1.2599
NTN4	0.0801707	0.324947	1.08347	0.923615	1.271
BCS1L	-0.274061	0.468715	0.760286	0.362259	1.59564
NUAK1	0.449026	0.0490141	1.56679	1.00194	2.45006
DPP8	-0.10195	0.674343	0.903075	0.561307	1.45294
SLC24A1	0.160121	0.49372	1.17365	0.741985	1.85645
ZNF532	0.231024	0.368909	1.25989	0.761158	2.0854
SCARF1	0.197663	0.37667	1.21855	0.786186	1.8887
LMAN1	-0.122503	0.64063	0.884703	0.52896	1.47969
IPCEF1	-0.0932117	0.492743	0.911001	0.697994	1.18901
ZZEF1	0.191251	0.358101	1.21076	0.805222	1.82055
ENO1	0.302397	0.137391	1.3531	0.907952	2.01649
SLC12A1	-0.0781428	0.671504	0.924832	0.644493	1.32711
ANO8	0.0257606	0.869116	1.0261	0.755297	1.39398
TUBE1	-0.148814	0.481062	0.861729	0.569629	1.30361
ARHGEF10L	0.000978747	0.995544	1.00098	0.709966	1.41128
TXK	0.0235269	0.900277	1.02381	0.708608	1.47921
WSCD2	0.0884596	0.196975	1.09249	0.955119	1.24962
KCNQ2	-0.0200183	0.803094	0.980181	0.837469	1.14721
TACR2	-0.211584	0.240312	0.809301	0.568499	1.1521
ACTR6	0.212067	0.44012	1.23623	0.721561	2.118
TIPIN	0.163182	0.541418	1.17725	0.69729	1.98758
SRI	-0.00190784	0.992261	0.998094	0.678806	1.46756
EIF4G3	-0.120605	0.616993	0.886384	0.552524	1.42198
NUP37	0.0646543	0.815485	1.06679	0.619787	1.83618
SEMA3A	0.0360616	0.565506	1.03672	0.916744	1.1724
GTSE1	0.0117085	0.934453	1.01178	0.765427	1.33742
SEMA3C	-0.00567729	0.931186	0.994339	0.874121	1.13109
TTC38	-0.403615	0.162137	0.667901	0.37927	1.17619
ACAT1	-0.136369	0.668649	0.87252	0.46727	1.62923
GRAMD4	-0.00462832	0.979549	0.995382	0.698725	1.41799
CELSR1	0.0367369	0.614238	1.03742	0.89932	1.19673
ZNF638	-0.147768	0.533329	0.862631	0.541887	1.37323
SLC25A40	-0.345799	0.151531	0.707655	0.441145	1.13517
ADD2	-0.0235331	0.852601	0.976742	0.762024	1.25196
RASAL2	0.133671	0.465381	1.14302	0.798346	1.63649
ZNF37A	-0.163795	0.289261	0.848916	0.62705	1.14928
MARK3	0.401592	0.177459	1.4942	0.833563	2.67843
SLC25A3	0.0534443	0.884827	1.0549	0.511866	2.17403
FNDC3B	0.0679228	0.797509	1.07028	0.637027	1.7982
FOSL2	0.215625	0.143202	1.24064	0.929551	1.65583
CACNG4	0.0919786	0.28317	1.09634	0.92682	1.29687
FRYL	-0.139661	0.627282	0.869653	0.494896	1.52819
TMEM131	-0.187474	0.578803	0.829051	0.427684	1.60709
FSCN1	0.116144	0.557804	1.12316	0.761667	1.65621
ACTB	0.292015	0.419058	1.33912	0.659499	2.71911
MOCOS	0.106989	0.246679	1.11292	0.92865	1.33376
PLD1	-0.0463102	0.69647	0.954746	0.756547	1.20487
WDR62	0.093301	0.46032	1.09779	0.856948	1.40633
DLG1	-0.467863	0.166191	0.626339	0.322978	1.21464
RAB7A	-0.100014	0.744158	0.904825	0.496254	1.64977
BCAP29	0.312616	0.15982	1.367	0.884025	2.11383
SEC31B	0.00645288	0.94464	1.00647	0.838882	1.20755
SART3	0.259207	0.531057	1.2959	0.575887	2.91613
ARHGAP15	-0.128839	0.391806	0.879116	0.654609	1.18062
TUBA3D	0.380774	0.0593734	1.46342	0.985058	2.17407
EXOSC7	-0.547781	0.103673	0.578232	0.298931	1.11849
KIFAP3	-0.0186646	0.958104	0.981509	0.489183	1.96932
MKRN2	-0.769261	0.0735574	0.463355	0.199515	1.0761
MCM6	0.0162031	0.941718	1.01634	0.658251	1.56922
REXO2	0.0600808	0.805324	1.06192	0.658557	1.71235
RBM7	-0.117866	0.631361	0.888815	0.54918	1.4385
RBMS2	0.0297083	0.929706	1.03015	0.532405	1.99325
BAZ2A	-0.0435977	0.869427	0.957339	0.569265	1.60997
PTPN23	0.0174203	0.942189	1.01757	0.635464	1.62945
MLH1	-0.890931	0.0667988	0.410273	0.158253	1.06364
UNG	0.201301	0.580572	1.22299	0.598852	2.49763
FMO4	-0.0267764	0.859346	0.973579	0.724024	1.30915
KLHL20	-0.135581	0.736526	0.873208	0.39638	1.92364
RGS11	-0.0204609	0.821936	0.979747	0.819836	1.17085
SLC46A1	0.309604	0.2641	1.36289	0.791545	2.34662
PLXNA2	0.104237	0.589676	1.10986	0.759887	1.62103
SPAG5	0.154163	0.300979	1.16668	0.871133	1.5625
ANKRD13A	-0.104544	0.698278	0.900735	0.53093	1.52812
TPD52	-0.194036	0.137295	0.823628	0.637646	1.06385
ACACB	0.0263947	0.869754	1.02675	0.748934	1.40761
TRAF4	0.100917	0.422556	1.10619	0.864408	1.41559
PAG1	0.101316	0.649264	1.10663	0.715108	1.7125
GPATCH1	-0.241705	0.451304	0.785288	0.418688	1.47288
ICAM3	0.176232	0.479561	1.19272	0.731749	1.94407
NT5C2	0.248191	0.494016	1.28171	0.629359	2.61023
MCAM	0.389382	0.0531185	1.47607	0.994777	2.19022
GPC4	0.0876485	0.541702	1.0916	0.823773	1.44651
MBNL3	-0.0819286	0.541187	0.921338	0.708411	1.19826
RAP1GAP	0.136115	0.323791	1.14581	0.874361	1.50154
XAB2	-0.232206	0.388644	0.792782	0.467603	1.3441
ARHGEF1	0.0117042	0.966341	1.01177	0.587474	1.74252
STXBP2	0.0461434	0.775934	1.04722	0.762151	1.43893
MAP2K7	-0.21894	0.492185	0.80337	0.430113	1.50054
DGKD	0.0319744	0.877133	1.03249	0.688409	1.54855
CTTNBP2	-0.171506	0.192428	0.842395	0.6509	1.09023
ACTL6B	0.089176	0.160664	1.09327	0.965205	1.23833
RARB	0.0767468	0.568966	1.07977	0.829156	1.40613
TOP2B	-0.193883	0.420519	0.823754	0.513948	1.32031
TM9SF3	-0.0983523	0.815165	0.90633	0.397342	2.06732
NFKB2	-0.0154597	0.948673	0.984659	0.614985	1.57655
UBE2T	0.0622007	0.683053	1.06418	0.78948	1.43445
PPP1R12B	0.314628	0.175731	1.36975	0.868661	2.15989
DNAJC10	-0.40481	0.271048	0.667104	0.324436	1.37169
GTF3C1	-0.034501	0.898211	0.966087	0.569433	1.63904
IL4R	0.254137	0.167681	1.28935	0.898629	1.84995
USP33	-0.316617	0.434414	0.72861	0.329389	1.61169
PAK3	0.0872169	0.254311	1.09113	0.939188	1.26766
CAPN6	0.0290179	0.626789	1.02944	0.91581	1.15718
DCX	0.0668008	0.198028	1.06908	0.965688	1.18355
SNRPA	0.144959	0.689056	1.15599	0.568313	2.35137
SPAG6	0.0803912	0.556568	1.08371	0.828947	1.41677
EXOSC5	-0.180426	0.412904	0.834915	0.542094	1.28591
DYNC1I2	0.21861	0.6322	1.24435	0.508351	3.04592
APBB1IP	0.0120754	0.896826	1.01215	0.843291	1.21482
LRCH4	0.133664	0.563785	1.14301	0.726012	1.79952
FAM76B	-0.0664595	0.832805	0.935701	0.504853	1.73424
SIRT6	-0.0412183	0.885778	0.95962	0.546835	1.684
POLD3	0.0722254	0.86941	1.0749	0.45439	2.54276
ACTN2	0.12049	0.437069	1.12805	0.832448	1.52862
CAPZB	-0.078716	0.827316	0.924302	0.455685	1.87484
GPR137B	0.265387	0.139151	1.30394	0.917307	1.85352
NAALAD2	0.0192631	0.796456	1.01945	0.880636	1.18014
SLC25A43	0.0599778	0.617204	1.06181	0.839275	1.34336
UBE2A	-0.0893831	0.760359	0.914495	0.514916	1.62415
FGFR1	0.352574	0.0492114	1.42272	1.00122	2.02168
FBLN1	0.0327298	0.678252	1.03327	0.885235	1.20606
ITGA8	0.0981035	0.273925	1.10308	0.925294	1.31502
CST7	0.0245512	0.839624	1.02486	0.807976	1.29995
MAP2	0.00687638	0.951475	1.0069	0.806871	1.25652
PIAS2	-0.424954	0.249575	0.6538	0.317163	1.34774
AMPH	0.0670759	0.529516	1.06938	0.867606	1.31807
ARAF	-0.536932	0.199777	0.584539	0.257254	1.3282
MCCC1	-0.876596	0.0229136	0.416197	0.195568	0.885727
LAMP3	-0.00679709	0.956453	0.993226	0.778204	1.26766
FAP	0.0422578	0.690469	1.04316	0.847277	1.28434
NEBL	0.114764	0.239815	1.12161	0.926265	1.35815
ACER3	-0.000924436	0.997255	0.999076	0.590051	1.69164
UBE2K	-1.14833	0.0776858	0.317166	0.0885642	1.13584
PIK3C3	-0.66602	0.0772172	0.513749	0.24543	1.07541
N4BP2	-0.222045	0.187833	0.800879	0.575515	1.11449
TULP3	-0.492457	0.131515	0.611123	0.322245	1.15897
SYNJ2	0.151435	0.300628	1.1635	0.873444	1.54989
ADCY2	-0.0159456	0.875285	0.984181	0.806483	1.20103
PPP2R5C	0.187645	0.678447	1.2064	0.496856	2.92925
GNB1	0.0996323	0.796749	1.10476	0.5176	2.35801
HOXA9	0.00699578	0.919954	1.00702	0.878581	1.15424
EDN1	0.234254	0.105672	1.26397	0.951689	1.67871
MLLT10	-0.315793	0.29822	0.72921	0.402209	1.32207
ZCWPW1	0.0605903	0.688862	1.06246	0.78978	1.4293
ADCYAP1R1	0.040382	0.627811	1.04121	0.884377	1.22585
FGF20	-0.208814	0.0829726	0.811546	0.6409	1.02763
P2RY10	0.157527	0.324355	1.17061	0.855775	1.60128
ITM2A	-0.155978	0.305399	0.855578	0.634921	1.15292
VDAC3	0.00538043	0.987758	1.00539	0.505661	1.999
PCM1	-0.0187607	0.955872	0.981414	0.504964	1.90741
TNRC6C	0.103545	0.514538	1.1091	0.812353	1.51424
CBFA2T2	0.232142	0.332997	1.2613	0.788327	2.01804
ITCH	-0.844588	0.0682393	0.429734	0.173354	1.06529
TP53INP2	0.104208	0.579564	1.10983	0.767629	1.60458
SDF4	-0.0777256	0.806741	0.925218	0.496361	1.72461
MYH7B	0.228031	0.0505386	1.25612	0.999465	1.57869
TP73	-0.0441908	0.557407	0.956771	0.825457	1.10898
TOLLIP	0.388464	0.180898	1.47471	0.834787	2.60519
UBE2D4	0.0076152	0.974099	1.00764	0.636303	1.5957
CLUL1	0.0813993	0.279113	1.0848	0.936125	1.2571
RUNX1T1	-0.00416473	0.968262	0.995844	0.811136	1.22261
THOC1	0.120683	0.591992	1.12827	0.725676	1.75421
FKBP7	-0.10662	0.550652	0.898867	0.633318	1.27576
OSBPL6	-0.359054	0.145849	0.698337	0.430445	1.13295
SLC1A3	0.0940782	0.460215	1.09865	0.855896	1.41024
XRCC5	-0.409756	0.371334	0.663812	0.27033	1.63003
LXN	0.111963	0.402252	1.11847	0.860685	1.45347
SP140	-0.0101062	0.934305	0.989945	0.778487	1.25884
MKNK1	-0.187049	0.374687	0.829403	0.548798	1.25348
TNS1	0.306896	0.102083	1.3592	0.940791	1.96369
REXO1	0.0990878	0.659929	1.10416	0.710146	1.7168
SAR1A	-0.217083	0.645662	0.804863	0.31904	2.03048
CDC14A	-0.41019	0.178545	0.663524	0.365014	1.20616
RAPGEF3	0.262281	0.163679	1.29989	0.898703	1.88018
CEACAM1	-0.143547	0.170099	0.86628	0.705657	1.06347
SENP1	0.265688	0.409972	1.30433	0.69328	2.45394
CIC	0.066953	0.767447	1.06925	0.686051	1.66647
LIPE	0.0453989	0.722855	1.04645	0.81424	1.34487
FDFT1	-0.443766	0.0907594	0.641616	0.383662	1.073
PAFAH1B3	-0.0308281	0.887519	0.969642	0.632544	1.48639
OPHN1	-0.23085	0.153598	0.793858	0.578143	1.09006
KIF22	0.185369	0.423225	1.20366	0.764678	1.89466
LRRC16A	0.12414	0.249342	1.13217	0.916607	1.39844
PGM1	0.0960985	0.704475	1.10087	0.669991	1.80884
DDX1	-0.704458	0.0475345	0.494376	0.246287	0.992371
DNM2	0.0277215	0.950147	1.02811	0.431149	2.45161
EPB41L2	-0.240183	0.237608	0.786484	0.527931	1.17166
RIMS1	0.0789537	0.288335	1.08215	0.935393	1.25194
MOXD1	0.0353618	0.546246	1.03599	0.923577	1.1621
STX7	-0.161229	0.601645	0.851097	0.46461	1.55908
RABL2B	-0.00357818	0.985879	0.996428	0.670432	1.48094
KEAP1	-0.357909	0.313977	0.699137	0.348338	1.40321
PTPRH	0.159685	0.111851	1.17314	0.963517	1.42837
DCT	-0.0499533	0.452876	0.951274	0.834948	1.08381
SLC35C2	0.553522	0.230152	1.73937	0.704284	4.29571
CRYBG3	-0.114334	0.379528	0.89196	0.69119	1.15105
RFX3	-0.217673	0.112605	0.804389	0.614731	1.05256
RIF1	-0.371847	0.141254	0.68946	0.420105	1.13151
RAB21	0.0809357	0.81017	1.0843	0.560201	2.09873
SLC4A4	-0.0673671	0.452193	0.934852	0.784269	1.11435
SMARCA2	-0.0855024	0.725211	0.918051	0.56992	1.47883
SESN1	-0.0742406	0.698049	0.928448	0.638071	1.35097
MID2	0.0302782	0.794566	1.03074	0.820673	1.29458
COL5A3	0.164208	0.169598	1.17846	0.932286	1.48964
SRCAP	0.00594841	0.978831	1.00597	0.648288	1.56098
CHRNA3	0.0556593	0.530412	1.05724	0.888497	1.25802
KCNN2	-0.0103554	0.911611	0.989698	0.824322	1.18825
CNOT4	-0.15933	0.67369	0.852715	0.406189	1.79011
PSEN1	0.263966	0.508753	1.30208	0.595119	2.84888
CPOX	-0.120295	0.777261	0.886659	0.385297	2.04041
CLDND1	0.0232935	0.896077	1.02357	0.721639	1.45182
HSP90AA1	0.0687143	0.815056	1.07113	0.602266	1.905
RBL1	-0.214293	0.317335	0.807112	0.530296	1.22843
DLGAP4	0.163116	0.626588	1.17717	0.610191	2.27099
IGSF9B	-0.0751608	0.392744	0.927594	0.78073	1.10209
NDC80	0.0283759	0.852324	1.02878	0.763084	1.38699
AP4E1	0.360461	0.255305	1.43399	0.770591	2.6685
RSBN1	-0.143062	0.673288	0.8667	0.445714	1.68532
MAGI3	-0.245141	0.18685	0.782594	0.543816	1.12621
CXCL2	0.16569	0.0586994	1.18021	0.993925	1.4014
COL4A4	-0.0320102	0.740328	0.968497	0.801465	1.17034
TCF7	-0.0618004	0.71786	0.940071	0.672312	1.31447
OSTM1	-0.25246	0.361599	0.776888	0.45166	1.3363
IMPG2	-0.0669049	0.704892	0.935284	0.661564	1.32226
PCNP	-0.239099	0.397443	0.787337	0.45253	1.36985
EXD2	0.107989	0.689941	1.11404	0.655366	1.89371
ARG2	0.146992	0.543262	1.15834	0.721125	1.86065
MEF2C	-0.0276708	0.893648	0.972709	0.64834	1.45936
PTPRC	-0.0855717	0.425515	0.917987	0.74376	1.13303
PKP1	0.0204908	0.772328	1.0207	0.888415	1.17269
UBA5	-0.431149	0.221423	0.649762	0.325549	1.29686
STK17B	-0.0288006	0.88897	0.97161	0.648473	1.45577
CDC14B	-0.135261	0.620044	0.873488	0.511719	1.49102
ZNF510	-0.418234	0.109635	0.658208	0.394312	1.09872
LRP2	0.0437562	0.477659	1.04473	0.92587	1.17884
ZNF506	-0.0939441	0.713956	0.910334	0.550862	1.50438
JMJD4	0.449714	0.245197	1.56786	0.734354	3.34743
DUSP12	0.304076	0.372419	1.35537	0.694824	2.64389
AACS	0.98201	0.00207677	2.66982	1.42891	4.98838
KIAA0141	-0.113695	0.810602	0.89253	0.352204	2.26179
CADPS2	-0.0751932	0.426135	0.927564	0.770758	1.11627
PCDHB4	0.0628109	0.474987	1.06483	0.896269	1.26508
PCDHA6	0.177756	0.0112139	1.19453	1.0412	1.37045
PCDHGA2	0.037357	0.673295	1.03806	0.872582	1.23493
HSPB11	0.110811	0.662212	1.11718	0.67954	1.83668
PHLPP1	0.0592646	0.679789	1.06106	0.800791	1.40591
ATP8B1	0.144649	0.327469	1.15563	0.865132	1.54368
IL12RB2	0.0119834	0.91954	1.01206	0.802093	1.27698
SMARCD3	0.113014	0.660366	1.11965	0.676325	1.85356
WDR70	-0.1024	0.778235	0.902668	0.442611	1.84092
FYB	-0.0257284	0.758963	0.9746	0.826902	1.14868
MPP4	0.00342289	0.975267	1.00343	0.80818	1.24585
STRADB	-0.306007	0.141408	0.736381	0.489754	1.1072
BZW1	0.178901	0.56306	1.1959	0.652186	2.19291
PGR	-0.0851524	0.493767	0.918372	0.719618	1.17202
C1QTNF3	-0.0749782	0.50224	0.927764	0.745279	1.15493
ME2	-0.324402	0.418916	0.72296	0.329227	1.58757
C5orf22	0.116972	0.714957	1.12409	0.600024	2.10587
CCNT2	-0.222487	0.425406	0.800525	0.463213	1.38347
FAM135A	-0.150775	0.556071	0.860041	0.520605	1.42079
COL19A1	-0.0310108	0.70325	0.969465	0.826492	1.13717
EPB41L3	0.0342402	0.739898	1.03483	0.845435	1.26666
COBLL1	-0.0626906	0.525389	0.939234	0.77401	1.13973
DLG3	0.362105	0.0884299	1.43635	0.946999	2.17856
KCNK2	0.0253304	0.739965	1.02565	0.883156	1.19114
SERTAD4	0.00019532	0.998296	1.0002	0.836082	1.19652
TRAF5	-0.052988	0.772931	0.948391	0.661718	1.35926
MRPL22	-0.0106603	0.961866	0.989396	0.639122	1.53164
GEMIN5	0.0517052	0.893409	1.05307	0.494301	2.24346
OPRK1	0.0174226	0.845503	1.01758	0.854003	1.21248
NFE2L1	0.274991	0.249106	1.31652	0.824767	2.10147
SEMA5B	0.16053	0.0916509	1.17413	0.974333	1.4149
GSK3B	-0.176316	0.481871	0.838353	0.512899	1.37032
ITGB5	0.229393	0.166078	1.25784	0.909146	1.74026
ERC1	0.0782056	0.743067	1.08134	0.67746	1.72602
XPO1	-0.569024	0.13289	0.566078	0.26951	1.18899
RNF13	-0.0797519	0.649058	0.923345	0.654922	1.30178
TRPM3	0.103037	0.272411	1.10853	0.922225	1.33248
PALB2	0.0315563	0.923959	1.03206	0.539869	1.97297
DOPEY1	-0.116397	0.579032	0.890121	0.59002	1.34286
LYRM2	0.0541354	0.839398	1.05563	0.625373	1.7819
BCKDHB	0.0234889	0.924941	1.02377	0.628029	1.66887
ZCCHC6	-0.0734254	0.759808	0.929205	0.580344	1.48778
ULK2	0.237985	0.260527	1.26869	0.838135	1.92043
GRHL2	0.0923037	0.601581	1.0967	0.775548	1.55083
TNPO1	-0.0477602	0.9009	0.953362	0.449561	2.02175
PLOD1	0.211918	0.281566	1.23605	0.840459	1.81783
P2RX5	-0.0785875	0.688289	0.924421	0.629689	1.35711
ITGAE	0.0708277	0.673203	1.0734	0.772348	1.49179
DIS3	-0.294802	0.346928	0.744679	0.402881	1.37645
PIBF1	-0.288289	0.237248	0.749545	0.464699	1.20899
TDRD3	0.000751744	0.997405	1.00075	0.636205	1.57419
NUFIP1	-0.0901365	0.702206	0.913806	0.575686	1.45052
PDS5B	-0.0965053	0.744157	0.908005	0.508606	1.62105
OXCT1	-0.100334	0.703263	0.904535	0.539782	1.51577
RRAGB	-0.599426	0.0662267	0.549127	0.289669	1.04098
CYLD	0.0603349	0.786484	1.06219	0.68645	1.6436
SLC27A5	0.0364975	0.772832	1.03717	0.809527	1.32883
ZNF324	0.142015	0.627015	1.15259	0.649997	2.04381
ZNF671	-0.145057	0.533561	0.864973	0.547872	1.36561
ZNF416	-0.201248	0.438918	0.81771	0.491229	1.36118
ZNF586	0.0156718	0.946197	1.0158	0.644359	1.60134
ZNF446	0.188625	0.452693	1.20759	0.738087	1.97574
ZNF264	-0.17975	0.561333	0.835479	0.455543	1.53229
RPS5	-0.138164	0.378654	0.870956	0.64034	1.18463
FAT1	-0.00197382	0.988311	0.998028	0.766421	1.29963
YTHDC1	-0.270894	0.539408	0.762697	0.32109	1.81166
CHMP2B	-0.133196	0.658323	0.875294	0.485042	1.57953
SMAP2	0.0768875	0.707718	1.07992	0.722489	1.61418
PPIE	-0.0192363	0.957923	0.980947	0.48006	2.00445
ZMPSTE24	-0.152781	0.589946	0.858317	0.492418	1.49611
STARD7	-0.419627	0.355906	0.657292	0.269683	1.602
REST	-0.292104	0.1261	0.746691	0.513566	1.08564
HAL	0.137897	0.327981	1.14786	0.870748	1.51315
SSH1	0.0499359	0.839241	1.0512	0.648874	1.70299
GSTP1	0.126416	0.583115	1.13475	0.722507	1.78222
APLP2	0.393724	0.143908	1.48249	0.874307	2.51374
SLCO1A2	0.0624061	0.435211	1.06439	0.909969	1.24503
WBP11	0.115023	0.788848	1.1219	0.483462	2.60342
EIF3I	-0.0722285	0.782091	0.930318	0.55764	1.55206
NKAIN1	0.0390918	0.581667	1.03987	0.904861	1.19501
COL16A1	0.148285	0.284826	1.15984	0.883865	1.52199
TXLNA	-0.0102399	0.971623	0.989812	0.563029	1.7401
APOB	-0.0137576	0.880709	0.986337	0.824123	1.18048
NCOA1	0.0151734	0.957401	1.01529	0.581827	1.77168
AGBL5	-0.757856	0.0396234	0.46867	0.227699	0.96466
EFR3B	0.319869	0.177286	1.37695	0.865183	2.19143
KIF3C	0.220398	0.344722	1.24657	0.789169	1.96909
RAB10	-0.412715	0.376273	0.661851	0.265284	1.65124
GCKR	0.119354	0.248689	1.12677	0.919948	1.38009
HADHA	-0.670803	0.235062	0.511298	0.16897	1.54717
MAPRE3	0.08899	0.675327	1.09307	0.720773	1.65767
CAD	-0.048277	0.790827	0.95287	0.666964	1.36133
CD59	0.28876	0.177184	1.33477	0.877541	2.03023
CD82	-0.0152927	0.881385	0.984824	0.805602	1.20392
BCORL1	-0.0856433	0.588179	0.917922	0.673247	1.25152
ATRX	-0.0707108	0.767119	0.931731	0.583511	1.48776
FCN1	0.108061	0.291432	1.11412	0.911471	1.36181
MYNN	-0.583502	0.0659553	0.557941	0.299549	1.03922
MECOM	-0.100317	0.585728	0.904551	0.630616	1.29748
SCAMP1	0.132462	0.679862	1.14164	0.60854	2.14174
PREP	-0.0170996	0.9519	0.983046	0.563995	1.71345
HACE1	-0.257543	0.310417	0.772948	0.469927	1.27137
SEH1L	-0.34277	0.359636	0.709802	0.340907	1.47788
WDR47	0.173571	0.468398	1.18955	0.744082	1.9017
WDFY1	-0.366322	0.371162	0.693279	0.310627	1.54731
OVGP1	0.00179757	0.988654	1.0018	0.781962	1.28344
SLC25A24	-0.0283505	0.839699	0.972048	0.738561	1.27935
MAP3K4	-0.101466	0.62284	0.903512	0.603016	1.35375
PILRA	0.0815442	0.577839	1.08496	0.814136	1.44588
IGSF9	-0.0442811	0.564605	0.956685	0.822873	1.11226
ABCB1	-0.0420334	0.689241	0.958838	0.780319	1.1782
ZNF213	0.253294	0.381595	1.28826	0.730446	2.27206
AKR1B1	0.332893	0.330287	1.395	0.713693	2.72669
CPNE3	0.066629	0.818002	1.0689	0.606003	1.88538
RRN3	0.0201799	0.954805	1.02038	0.507781	2.05046
CTTN	0.443083	0.105247	1.5575	0.911189	2.66225
WNT11	-0.0737154	0.576214	0.928936	0.717336	1.20295
MTIF2	-0.510943	0.175243	0.59993	0.286589	1.25586
DDHD2	0.0799028	0.839775	1.08318	0.499233	2.35017
TTC39A	-0.0307649	0.741061	0.969704	0.807963	1.16382
EPS15	-0.193307	0.512899	0.824229	0.461934	1.47067
MGST2	0.104224	0.540447	1.10985	0.794944	1.5495
CHERP	-0.0497584	0.847018	0.951459	0.57392	1.57735
ATG16L1	-0.0570495	0.898986	0.944547	0.391457	2.2791
USP40	-0.0790501	0.805265	0.923994	0.492879	1.7322
POMGNT1	-0.0301755	0.921672	0.970275	0.531707	1.77059
RAD54L	0.023536	0.873239	1.02382	0.766748	1.36707
MAST2	0.1588	0.493651	1.1721	0.743869	1.84687
DNAJA1	-0.449422	0.159485	0.637997	0.341108	1.19329
B4GALT1	0.0861057	0.590614	1.08992	0.796432	1.49156
CHMP5	-0.158865	0.506561	0.853112	0.533844	1.36332
NFX1	-0.25047	0.325499	0.778435	0.47248	1.28251
AQP6	-0.00220054	0.988062	0.997802	0.747931	1.33115
IPO11	-0.780699	0.0886942	0.458086	0.186457	1.12542
FOLH1	0.066498	0.472733	1.06876	0.891353	1.28147
EIF2AK1	0.271137	0.526508	1.31145	0.566698	3.03497
EPDR1	-0.0812532	0.568165	0.92196	0.697484	1.21868
SNX10	0.104669	0.250993	1.11034	0.928635	1.32761
SEPHS1	0.107151	0.78087	1.1131	0.523203	2.3681
MRPL28	0.274505	0.349055	1.31588	0.740787	2.33743
ITPKC	0.253762	0.245506	1.28887	0.83987	1.97789
FAT2	-0.0202368	0.84483	0.979967	0.800201	1.20012
RBM22	0.0880428	0.864697	1.09203	0.396671	3.00637
TMED2	0.143839	0.5761	1.1547	0.697393	1.91187
ZFAND6	-0.0531207	0.783512	0.948266	0.649164	1.38518
TXLNG	-0.16252	0.406288	0.849999	0.579209	1.24739
PPEF1	0.0282443	0.713316	1.02865	0.88477	1.19592
LAT2	-0.0210238	0.865927	0.979196	0.767141	1.24987
HUWE1	-0.0472762	0.813256	0.953824	0.644343	1.41195
ZW10	-0.485619	0.199719	0.615316	0.292923	1.29254
ALG9	0.279708	0.485314	1.32274	0.602932	2.9019
MYBPC2	0.225729	0.0757762	1.25324	0.976853	1.60782
NOX4	0.0579049	0.684717	1.05961	0.80123	1.40132
ACOX3	-0.114278	0.757876	0.89201	0.431346	1.84465
MTMR2	-0.133727	0.628823	0.874829	0.508675	1.50455
PPP1R15A	0.1547	0.440972	1.16731	0.787578	1.73012
HSD17B14	0.107581	0.457371	1.11358	0.838503	1.4789
TRIP6	-0.0569753	0.714438	0.944617	0.696168	1.28173
ACHE	0.147344	0.245963	1.15875	0.903421	1.48625
FTL	0.0580105	0.753398	1.05973	0.737935	1.52184
SRRT	0.157412	0.56316	1.17048	0.686451	1.9958
BAX	0.152761	0.491431	1.16505	0.753972	1.80024
NLK	0.215493	0.465757	1.24047	0.6952	2.21342
PIGS	1.03093	0.0395196	2.80366	1.0507	7.48119
ADAMTS2	0.0697145	0.43152	1.0722	0.901231	1.27561
ATXN7L3	0.841849	0.032076	2.32065	1.07473	5.01097
PGS1	0.532684	0.175165	1.7035	0.788694	3.67938
PSMC5	0.382245	0.432475	1.46557	0.564296	3.80634
UIMC1	-0.226078	0.585462	0.797656	0.353992	1.79737
CETP	0.0342691	0.766052	1.03486	0.825747	1.29694
MMP2	0.17167	0.196106	1.18729	0.915205	1.54025
MT3	0.0237273	0.723982	1.02401	0.897662	1.16814
LPCAT2	-0.114904	0.434626	0.891452	0.668211	1.18927
GNAO1	0.0823336	0.544717	1.08582	0.831862	1.4173
OGFOD1	-0.381081	0.289578	0.683122	0.337448	1.3829
SH3BP2	0.588907	0.0359369	1.80202	1.03941	3.12415
NOP14	-0.518959	0.309014	0.59514	0.218973	1.61752
ADD1	0.446117	0.315737	1.56223	0.653497	3.73464
L2HGDH	-0.135272	0.629733	0.873479	0.503983	1.51387
TXNDC16	-0.0771084	0.782563	0.92579	0.535413	1.6008
C14orf166	-0.0577009	0.83328	0.943932	0.551584	1.61536
NID2	0.206608	0.100017	1.2295	0.961181	1.57272
GMCL1	-0.604132	0.0566041	0.546549	0.293684	1.01713
SF3B2	0.137886	0.717777	1.14784	0.543438	2.42446
GNAS	-0.0277098	0.894592	0.972671	0.645576	1.46549
DNM1L	0.251006	0.499081	1.28532	0.620755	2.66135
PTHLH	-0.0115479	0.92101	0.988519	0.786789	1.24197
PHACTR3	0.0277108	0.68281	1.0281	0.900143	1.17424
ERGIC2	0.0798243	0.784593	1.0831	0.611064	1.91976
TFAP2C	0.0759281	0.327928	1.07889	0.92664	1.25614
AURKA	0.0675207	0.70139	1.06985	0.757593	1.51082
CASS4	-0.0529131	0.639438	0.948462	0.760118	1.18348
PIR	0.0480924	0.696096	1.04927	0.824293	1.33565
RFX2	-0.017767	0.889864	0.98239	0.763962	1.26327
METTL2A	-0.206077	0.552106	0.81377	0.412568	1.60512
SULT2B1	6.00635e-05	0.999501	1.00006	0.828535	1.20709
ALG6	-0.220999	0.376003	0.801717	0.491508	1.30771
CNOT3	0.0170837	0.951342	1.01723	0.587645	1.76085
GP6	0.339159	0.043106	1.40377	1.01057	1.94995
PTPN4	-0.306373	0.21638	0.736112	0.452886	1.19646
DDX18	-0.516917	0.160712	0.596356	0.289615	1.22798
KHSRP	-0.108996	0.699306	0.896734	0.515782	1.55905
GNA11	-0.0464781	0.821683	0.954586	0.637206	1.43004
ASAP3	0.118559	0.629581	1.12587	0.69543	1.82274
EDEM2	-0.0141999	0.957522	0.9859	0.584662	1.6625
DNMT3B	0.0161812	0.907246	1.01631	0.77413	1.33426
REM1	-0.0635074	0.413133	0.938467	0.806057	1.09263
TPX2	0.0375973	0.817598	1.03831	0.754343	1.42918
PDRG1	0.0161884	0.940849	1.01632	0.662717	1.55859
EPB41L1	0.452596	0.0647745	1.57239	0.972651	2.54193
DOCK9	0.102618	0.62044	1.10807	0.738219	1.66321
ANKRD10	-0.144584	0.443749	0.865382	0.597745	1.25285
TGDS	-0.157995	0.48244	0.853854	0.549431	1.32695
DOCK3	0.00129485	0.989854	1.0013	0.820147	1.22245
C3orf18	-0.626314	0.084369	0.534559	0.262481	1.08866
COQ9	-0.169524	0.505209	0.844066	0.512642	1.38976
KIF9	-0.041466	0.782968	0.959382	0.714257	1.28863
ARHGAP28	-0.00971119	0.873322	0.990336	0.878896	1.11591
CRLS1	-0.479744	0.160244	0.618942	0.316846	1.20907
PPP1R13B	0.354981	0.0920871	1.42615	0.943601	2.15548
ATRN	0.193635	0.556494	1.21365	0.636519	2.31408
SMOX	0.0726857	0.694801	1.07539	0.747954	1.54618
SIGLEC1	0.0364894	0.68424	1.03716	0.869909	1.23657
FKBP1A	0.142645	0.624498	1.15332	0.65147	2.04176
NSFL1C	0.214791	0.638229	1.2396	0.506323	3.03485
SLC4A11	0.0397644	0.552467	1.04057	0.912628	1.18644
C20orf194	0.322604	0.161954	1.38072	0.878528	2.16998
ZNF343	-0.011236	0.967815	0.988827	0.572912	1.70668
EBF4	-0.0368875	0.867211	0.963785	0.625448	1.48514
CPXM1	0.0107094	0.92275	1.01077	0.814039	1.25504
MAVS	0.0705581	0.813644	1.07311	0.596844	1.92941
XRN2	-0.703032	0.088792	0.495082	0.220312	1.11254
KIZ	-0.334581	0.681959	0.715638	0.144449	3.54545
DYNLL1	0.131412	0.57766	1.14044	0.718091	1.81119
TESC	0.240137	0.0703276	1.27142	0.980272	1.64905
SNX5	-0.20708	0.477705	0.812955	0.458989	1.43989
RPL6	0.0223825	0.918892	1.02263	0.664695	1.57333
SIRPG	0.17586	0.242257	1.19227	0.887899	1.60098
MAPKAPK5	0.664271	0.114194	1.94307	0.85219	4.43039
P2RX7	-0.0717138	0.450216	0.930797	0.772697	1.12125
ESF1	-0.287444	0.217759	0.750179	0.474951	1.1849
RBBP9	-0.408519	0.154368	0.664634	0.378822	1.16608
ANAPC5	-0.0335959	0.930998	0.966962	0.452015	2.06855
SLC23A2	0.0330834	0.879455	1.03364	0.674038	1.58508
KDM2B	0.458674	0.186476	1.58198	0.80106	3.12417
TASP1	-0.280966	0.455115	0.755054	0.361229	1.57824
OAS1	-0.0314516	0.748233	0.969038	0.79971	1.17422
RPLP0	-0.0173194	0.92641	0.98283	0.680556	1.41936
PXN	0.80497	0.0280326	2.23663	1.09067	4.58664
SIRT4	0.0441396	0.85989	1.04513	0.640199	1.70618
RPH3A	0.0479274	0.40004	1.04909	0.938291	1.17298
KIF16B	-0.150532	0.477639	0.86025	0.567783	1.30337
TRMT6	-0.342372	0.355849	0.710084	0.343301	1.46874
CHGB	0.153543	0.0444916	1.16596	1.00379	1.35433
PEBP1	0.524729	0.084059	1.69	0.931858	3.06495
TBX5	0.0556205	0.305528	1.0572	0.950496	1.17587
BRAP	0.439986	0.308475	1.55268	0.665799	3.62096
ERP29	0.540652	0.0704472	1.71713	0.955892	3.08458
NOS1	-0.114521	0.175135	0.891793	0.755735	1.05235
FUS	0.218799	0.462365	1.24458	0.694413	2.23064
IGBP1	-0.499295	0.125467	0.606958	0.320467	1.14957
FXYD5	0.0862153	0.641149	1.09004	0.758564	1.56637
ZNF302	0.070629	0.797526	1.07318	0.625655	1.84082
GRAMD1A	-0.0299728	0.920796	0.970472	0.537519	1.75215
FXYD3	0.109159	0.233586	1.11534	0.931972	1.33479
HEPH	0.111726	0.295105	1.11821	0.90717	1.37834
CMTM1	-0.388111	0.0821428	0.678337	0.437932	1.05071
KCNH4	0.0380199	0.672018	1.03875	0.87111	1.23866
GANAB	0.6671	0.117747	1.94858	0.844735	4.49485
GMIP	-0.0428713	0.842313	0.958035	0.627977	1.46157
RBM41	-0.26036	0.424093	0.770774	0.407076	1.45942
BIRC5	0.162354	0.254817	1.17628	0.889507	1.5555
LAG3	-0.00736349	0.949037	0.992664	0.792025	1.24413
MLF2	-0.0483885	0.869075	0.952764	0.535928	1.69381
OTUB2	-0.0523601	0.791848	0.948987	0.643253	1.40003
DDX24	0.224493	0.521993	1.25169	0.629577	2.48853
ZBTB25	0.0276538	0.926749	1.02804	0.570127	1.85374
NECAP1	0.109062	0.687203	1.11523	0.655859	1.89635
ARHGAP4	0.062839	0.675367	1.06486	0.793542	1.42893
ANKRD24	0.151481	0.253657	1.16356	0.89708	1.50919
DHX32	-0.0908689	0.767959	0.913137	0.499322	1.6699
RCOR1	0.0394012	0.867365	1.04019	0.655075	1.6517
LTBP4	-0.0590459	0.628509	0.942664	0.742124	1.19739
BLVRB	0.0694523	0.681687	1.07192	0.769183	1.49381
SLC9A1	0.456081	0.0489859	1.57788	1.00203	2.48466
SPTLC1	-0.0178352	0.963058	0.982323	0.46183	2.08942
PAPOLA	-0.193154	0.680699	0.824355	0.328532	2.06848
CCNK	0.187088	0.582032	1.20573	0.619336	2.34734
PCBP4	-0.0777858	0.617852	0.925163	0.681557	1.25584
RGS1	0.0166884	0.856655	1.01683	0.848413	1.21868
YPEL3	0.177224	0.439889	1.1939	0.761479	1.87188
MRPS33	0.225887	0.302647	1.25343	0.815768	1.92591
NDUFB2	0.330646	0.158815	1.39187	0.878736	2.20464
NUDC	-0.0743839	0.859039	0.928315	0.408491	2.10964
MAEA	-0.354353	0.539768	0.701627	0.226042	2.17783
ICAM1	0.167778	0.176241	1.18267	0.9274	1.50822
STRN4	0.19648	0.53864	1.21711	0.650626	2.27682
IRAK3	-0.0749206	0.6521	0.927817	0.669902	1.28503
LYZ	0.0337959	0.738625	1.03437	0.848134	1.26151
MUL1	0.189088	0.599148	1.20815	0.596911	2.44529
TFAP4	-0.110077	0.573351	0.895765	0.610667	1.31396
PDCD7	0.917076	0.0214787	2.50196	1.14499	5.46712
SPG21	0.243299	0.496188	1.27545	0.632898	2.57036
FETUB	0.251314	0.0992109	1.28571	0.95366	1.73338
DNAJB11	-0.199166	0.563186	0.819414	0.417117	1.60972
THPO	0.169566	0.185363	1.18479	0.921854	1.52272
CHRD	0.0599008	0.673232	1.06173	0.803729	1.40255
FLT3LG	-0.0106177	0.940534	0.989438	0.748576	1.3078
RAB11FIP3	0.260614	0.35025	1.29773	0.751103	2.24216
GNPTG	0.134901	0.540975	1.14442	0.742602	1.76367
ZNF268	0.114859	0.653727	1.12172	0.679106	1.8528
GOLGA3	0.0850425	0.703932	1.08876	0.702178	1.68818
PABPC4	-0.0709538	0.783761	0.931505	0.561177	1.54622
CD209	-0.127014	0.16431	0.880721	0.736374	1.05336
MCOLN1	-0.415873	0.23682	0.659764	0.331245	1.3141
USP48	-0.322897	0.328477	0.724048	0.378879	1.38368
EFNB1	0.419443	0.0856877	1.52111	0.942793	2.45418
PDPR	0.042555	0.790961	1.04347	0.761769	1.42935
AARS	0.301759	0.358343	1.35224	0.71025	2.5745
GLG1	0.16697	0.560842	1.18172	0.673195	2.07438
KIF4A	0.00225644	0.98908	1.00226	0.725509	1.38458
TNRC6A	0.0612448	0.754386	1.06316	0.724386	1.56037
PLEKHG2	0.0434229	0.804736	1.04438	0.740203	1.47355
DLL3	-0.00794897	0.911246	0.992083	0.862674	1.1409
NAT14	-0.108897	0.679879	0.896823	0.534644	1.50435
PITPNM2	0.212963	0.328452	1.23734	0.80722	1.89664
EXOC1	0.056813	0.85604	1.05846	0.572942	1.9554
RBM27	-0.573024	0.219805	0.563818	0.225753	1.40814
OSBPL8	0.0299044	0.915444	1.03036	0.593259	1.78949
DTX2	0.153826	0.600072	1.16629	0.656247	2.07274
NLRC4	0.031221	0.817059	1.03171	0.791914	1.34413
PUS7	-0.0401654	0.874355	0.960631	0.583914	1.58039
LAMB4	0.0249592	0.844276	1.02527	0.799247	1.31522
NRCAM	0.0605622	0.628822	1.06243	0.831107	1.35815
LAMB1	0.0732885	0.482675	1.07604	0.876929	1.32036
SLC26A4	0.143156	0.2765	1.15391	0.891652	1.4933
DLD	0.150294	0.64601	1.16218	0.611992	2.20698
WDR7	0.385553	0.252772	1.47043	0.759417	2.84713
TXNL1	-0.0849718	0.746414	0.918538	0.548817	1.53733
ABCC6	-0.0240577	0.838678	0.976229	0.7744	1.23066
CMTM6	-0.455712	0.173628	0.633997	0.32885	1.22229
ITGA6	0.239708	0.170651	1.27088	0.90195	1.79071
RAPGEF4	-0.0374951	0.738379	0.963199	0.772965	1.20025
FH	-0.127595	0.71836	0.88021	0.439988	1.76089
SEL1L3	0.110437	0.370057	1.11677	0.877182	1.42179
TF	0.104216	0.118388	1.10984	0.973763	1.26493
CDV3	-0.262211	0.269959	0.769349	0.482836	1.22588
MYO15A	0.304511	0.0155564	1.35596	1.0595	1.73537
ALKBH5	0.432338	0.313587	1.54086	0.664623	3.57231
NLRP1	0.0652832	0.651838	1.06746	0.803889	1.41745
PITPNM3	0.0724642	0.509667	1.07515	0.866807	1.33358
SPAG7	0.446582	0.134167	1.56296	0.871298	2.80369
ZFHX4	0.0386232	0.816279	1.03938	0.750361	1.43972
SLC17A6	0.131621	0.0561745	1.14068	0.99654	1.30566
ZC3HC1	-0.0696878	0.724706	0.932685	0.632851	1.37458
ESR1	-0.169621	0.233277	0.843984	0.638564	1.11549
RGS17	0.0623754	0.584158	1.06436	0.851299	1.33075
ANGPT2	0.186384	0.159366	1.20488	0.929403	1.56202
TMEM101	0.135399	0.630008	1.14499	0.660009	1.98635
CD200	0.353974	0.0523494	1.42472	0.99641	2.03714
CCDC80	0.000217171	0.9989	1.00022	0.73454	1.36199
PSME1	-0.0815658	0.68826	0.921672	0.618772	1.37285
PPP2R3C	-0.074002	0.760539	0.92867	0.577007	1.49466
HAUS4	-0.0531723	0.813142	0.948217	0.610141	1.47362
JPH4	0.0301104	0.708951	1.03057	0.879858	1.20709
MYH7	-0.0787509	0.398314	0.92427	0.769903	1.10959
CEBPE	-0.123264	0.507802	0.88403	0.613815	1.2732
SLC7A8	0.0828141	0.456802	1.08634	0.873443	1.35113
OSGEP	0.0303516	0.906982	1.03082	0.619549	1.71509
SLC22A17	0.0321425	0.881592	1.03266	0.676515	1.57631
RNF31	0.0579426	0.821429	1.05965	0.640689	1.75259
SCFD1	-0.141977	0.683806	0.867641	0.438136	1.71819
G2E3	-0.0552179	0.809557	0.946279	0.603934	1.48268
HECTD1	0.0286761	0.912655	1.02909	0.616491	1.71783
HNRNPC	-0.21523	0.557493	0.806356	0.392821	1.65523
RPGRIP1	-0.210264	0.155374	0.81037	0.606338	1.08306
SUPT16H	0.00229194	0.992509	1.00229	0.621168	1.61727
TOX4	0.358668	0.374043	1.43142	0.649113	3.15656
TGM1	0.147014	0.226404	1.15837	0.91285	1.46993
TINF2	0.159861	0.543275	1.17335	0.700765	1.96463
SEMA6A	-0.0226109	0.923001	0.977643	0.618093	1.54635
TRPM7	-0.138476	0.571256	0.870685	0.539117	1.40617
TYRO3	0.122243	0.536126	1.13003	0.767192	1.66446
WDR76	0.0667688	0.752077	1.06905	0.706461	1.61773
CAPN3	0.0994636	0.288938	1.10458	0.919093	1.3275
SNAP23	-0.270711	0.370056	0.762837	0.422047	1.3788
TBX15	0.232093	0.0538357	1.26124	0.996179	1.59682
PHGDH	-0.209232	0.323035	0.811207	0.53569	1.22843
COL9A3	0.025433	0.689468	1.02576	0.905454	1.16205
EZR	0.0449243	0.782766	1.04595	0.760009	1.43947
MYL6	0.124609	0.445478	1.13271	0.82243	1.56004
TEKT2	-0.00464517	0.968911	0.995366	0.788011	1.25728
CLSPN	0.0932762	0.411403	1.09776	0.878723	1.37141
RFFL	0.265209	0.336544	1.3037	0.759058	2.23915
UNC13D	0.146226	0.430845	1.15746	0.804452	1.66537
MFSD11	-0.0730478	0.866741	0.929556	0.396025	2.18187
DPYSL2	0.47067	0.11053	1.60107	0.898165	2.85406
TGFB2	0.0226285	0.841868	1.02289	0.818995	1.27754
GPATCH2	-0.673879	0.0717688	0.509727	0.244777	1.06146
NUP50	-0.261035	0.363692	0.770254	0.438554	1.35284
CDC45	0.099809	0.498575	1.10496	0.827572	1.47532
COMT	-0.0990521	0.605777	0.905696	0.621755	1.3193
CECR1	0.0619784	0.57388	1.06394	0.857241	1.32048
VNN3	0.195495	0.205145	1.21591	0.898602	1.64527
ECHDC1	-0.0904448	0.732415	0.913525	0.543947	1.53421
LRRFIP2	0.0281246	0.917224	1.02852	0.605165	1.74806
SEC22C	-0.196956	0.487668	0.821227	0.47087	1.43227
XYLB	-0.213282	0.118698	0.807928	0.61804	1.05616
HDAC6	-0.164439	0.586373	0.84837	0.469174	1.53404
CDC6	0.28347	0.0949306	1.32773	0.951962	1.85182
UPRT	-0.247647	0.532167	0.780635	0.358931	1.6978
CDC23	0.166425	0.724163	1.18107	0.46866	2.97643
AAAS	0.190727	0.586584	1.21013	0.608536	2.40645
CBX5	0.0800167	0.702978	1.08331	0.718002	1.63447
FMO2	0.0149989	0.862954	1.01511	0.856152	1.20359
MSH2	-0.0715053	0.775225	0.930991	0.569891	1.5209
MAP3K1	-0.12259	0.499798	0.884626	0.619619	1.26298
DHPS	-0.0556929	0.813396	0.94583	0.595635	1.50192
HOOK2	-0.0929818	0.562862	0.91121	0.66501	1.24856
ARCN1	-0.309689	0.418356	0.733675	0.346555	1.55323
EPB41L4B	0.0810054	0.359569	1.08438	0.911844	1.28956
TMEM38B	-0.184646	0.417879	0.831398	0.531859	1.29964
PSMD5	0.0411191	0.849785	1.04198	0.680853	1.59464
PTGS1	-0.0595151	0.624153	0.942221	0.74261	1.19549
NUP188	-0.0609169	0.744364	0.940901	0.652418	1.35694
CRAT	-0.0536441	0.831531	0.947769	0.57818	1.55361
SH2D3C	0.420516	0.0495001	1.52275	1.00092	2.31663
NANS	0.00170377	0.99566	1.00171	0.542156	1.85078
TBC1D2	0.168102	0.379721	1.18306	0.813037	1.72148
WHRN	-0.117802	0.527224	0.888872	0.616938	1.28067
CWF19L1	-0.205266	0.565024	0.814431	0.40476	1.63874
SEMA4G	0.0445531	0.801191	1.04556	0.739167	1.47896
BTAF1	0.0114592	0.952078	1.01153	0.696097	1.46989
IKZF5	-0.156092	0.563973	0.855481	0.503409	1.45378
BLNK	-0.0437793	0.612439	0.957165	0.808029	1.13383
TLL2	0.100969	0.298992	1.10624	0.914322	1.33845
CYP26A1	-0.0800332	0.419777	0.923086	0.759985	1.12119
TDRD1	0.0434149	0.85492	1.04437	0.655759	1.66328
SORBS1	0.0733624	0.608498	1.07612	0.812733	1.42487
CRTAC1	0.0638926	0.359336	1.06598	0.929857	1.22203
BAMBI	-0.0224308	0.83743	0.977819	0.789229	1.21147
IL11	-0.0331603	0.721037	0.967383	0.8064	1.16051
WAC	-0.131357	0.721411	0.876904	0.425971	1.8052
CREM	-0.144334	0.451229	0.865599	0.59462	1.26007
NUBP2	-0.0370239	0.886034	0.963653	0.580812	1.59884
HIVEP1	-0.088951	0.691559	0.91489	0.589557	1.41975
TREM2	0.0230459	0.825986	1.02331	0.833263	1.25671
FKBP5	0.149279	0.204301	1.161	0.922	1.46195
SRPK1	-0.227672	0.253648	0.796385	0.538711	1.17731
BRPF3	-0.0639978	0.659114	0.938007	0.705859	1.2465
MRPS18A	0.0732568	0.715685	1.07601	0.725464	1.59593
TMEM14A	0.218489	0.286906	1.2442	0.832243	1.86006
EFHC1	0.0323187	0.846744	1.03285	0.74422	1.43341
HSP90AB1	0.00187108	0.994951	1.00187	0.561182	1.78863
CDC5L	-0.532833	0.126543	0.58694	0.296309	1.16263
ITPR3	0.0968219	0.357043	1.10166	0.896533	1.35373
ZNF184	-0.490159	0.0705733	0.612529	0.360071	1.04199
DSP	-0.0656495	0.53343	0.936459	0.761659	1.15138
SIRT1	-0.229856	0.530837	0.794648	0.387251	1.63064
HNRNPH3	-0.0931731	0.746659	0.911036	0.517646	1.60339
IFT74	-0.179826	0.327004	0.835415	0.583092	1.19693
JAK2	-0.157278	0.375949	0.854466	0.603238	1.21032
IL12RB1	-0.119691	0.288856	0.887194	0.711151	1.10682
ABL1	-0.0479051	0.817492	0.953224	0.634596	1.43184
ACOT7	0.454412	0.0245735	1.57525	1.05996	2.34103
SH3GLB1	-0.124891	0.720923	0.882593	0.444804	1.75127
CDC7	0.0969549	0.637242	1.10181	0.736369	1.64861
SYDE2	-0.108637	0.294752	0.897056	0.732086	1.0992
PCSK5	0.0803616	0.568782	1.08368	0.82198	1.4287
SCD	-0.0179505	0.911368	0.98221	0.716043	1.34732
TMED1	-0.0418244	0.839724	0.959038	0.639452	1.43835
ABLIM1	-0.00953079	0.956191	0.990514	0.704988	1.39168
ERMP1	-0.148965	0.604795	0.861599	0.490106	1.51468
RAB18	-0.149314	0.663911	0.861299	0.439192	1.68909
NRP1	0.239297	0.125519	1.27036	0.93534	1.72537
PRTFDC1	-0.0711177	0.79517	0.931352	0.544414	1.5933
PALMD	-0.0580089	0.723987	0.943642	0.683882	1.30206
TSPAN15	-0.0377129	0.828891	0.962989	0.684053	1.35567
H2AFY2	-0.0586993	0.500881	0.94299	0.794834	1.11876
FAM21A	0.0547411	0.662558	1.05627	0.826032	1.35067
MAST3	0.0988622	0.618014	1.10391	0.748483	1.62813
MZF1	-0.0378819	0.843147	0.962827	0.661587	1.40123
OCEL1	-0.0469346	0.832895	0.95415	0.616975	1.47559
MYO9B	0.02492	0.912864	1.02523	0.656111	1.60202
KCNK6	-0.0899819	0.564523	0.913948	0.672945	1.24126
CATSPERG	0.134171	0.316	1.14359	0.879775	1.48651
PSMD8	-0.0691779	0.770068	0.933161	0.586806	1.48395
FBXL19	0.0299919	0.857801	1.03045	0.742237	1.43057
STX1B	0.128378	0.263864	1.13698	0.907718	1.42415
HSD3B7	0.166324	0.245274	1.18096	0.892044	1.56344
SETD1A	0.0271778	0.906633	1.02755	0.652471	1.61825
BCL7C	0.18407	0.478843	1.2021	0.722257	2.00074
EFNA2	0.0285541	0.764174	1.02897	0.853856	1.23999
CIRBP	0.195478	0.361202	1.21589	0.799215	1.84981
ATP5D	-0.130062	0.493383	0.878041	0.605176	1.27394
IGFALS	0.0430866	0.764921	1.04403	0.787159	1.38472
HNRNPM	-0.0237361	0.926853	0.976543	0.588321	1.62095
NDUFB7	-0.0851438	0.616042	0.91838	0.658412	1.28099
TECR	-0.136154	0.584509	0.872709	0.535702	1.42172
TIMM13	-0.105997	0.654609	0.899427	0.565311	1.43102
CDC34	-0.0683561	0.759153	0.933928	0.603302	1.44575
MTAP	0.0137316	0.872006	1.01383	0.857857	1.19815
POLR2E	0.114523	0.72738	1.12134	0.58899	2.13484
POLRMT	-0.164755	0.445053	0.848102	0.555665	1.29444
HCN2	0.066332	0.393767	1.06858	0.917488	1.24456
RASSF7	0.15793	0.315458	1.17108	0.860343	1.59406
GADD45B	0.171079	0.193935	1.18658	0.916637	1.53603
PALM	0.0605625	0.666573	1.06243	0.806593	1.39942
MADCAM1	0.221591	0.114044	1.24806	0.948151	1.64284
MKNK2	-0.228863	0.419122	0.795437	0.456552	1.38587
ARVCF	0.0637826	0.679805	1.06586	0.78733	1.44293
TRMT2A	-0.396362	0.180512	0.672763	0.376643	1.2017
RANBP1	-0.265364	0.337526	0.766926	0.445896	1.31909
ZDHHC8	-0.132554	0.589798	0.875856	0.540941	1.41813
KLHL22	-0.0393059	0.907654	0.961457	0.49488	1.86793
MED15	0.0225609	0.937225	1.02282	0.583397	1.79321
SERPIND1	0.0622616	0.488211	1.06424	0.892447	1.2691
SNAP29	-0.32975	0.392519	0.719104	0.337698	1.53128
CRKL	-0.262017	0.40875	0.769498	0.413264	1.43281
LZTR1	-0.241341	0.431682	0.785573	0.430458	1.43365
MMP11	0.160722	0.130984	1.17436	0.953266	1.44673
CECR2	-0.0492728	0.716819	0.951921	0.729406	1.24232
SMARCB1	-0.291181	0.389878	0.74738	0.384844	1.45144
P2RX6	-0.0606202	0.527431	0.941181	0.779864	1.13587
DERL3	0.0820498	0.548088	1.08551	0.830527	1.41877
SLC7A4	0.0964349	0.349249	1.10124	0.899885	1.34764
BCL2L13	-0.23256	0.35903	0.792502	0.482146	1.30263
DDTL	-0.190243	0.427859	0.826759	0.51658	1.32318
DDT	0.0265914	0.909975	1.02695	0.647687	1.62829
OSM	0.148497	0.11155	1.16009	0.966178	1.39292
CABIN1	0.0101487	0.960786	1.0102	0.674075	1.51393
TBC1D10A	-0.191141	0.300813	0.826016	0.575101	1.1864
SUSD2	0.219599	0.130838	1.24558	0.936799	1.65613
SF3A1	-0.445958	0.216445	0.640211	0.315655	1.29847
GGT5	0.268978	0.0974463	1.30863	0.952076	1.7987
RNF215	-0.00827945	0.968675	0.991755	0.656055	1.49923
SEC14L2	0.000820385	0.994871	1.00082	0.779343	1.28524
PPIL2	-0.175829	0.547296	0.838762	0.473096	1.48706
UPB1	0.0799904	0.697771	1.08328	0.723443	1.62209
YPEL1	-0.056835	0.766013	0.94475	0.64976	1.37366
SNRPD3	-0.371793	0.303933	0.689497	0.339385	1.40079
PES1	-0.219063	0.478962	0.803271	0.438007	1.47314
MAPK1	-0.223656	0.474572	0.79959	0.433141	1.47607
GGT1	0.0945427	0.589502	1.09916	0.779668	1.54956
PRODH	0.0807303	0.352848	1.08408	0.914318	1.28536
PPM1F	0.136696	0.603775	1.14648	0.684171	1.92118
SLC35E4	0.221782	0.330126	1.2483	0.79886	1.95059
TOP3B	-0.102074	0.619388	0.902963	0.603602	1.35079
CYTH4	0.0424832	0.751499	1.0434	0.802147	1.35721
DGCR14	-0.124547	0.730288	0.882897	0.434903	1.79237
MFNG	-0.0204774	0.878945	0.979731	0.752772	1.27512
CARD10	0.154372	0.350398	1.16692	0.843973	1.61345
LRP5L	0.0154359	0.892236	1.01556	0.812304	1.26966
SLC25A1	0.0304204	0.906441	1.03089	0.620715	1.71211
GRK3	-0.0199775	0.920337	0.980221	0.662661	1.44996
GGA1	-0.0310584	0.916673	0.969419	0.541787	1.73458
HIRA	-0.0784807	0.748099	0.92452	0.572668	1.49255
SH3BP1	-0.0998927	0.618004	0.904934	0.611097	1.34006
SEZ6L	-0.0518296	0.469295	0.949491	0.825132	1.09259
LGALS1	0.119397	0.364435	1.12682	0.870553	1.45852
HPS4	-0.122104	0.62532	0.885056	0.542163	1.44481
PIK3IP1	0.08769	0.516568	1.09165	0.837548	1.42284
SRRD	-0.441491	0.290947	0.643077	0.283406	1.45921
PATZ1	-0.0942443	0.755335	0.91006	0.503074	1.6463
TRIOBP	0.141662	0.653573	1.15219	0.62065	2.13895
TFIP11	-0.245212	0.578209	0.782539	0.329689	1.85741
GCAT	-0.0952855	0.625074	0.909113	0.62036	1.33227
GGTLC2	-0.210952	0.363817	0.809813	0.513634	1.27678
CRYBB1	-0.0325095	0.806896	0.968013	0.745884	1.25629
ANKRD54	-0.115734	0.683197	0.890712	0.510911	1.55285
EIF3L	-0.37739	0.177471	0.685649	0.396187	1.1866
MICALL1	-0.0114468	0.960111	0.988618	0.631271	1.54825
POLR2F	-0.0970537	0.643825	0.907507	0.601415	1.36939
SOX10	0.027061	0.528922	1.02743	0.94443	1.11773
CCDC134	-0.449968	0.114563	0.637648	0.364638	1.11507
DEPDC5	-0.244829	0.3413	0.782838	0.472795	1.2962
PICK1	0.0786697	0.703334	1.08185	0.72165	1.62183
TTC28	-0.0153384	0.928088	0.984779	0.705787	1.37405
SLC16A8	-0.0333114	0.7902	0.967237	0.756757	1.23626
CENPM	0.00565234	0.971132	1.00567	0.740467	1.36585
SEPT3	-0.0473419	0.687765	0.953761	0.757129	1.20146
SLC5A4	-0.151985	0.383052	0.859001	0.610495	1.20866
KDELR3	-0.0509455	0.554173	0.95033	0.802719	1.12509
CYP2D6	-0.0411063	0.736936	0.959727	0.755066	1.21986
DDX17	-0.526315	0.099027	0.590778	0.316112	1.1041
DMC1	0.113328	0.399809	1.12	0.860292	1.45811
TCF20	0.00105239	0.995245	1.00105	0.708202	1.415
HSCB	-0.0803549	0.709353	0.922789	0.604775	1.40803
CBY1	-0.0780424	0.734965	0.924925	0.588675	1.45324
TOMM22	-0.160189	0.459088	0.851982	0.557515	1.30198
XBP1	-0.145159	0.50359	0.864885	0.565229	1.3234
JOSD1	-0.0982341	0.770102	0.906437	0.469046	1.7517
FBXO7	-0.583568	0.138203	0.557904	0.257928	1.20676
GTPBP1	-0.11465	0.573953	0.891678	0.597908	1.32979
POLDIP3	-0.507999	0.0911926	0.601698	0.333722	1.08486
RAB36	0.103247	0.341329	1.10877	0.896355	1.37151
TIMP3	-0.024382	0.87342	0.975913	0.723007	1.31729
SBF1	-0.0237365	0.890103	0.976543	0.697374	1.36747
SUN2	0.0717534	0.721216	1.07439	0.724435	1.5934
CYB5R3	0.184552	0.519933	1.20268	0.685506	2.11003
DNAL4	-0.230402	0.307427	0.794214	0.510251	1.23621
C22orf31	0.326104	0.0632143	1.38556	0.982205	1.95456
LMF2	-0.0560103	0.813291	0.945529	0.594038	1.505
RHBDD3	-0.0558574	0.851567	0.945674	0.526801	1.6976
PACSIN2	-0.2532	0.215122	0.776313	0.520202	1.15852
TTLL1	-0.247967	0.338531	0.780386	0.469648	1.29672
RASL10A	0.0837318	0.425209	1.08734	0.885085	1.33581
AP1B1	-0.0361249	0.8808	0.96452	0.601524	1.54657
HMGXB4	-0.365712	0.287528	0.693703	0.353576	1.36102
TOM1	-0.162562	0.689406	0.849963	0.382979	1.88636
NEFH	-0.0220924	0.808735	0.97815	0.817931	1.16975
CHKB	-0.159714	0.453413	0.852387	0.561446	1.29409
BIK	-0.154683	0.255859	0.856686	0.656057	1.11867
HMOX1	0.126649	0.405624	1.13502	0.842116	1.5298
MCAT	-0.293309	0.395739	0.745792	0.378998	1.46757
THOC5	-0.415563	0.160623	0.659969	0.369315	1.17937
MCM5	-0.0791383	0.742555	0.923912	0.576171	1.48153
APOBEC3H	-0.152038	0.299969	0.858955	0.644336	1.14506
[truncated: 19,222 more rows]
