# Supplementary material for: Identification of a multidimensional transcriptome signature for survival prediction of postoperative glioblastoma multiforme patients
Source: J Transl Med. 2018 Dec 20;16:368. doi: 10.1186/s12967-018-1744-8 (PMC6302404; doi:10.1186/s12967-018-1744-8)
Supplement: Supplementary file 2 — Additional file 2: Table S2. The 4095 signatures composed of different PCGs and lncRNAs in the training and test dataset. [file 12967_2018_1744_MOESM2_ESM.xls]

## Sheet: GBM
Table S2: The 4095 signatures composed of different PCGs and lncRNAs in the training and test dataset
multi-transcriptome-signature	GBM_Train_AUC	GBM_Train_KM-P	GBM_Train_COX_coefficient	GBM_Test_AUC	GBM_Test_KM-P	GBM_Test_COX_coefficient
EIF2AK3_ENSG00000225163_ENSG00000231574_ENSG00000257337_ENSG00000259577_ENSG00000271963_EPRS_GALE_GUCY2C_MTHFD2_RNF212	0.779654	1.92336e-07	1.54255	0.646911	0.000971357	1.02518
EIF2AK3_ENSG00000225163_ENSG00000231574_ENSG00000257337_ENSG00000259577_ENSG00000271963_EPRS_GALE_GUCY2C_RNF212	0.746753	3.87476e-09	1.73982	0.563937	0.373244	0.256981
EIF2AK3_ENSG00000225163_ENSG00000231574_ENSG00000257337_ENSG00000271963_EPRS_GALE_GUCY2C_MTHFD2_RNF212	0.746753	1.48975e-07	1.52769	0.646911	0.000971357	1.02518
EIF2AK3_ENSG00000225163_ENSG00000257337_ENSG00000259577_ENSG00000271963_EPRS_GALE_GUCY2C_MTHFD2_RNF212	0.746753	1.48975e-07	1.52769	0.674569	0.000971357	1.02518
EIF2AK3_ENSG00000231574_ENSG00000257337_ENSG00000259577_ENSG00000271963_EPRS_GALE_GUCY2C_MTHFD2_RNF212	0.746753	1.48975e-07	1.52769	0.646911	0.000971357	1.02518
EIF2AK3_EPRS_GALE_RNF212	0.746753	1.03427e-05	1.2481	0.519037	0.778997	-0.0839426
EPRS_GALE_GUCY2C_RNF212	0.746753	3.73933e-06	1.29821	0.591595	0.26696	0.321394
EIF2AK3_ENSG00000225163_ENSG00000259577_GUCY2C_RNF212	0.746753	3.37264e-06	1.32209	0.536279	0.265146	0.336362
EIF2AK3_ENSG00000225163_EPRS_GALE_RNF212	0.746753	1.03427e-05	1.2481	0.519037	0.778997	-0.0839426
EIF2AK3_ENSG00000225163_GALE_GUCY2C_RNF212	0.746753	2.62141e-05	1.1937	0.508621	0.951198	0.0152149
EIF2AK3_ENSG00000231574_EPRS_GALE_RNF212	0.746753	5.85205e-06	1.28391	0.508621	0.702685	-0.114206
EIF2AK3_ENSG00000231574_GALE_GUCY2C_RNF212	0.746753	2.62141e-05	1.1937	0.536279	0.392188	0.246646
EIF2AK3_ENSG00000259577_GALE_GUCY2C_RNF212	0.746753	2.62141e-05	1.1937	0.536279	0.374346	0.256013
ENSG00000225163_EPRS_GALE_GUCY2C_RNF212	0.746753	3.73933e-06	1.29821	0.591595	0.15891	0.409688
ENSG00000231574_EPRS_GALE_GUCY2C_RNF212	0.746753	3.73933e-06	1.29821	0.563937	0.513218	0.187255
ENSG00000259577_EPRS_GALE_GUCY2C_RNF212	0.746753	3.73933e-06	1.29821	0.591595	0.385692	0.25328
ENSG00000271963_EPRS_GALE_GUCY2C_RNF212	0.746753	3.11282e-07	1.49887	0.563937	0.26696	0.321394
EIF2AK3_ENSG00000225163_ENSG00000231574_ENSG00000259577_GUCY2C_RNF212	0.746753	3.37264e-06	1.32209	0.563937	0.349081	0.278831
EIF2AK3_ENSG00000225163_ENSG00000231574_EPRS_GALE_RNF212	0.746753	5.85205e-06	1.28391	0.508621	0.683825	-0.121704
EIF2AK3_ENSG00000225163_ENSG00000231574_GALE_GUCY2C_RNF212	0.746753	2.62141e-05	1.1937	0.508621	0.711854	0.105156
EIF2AK3_ENSG00000225163_ENSG00000259577_GALE_GUCY2C_RNF212	0.746753	2.62141e-05	1.1937	0.536279	0.374346	0.256013
EIF2AK3_ENSG00000225163_ENSG00000271963_EPRS_GALE_RNF212	0.746753	1.39314e-07	1.53113	0.536279	0.572861	0.162191
EIF2AK3_ENSG00000231574_ENSG00000259577_GALE_GUCY2C_RNF212	0.746753	2.62141e-05	1.1937	0.536279	0.374346	0.256013
EIF2AK3_ENSG00000257337_ENSG00000271963_EPRS_GUCY2C_RNF212	0.746753	3.30643e-09	1.75272	0.591595	0.0770326	0.540449
EIF2AK3_ENSG00000257337_EPRS_GALE_GUCY2C_RNF212	0.746753	9.128e-08	1.54861	0.563937	0.601968	0.148513
EIF2AK3_ENSG00000271963_EPRS_GALE_GUCY2C_RNF212	0.746753	4.76145e-09	1.73288	0.536279	0.720272	0.102219
EIF2AK3_ENSG00000271963_EPRS_GALE_MTHFD2_RNF212	0.746753	7.17047e-06	1.33298	0.646911	0.105089	0.472565
ENSG00000225163_ENSG00000231574_ENSG00000271963_EPRS_GUCY2C_RNF212	0.746753	9.29874e-08	1.60418	0.536279	0.148254	0.432839
ENSG00000225163_ENSG00000231574_EPRS_GALE_GUCY2C_RNF212	0.746753	3.73933e-06	1.29821	0.563937	0.513218	0.187255
ENSG00000225163_ENSG00000259577_EPRS_GALE_GUCY2C_RNF212	0.746753	3.73933e-06	1.29821	0.591595	0.385692	0.25328
ENSG00000231574_ENSG00000259577_EPRS_GALE_GUCY2C_RNF212	0.746753	3.73933e-06	1.29821	0.563937	0.362444	0.265026
ENSG00000231574_ENSG00000271963_EPRS_GALE_GUCY2C_RNF212	0.746753	6.29868e-08	1.62087	0.563937	0.274922	0.315446
ENSG00000259577_ENSG00000271963_EPRS_GALE_GUCY2C_RNF212	0.746753	6.29868e-08	1.62087	0.563937	0.362444	0.265026
EIF2AK3_ENSG00000225163_ENSG00000231574_ENSG00000259577_GALE_GUCY2C_RNF212	0.746753	2.62141e-05	1.1937	0.536279	0.374346	0.256013
EIF2AK3_ENSG00000225163_ENSG00000231574_ENSG00000271963_EPRS_GALE_RNF212	0.746753	1.39314e-07	1.53113	0.536279	0.804434	0.0694328
EIF2AK3_ENSG00000225163_ENSG00000257337_ENSG00000271963_EPRS_GUCY2C_RNF212	0.746753	4.06032e-08	1.64256	0.591595	0.0822533	0.532339
EIF2AK3_ENSG00000225163_ENSG00000257337_EPRS_GALE_GUCY2C_RNF212	0.746753	9.128e-08	1.54861	0.563937	0.373244	0.256981
EIF2AK3_ENSG00000225163_ENSG00000271963_EPRS_GALE_GUCY2C_RNF212	0.746753	4.76145e-09	1.73288	0.536279	0.71567	0.10369
EIF2AK3_ENSG00000225163_ENSG00000271963_EPRS_GALE_MTHFD2_RNF212	0.746753	7.17047e-06	1.33298	0.619253	0.105089	0.472565
EIF2AK3_ENSG00000231574_ENSG00000257337_ENSG00000271963_EPRS_GUCY2C_RNF212	0.746753	2.97541e-08	1.6613	0.591595	0.0770326	0.540449
EIF2AK3_ENSG00000231574_ENSG00000257337_EPRS_GALE_GUCY2C_RNF212	0.746753	9.128e-08	1.54861	0.563937	0.601968	0.148513
EIF2AK3_ENSG00000231574_ENSG00000271963_EPRS_GALE_GUCY2C_RNF212	0.746753	4.76145e-09	1.73288	0.536279	0.509445	0.190258
EIF2AK3_ENSG00000231574_ENSG00000271963_EPRS_GALE_MTHFD2_RNF212	0.746753	7.17047e-06	1.33298	0.619253	0.105089	0.472565
EIF2AK3_ENSG00000257337_ENSG00000259577_ENSG00000271963_EPRS_GALE_RNF212	0.746753	9.72266e-08	1.5459	0.536279	0.608889	0.146275
EIF2AK3_ENSG00000257337_ENSG00000259577_ENSG00000271963_EPRS_GUCY2C_RNF212	0.746753	3.30643e-09	1.75272	0.591595	0.0700413	0.553215
EIF2AK3_ENSG00000257337_ENSG00000259577_ENSG00000271963_GALE_GUCY2C_RNF212	0.746753	3.87476e-09	1.73982	0.563937	0.0883569	0.514441
EIF2AK3_ENSG00000257337_ENSG00000259577_EPRS_GALE_GUCY2C_RNF212	0.746753	9.128e-08	1.54861	0.563937	0.601968	0.148513
EIF2AK3_ENSG00000257337_ENSG00000271963_EPRS_GALE_GUCY2C_RNF212	0.746753	3.87476e-09	1.73982	0.563937	0.601968	0.148513
EIF2AK3_ENSG00000259577_ENSG00000271963_EPRS_GALE_GUCY2C_RNF212	0.746753	4.76145e-09	1.73288	0.508621	0.59304	0.1532
EIF2AK3_ENSG00000259577_ENSG00000271963_EPRS_GALE_MTHFD2_RNF212	0.746753	3.17148e-06	1.37484	0.646911	0.0825394	0.512376
ENSG00000225163_ENSG00000231574_ENSG00000259577_ENSG00000271963_EPRS_GUCY2C_RNF212	0.746753	9.29874e-08	1.60418	0.536279	0.148254	0.432839
ENSG00000225163_ENSG00000231574_ENSG00000259577_EPRS_GALE_GUCY2C_RNF212	0.746753	3.73933e-06	1.29821	0.563937	0.362444	0.265026
ENSG00000225163_ENSG00000259577_ENSG00000271963_EPRS_GALE_GUCY2C_RNF212	0.746753	5.2042e-09	1.73025	0.563937	0.201237	0.373267
ENSG00000231574_ENSG00000259577_ENSG00000271963_EPRS_GALE_GUCY2C_RNF212	0.746753	6.29868e-08	1.62087	0.563937	0.362444	0.265026
EIF2AK3_ENSG00000225163_ENSG00000231574_ENSG00000257337_ENSG00000271963_EPRS_GALE_RNF212	0.746753	9.72266e-08	1.5459	0.563937	0.618731	0.142281
EIF2AK3_ENSG00000225163_ENSG00000231574_ENSG00000257337_ENSG00000271963_EPRS_GUCY2C_RNF212	0.746753	4.06032e-08	1.64256	0.591595	0.0747548	0.544506
EIF2AK3_ENSG00000225163_ENSG00000231574_ENSG00000257337_EPRS_GALE_GUCY2C_RNF212	0.746753	9.128e-08	1.54861	0.563937	0.601968	0.148513
EIF2AK3_ENSG00000225163_ENSG00000231574_ENSG00000271963_EPRS_GALE_GUCY2C_RNF212	0.746753	4.76145e-09	1.73288	0.563937	0.71567	0.10369
EIF2AK3_ENSG00000225163_ENSG00000231574_ENSG00000271963_EPRS_GALE_MTHFD2_RNF212	0.746753	7.17047e-06	1.33298	0.619253	0.105089	0.472565
EIF2AK3_ENSG00000225163_ENSG00000257337_ENSG00000259577_ENSG00000271963_EPRS_GALE_RNF212	0.746753	9.72266e-08	1.5459	0.591595	0.40018	0.242748
EIF2AK3_ENSG00000225163_ENSG00000257337_ENSG00000259577_ENSG00000271963_EPRS_GUCY2C_RNF212	0.746753	4.06032e-08	1.64256	0.591595	0.0700413	0.553215
EIF2AK3_ENSG00000225163_ENSG00000257337_ENSG00000259577_ENSG00000271963_GALE_GUCY2C_RNF212	0.746753	3.87476e-09	1.73982	0.563937	0.0367237	0.632817
EIF2AK3_ENSG00000225163_ENSG00000257337_ENSG00000259577_EPRS_GALE_GUCY2C_RNF212	0.746753	9.128e-08	1.54861	0.563937	0.373244	0.256981
EIF2AK3_ENSG00000225163_ENSG00000257337_ENSG00000271963_EPRS_GALE_GUCY2C_RNF212	0.746753	3.87476e-09	1.73982	0.563937	0.373244	0.256981
EIF2AK3_ENSG00000225163_ENSG00000259577_ENSG00000271963_EPRS_GALE_GUCY2C_RNF212	0.746753	4.76145e-09	1.73288	0.536279	0.59304	0.1532
EIF2AK3_ENSG00000225163_ENSG00000259577_ENSG00000271963_EPRS_GALE_MTHFD2_RNF212	0.746753	3.17148e-06	1.37484	0.646911	0.0825394	0.512376
EIF2AK3_ENSG00000231574_ENSG00000257337_ENSG00000259577_ENSG00000271963_EPRS_GUCY2C_RNF212	0.746753	3.30643e-09	1.75272	0.591595	0.0700413	0.553215
EIF2AK3_ENSG00000231574_ENSG00000257337_ENSG00000259577_ENSG00000271963_GALE_GUCY2C_RNF212	0.746753	3.87476e-09	1.73982	0.563937	0.0802959	0.526709
EIF2AK3_ENSG00000231574_ENSG00000257337_ENSG00000259577_EPRS_GALE_GUCY2C_RNF212	0.746753	9.128e-08	1.54861	0.563937	0.601968	0.148513
EIF2AK3_ENSG00000231574_ENSG00000257337_ENSG00000271963_EPRS_GALE_GUCY2C_RNF212	0.746753	3.87476e-09	1.73982	0.563937	0.601968	0.148513
EIF2AK3_ENSG00000231574_ENSG00000259577_ENSG00000271963_EPRS_GALE_GUCY2C_RNF212	0.746753	4.76145e-09	1.73288	0.536279	0.57249	0.161081
EIF2AK3_ENSG00000231574_ENSG00000259577_ENSG00000271963_EPRS_GALE_MTHFD2_RNF212	0.746753	3.17148e-06	1.37484	0.646911	0.0825394	0.512376
EIF2AK3_ENSG00000257337_ENSG00000259577_ENSG00000271963_EPRS_GALE_GUCY2C_RNF212	0.746753	3.87476e-09	1.73982	0.563937	0.601968	0.148513
ENSG00000225163_ENSG00000231574_ENSG00000257337_ENSG00000271963_EPRS_GALE_GUCY2C_RNF212	0.746753	1.62924e-07	1.52421	0.619253	0.130887	0.438773
ENSG00000225163_ENSG00000231574_ENSG00000259577_ENSG00000271963_EPRS_GALE_GUCY2C_RNF212	0.746753	5.2042e-09	1.73025	0.563937	0.362444	0.265026
EIF2AK3_ENSG00000225163_ENSG00000231574_ENSG00000257337_ENSG00000259577_ENSG00000271963_EPRS_GALE_RNF212	0.746753	9.72266e-08	1.5459	0.563937	0.349968	0.269672
EIF2AK3_ENSG00000225163_ENSG00000231574_ENSG00000257337_ENSG00000259577_ENSG00000271963_EPRS_GUCY2C_RNF212	0.746753	4.06032e-08	1.64256	0.591595	0.0700413	0.553215
EIF2AK3_ENSG00000225163_ENSG00000231574_ENSG00000257337_ENSG00000259577_ENSG00000271963_GALE_GUCY2C_RNF212	0.746753	3.87476e-09	1.73982	0.563937	0.0907097	0.510042
EIF2AK3_ENSG00000225163_ENSG00000231574_ENSG00000257337_ENSG00000259577_EPRS_GALE_GUCY2C_RNF212	0.746753	2.34403e-07	1.51028	0.563937	0.601968	0.148513
EIF2AK3_ENSG00000225163_ENSG00000231574_ENSG00000257337_ENSG00000271963_EPRS_GALE_GUCY2C_RNF212	0.746753	3.87476e-09	1.73982	0.563937	0.350495	0.268699
EIF2AK3_ENSG00000225163_ENSG00000231574_ENSG00000259577_ENSG00000271963_EPRS_GALE_GUCY2C_RNF212	0.746753	4.76145e-09	1.73288	0.536279	0.589223	0.154583
EIF2AK3_ENSG00000225163_ENSG00000231574_ENSG00000259577_ENSG00000271963_EPRS_GALE_MTHFD2_RNF212	0.746753	3.17148e-06	1.37484	0.646911	0.0825394	0.512376
EIF2AK3_ENSG00000225163_ENSG00000257337_ENSG00000259577_ENSG00000271963_EPRS_GALE_GUCY2C_RNF212	0.746753	3.87476e-09	1.73982	0.563937	0.373244	0.256981
EIF2AK3_ENSG00000231574_ENSG00000257337_ENSG00000259577_ENSG00000271963_EPRS_GALE_GUCY2C_RNF212	0.746753	3.87476e-09	1.73982	0.563937	0.601968	0.148513
EIF2AK3_ENSG00000257337_ENSG00000259577_ENSG00000271963_EPRS_GALE_GUCY2C_MTHFD2_RNF212	0.746753	1.48975e-07	1.52769	0.646911	0.000971357	1.02518
EIF2AK3_ENSG00000183169_ENSG00000225163_ENSG00000231574_ENSG00000257337_ENSG00000271963_EPRS_GALE_GUCY2C_RNF212	0.713853	5.46939e-11	1.90418	0.591595	0.570017	0.163714
EIF2AK3_ENSG00000183169_ENSG00000225163_ENSG00000231574_ENSG00000257337_ENSG00000271963_EPRS_GALE_MTHFD2_RNF212	0.713853	1.17367e-07	1.51801	0.674569	0.351808	0.276712
EIF2AK3_ENSG00000183169_ENSG00000225163_ENSG00000231574_ENSG00000257337_ENSG00000271963_GALE_GUCY2C_MTHFD2_RNF212	0.713853	3.24129e-08	1.5776	0.619253	0.250154	0.338499
EIF2AK3_ENSG00000183169_ENSG00000225163_ENSG00000231574_ENSG00000257337_EPRS_GALE_GUCY2C_MTHFD2_RNF212	0.713853	4.51708e-08	1.56504	0.674569	0.0161089	0.71354
EIF2AK3_ENSG00000183169_ENSG00000225163_ENSG00000231574_ENSG00000259577_ENSG00000271963_EPRS_GALE_GUCY2C_RNF212	0.713853	2.07572e-09	1.76882	0.619253	0.303992	0.30097
EIF2AK3_ENSG00000183169_ENSG00000225163_ENSG00000231574_ENSG00000259577_ENSG00000271963_GALE_GUCY2C_MTHFD2_RNF212	0.713853	4.75373e-07	1.44826	0.646911	0.255997	0.335192
EIF2AK3_ENSG00000183169_ENSG00000225163_ENSG00000231574_ENSG00000271963_EPRS_GALE_GUCY2C_MTHFD2_RNF212	0.713853	5.62016e-07	1.44085	0.702227	0.0178845	0.70313
EIF2AK3_ENSG00000183169_ENSG00000225163_ENSG00000257337_ENSG00000259577_ENSG00000271963_EPRS_GALE_GUCY2C_RNF212	0.713853	1.65778e-10	1.87508	0.591595	0.570017	0.163714
EIF2AK3_ENSG00000183169_ENSG00000225163_ENSG00000257337_ENSG00000259577_ENSG00000271963_GALE_GUCY2C_MTHFD2_RNF212	0.713853	3.24129e-08	1.5776	0.619253	0.335388	0.285852
EIF2AK3_ENSG00000183169_ENSG00000225163_ENSG00000257337_ENSG00000259577_EPRS_GALE_GUCY2C_MTHFD2_RNF212	0.713853	3.24129e-08	1.5776	0.674569	0.0137757	0.729295
EIF2AK3_ENSG00000183169_ENSG00000225163_ENSG00000257337_ENSG00000271963_EPRS_GALE_GUCY2C_MTHFD2_RNF212	0.713853	4.30468e-08	1.56684	0.674569	0.0141983	0.727006
EIF2AK3_ENSG00000183169_ENSG00000225163_ENSG00000259577_ENSG00000271963_EPRS_GALE_GUCY2C_MTHFD2_RNF212	0.713853	1.66823e-07	1.50273	0.702227	0.00641069	0.815352
EIF2AK3_ENSG00000183169_ENSG00000231574_ENSG00000257337_ENSG00000259577_ENSG00000271963_EPRS_GALE_GUCY2C_RNF212	0.713853	1.65778e-10	1.87508	0.591595	0.570017	0.163714
EIF2AK3_ENSG00000183169_ENSG00000231574_ENSG00000257337_ENSG00000259577_ENSG00000271963_GALE_GUCY2C_MTHFD2_RNF212	0.713853	3.24129e-08	1.5776	0.619253	0.335388	0.285852
EIF2AK3_ENSG00000183169_ENSG00000231574_ENSG00000257337_ENSG00000271963_EPRS_GALE_GUCY2C_MTHFD2_RNF212	0.713853	4.30468e-08	1.56684	0.674569	0.0339795	0.629935
EIF2AK3_ENSG00000183169_ENSG00000231574_ENSG00000259577_ENSG00000271963_EPRS_GALE_GUCY2C_MTHFD2_RNF212	0.713853	1.66823e-07	1.50273	0.702227	0.0162462	0.712865
EIF2AK3_ENSG00000225163_ENSG00000231574_ENSG00000257337_ENSG00000259577_ENSG00000271963_EPRS_GUCY2C_MTHFD2_RNF212	0.713853	5.02495e-06	1.32953	0.619253	0.0744839	0.530582
EIF2AK3_ENSG00000225163_ENSG00000231574_ENSG00000257337_ENSG00000259577_ENSG00000271963_GALE_GUCY2C_MTHFD2_RNF212	0.713853	7.40518e-06	1.30714	0.646911	0.0501	0.582673
EIF2AK3_ENSG00000225163_ENSG00000231574_ENSG00000257337_ENSG00000259577_EPRS_GALE_GUCY2C_MTHFD2_RNF212	0.713853	8.98633e-07	1.42092	0.646911	0.0030974	0.91271
EIF2AK3_ENSG00000225163_ENSG00000231574_ENSG00000259577_ENSG00000271963_EPRS_GALE_GUCY2C_MTHFD2_RNF212	0.713853	3.53531e-06	1.34654	0.646911	0.0213725	0.678962
ENSG00000225163_ENSG00000231574_ENSG00000257337_ENSG00000259577_ENSG00000271963_EPRS_GALE_GUCY2C_MTHFD2_RNF212	0.713853	4.56313e-07	1.44833	0.619253	0.00363273	0.899024
EIF2AK3_ENSG00000183169_ENSG00000225163_ENSG00000231574_ENSG00000257337_ENSG00000259577_ENSG00000271963_GALE_GUCY2C_MTHFD2_RNF212	0.713853	3.24129e-08	1.5776	0.619253	0.335388	0.285852
EIF2AK3_ENSG00000183169_ENSG00000225163_ENSG00000231574_ENSG00000257337_ENSG00000259577_EPRS_GALE_GUCY2C_MTHFD2_RNF212	0.713853	3.24129e-08	1.5776	0.674569	0.0137757	0.729295
EIF2AK3_ENSG00000183169_ENSG00000225163_ENSG00000231574_ENSG00000257337_ENSG00000271963_EPRS_GALE_GUCY2C_MTHFD2_RNF212	0.713853	4.30468e-08	1.56684	0.674569	0.0339795	0.629935
EIF2AK3_ENSG00000183169_ENSG00000225163_ENSG00000231574_ENSG00000259577_ENSG00000271963_EPRS_GALE_GUCY2C_MTHFD2_RNF212	0.713853	1.66823e-07	1.50273	0.702227	0.0162462	0.712865
EIF2AK3_ENSG00000183169_ENSG00000225163_ENSG00000257337_ENSG00000259577_ENSG00000271963_EPRS_GALE_GUCY2C_MTHFD2_RNF212	0.713853	3.24129e-08	1.5776	0.674569	0.0523521	0.57167
EIF2AK3_ENSG00000183169_ENSG00000225163_ENSG00000231574_ENSG00000257337_ENSG00000259577_ENSG00000271963_EPRS_GALE_GUCY2C_MTHFD2_RNF212	0.713853	3.24129e-08	1.5776	0.674569	0.087801	0.50486
ENSG00000271963_EPRS_RNF212	0.713853	5.85586e-05	1.13591	0.519037	0.681102	0.122464
EPRS_GALE_RNF212	0.713853	2.92643e-05	1.17885	0.519037	0.810069	-0.072173
EPRS_GUCY2C_RNF212	0.713853	1.91485e-05	1.19808	0.536279	0.183345	0.403064
EIF2AK3_ENSG00000225163_EPRS_RNF212	0.713853	3.3385e-05	1.16643	0.536279	0.807476	-0.0733389
EIF2AK3_ENSG00000225163_GUCY2C_RNF212	0.713853	8.9933e-05	1.10509	0.508621	0.64361	0.136653
EIF2AK3_ENSG00000257337_GUCY2C_RNF212	0.713853	3.52695e-06	1.35227	0.563937	0.262075	0.339143
EIF2AK3_ENSG00000259577_GUCY2C_RNF212	0.713853	9.51378e-06	1.24935	0.536279	0.265146	0.336362
EIF2AK3_EPRS_GUCY2C_RNF212	0.713853	2.44357e-06	1.32375	0.563937	0.364719	0.264239
EIF2AK3_GALE_GUCY2C_RNF212	0.713853	2.95229e-05	1.17325	0.536279	0.392188	0.246646
ENSG00000225163_ENSG00000259577_GALE_RNF212	0.713853	3.62399e-05	1.16683	0.546695	0.379025	0.267577
ENSG00000225163_ENSG00000271963_EPRS_RNF212	0.713853	5.85586e-05	1.13591	0.519037	0.471885	-0.208171
ENSG00000225163_EPRS_GALE_GUCY2C	0.713853	2.90189e-07	1.38417	0.619253	0.185958	0.391641
ENSG00000225163_EPRS_GALE_RNF212	0.713853	2.92643e-05	1.17885	0.519037	0.810069	-0.072173
ENSG00000231574_ENSG00000271963_EPRS_RNF212	0.713853	5.85586e-05	1.13591	0.546695	0.499406	-0.196165
ENSG00000231574_EPRS_GALE_RNF212	0.713853	2.92643e-05	1.17885	0.519037	0.805293	-0.0747995
ENSG00000231574_EPRS_GUCY2C_RNF212	0.713853	4.17647e-05	1.15255	0.536279	0.183345	0.403064
ENSG00000259577_ENSG00000271963_EPRS_RNF212	0.713853	2.15215e-06	1.38773	0.536279	0.340102	0.28272
ENSG00000259577_EPRS_GALE_RNF212	0.713853	1.95097e-05	1.20108	0.519037	0.932981	-0.0273702
ENSG00000259577_EPRS_GUCY2C_RNF212	0.713853	3.40826e-06	1.30614	0.536279	0.183345	0.403064
ENSG00000271963_EPRS_GUCY2C_RNF212	0.713853	1.30305e-07	1.55751	0.536279	0.076503	0.538764
EIF2AK3_ENSG00000225163_ENSG00000231574_EPRS_RNF212	0.713853	3.3385e-05	1.16643	0.536279	0.532799	-0.183075
EIF2AK3_ENSG00000225163_ENSG00000231574_GUCY2C_RNF212	0.713853	8.9933e-05	1.10509	0.508621	0.571003	0.169078
EIF2AK3_ENSG00000225163_EPRS_GUCY2C_RNF212	0.713853	2.44357e-06	1.32375	0.563937	0.364719	0.264239
EIF2AK3_ENSG00000231574_ENSG00000257337_GUCY2C_RNF212	0.713853	3.52695e-06	1.35227	0.563937	0.301911	0.312145
EIF2AK3_ENSG00000231574_ENSG00000259577_GUCY2C_RNF212	0.713853	9.51378e-06	1.24935	0.536279	0.330828	0.287005
EIF2AK3_ENSG00000231574_EPRS_GUCY2C_RNF212	0.713853	2.44357e-06	1.32375	0.563937	0.364719	0.264239
EIF2AK3_ENSG00000257337_ENSG00000259577_GUCY2C_RNF212	0.713853	3.52695e-06	1.35227	0.563937	0.132998	0.456528
EIF2AK3_ENSG00000257337_EPRS_GALE_RNF212	0.713853	6.08719e-07	1.43878	0.508621	0.990282	0.00095479
EIF2AK3_ENSG00000257337_EPRS_GUCY2C_RNF212	0.713853	4.66436e-08	1.62101	0.563937	0.133541	0.455233
EIF2AK3_ENSG00000259577_EPRS_GALE_RNF212	0.713853	9.37108e-07	1.42055	0.508621	0.812909	0.0667293
EIF2AK3_ENSG00000259577_EPRS_GUCY2C_RNF212	0.713853	4.24079e-08	1.61728	0.563937	0.364719	0.264239
EIF2AK3_ENSG00000271963_EPRS_GALE_RNF212	0.713853	5.92695e-06	1.22384	0.536279	0.572861	0.162191
EIF2AK3_ENSG00000271963_EPRS_GUCY2C_RNF212	0.713853	4.24779e-07	1.50738	0.563937	0.223563	0.354996
EIF2AK3_ENSG00000271963_GALE_GUCY2C_RNF212	0.713853	6.78013e-07	1.48301	0.536279	0.392188	0.246646
EIF2AK3_EPRS_GALE_GUCY2C_RNF212	0.713853	9.54552e-07	1.41881	0.536279	0.367587	0.261194
EIF2AK3_EPRS_GUCY2C_MTHFD2_RNF212	0.713853	6.89492e-07	1.42893	0.619253	0.122962	0.459751
EIF2AK3_GALE_GUCY2C_MTHFD2_RNF212	0.713853	3.65081e-06	1.34496	0.646911	0.0116475	0.755035
ENSG00000225163_ENSG00000231574_EPRS_GALE_RNF212	0.713853	2.92643e-05	1.17885	0.519037	0.612312	-0.150768
ENSG00000225163_ENSG00000259577_ENSG00000271963_EPRS_RNF212	0.713853	2.15215e-06	1.38773	0.508621	0.444672	0.226801
ENSG00000225163_ENSG00000259577_EPRS_GALE_GUCY2C	0.713853	3.01737e-07	1.38259	0.619253	0.155558	0.419513
ENSG00000225163_ENSG00000259577_EPRS_GALE_RNF212	0.713853	2.92643e-05	1.17885	0.519037	0.737871	-0.0996928
ENSG00000225163_ENSG00000259577_EPRS_GUCY2C_RNF212	0.713853	9.45094e-07	1.36663	0.536279	0.307489	0.305075
ENSG00000225163_ENSG00000271963_EPRS_GUCY2C_RNF212	0.713853	1.30305e-07	1.55751	0.536279	0.148254	0.432839
ENSG00000231574_ENSG00000259577_ENSG00000271963_EPRS_RNF212	0.713853	2.15215e-06	1.38773	0.508621	0.625399	0.144289
ENSG00000231574_ENSG00000259577_EPRS_GALE_RNF212	0.713853	1.95097e-05	1.20108	0.519037	0.796639	-0.0780136
ENSG00000231574_ENSG00000259577_EPRS_GUCY2C_RNF212	0.713853	3.40826e-06	1.30614	0.536279	0.183345	0.403064
ENSG00000231574_ENSG00000271963_EPRS_GUCY2C_RNF212	0.713853	1.30305e-07	1.55751	0.536279	0.076503	0.538764
ENSG00000259577_ENSG00000271963_EPRS_GALE_RNF212	0.713853	5.24786e-06	1.33572	0.508621	0.51371	0.187797
ENSG00000259577_ENSG00000271963_EPRS_GUCY2C_RNF212	0.713853	1.30305e-07	1.55751	0.536279	0.076503	0.538764
EPRS_GALE_GUCY2C_MTHFD2_RNF212	0.713853	1.63163e-06	1.38653	0.619253	0.0233589	0.689071
EIF2AK3_ENSG00000183169_ENSG00000257337_GUCY2C_MTHFD2_RNF212	0.713853	3.24129e-08	1.5776	0.646911	0.0709974	0.54356
EIF2AK3_ENSG00000183169_EPRS_GALE_GUCY2C_RNF212	0.713853	6.58056e-08	1.52283	0.619253	0.425285	0.233291
EIF2AK3_ENSG00000225163_ENSG00000231574_EPRS_GUCY2C_RNF212	0.713853	2.44357e-06	1.32375	0.563937	0.364719	0.264239
EIF2AK3_ENSG00000225163_ENSG00000231574_GALE_MTHFD2_RNF212	0.713853	1.81671e-05	1.26066	0.591595	0.0212753	0.684047
EIF2AK3_ENSG00000225163_ENSG00000257337_EPRS_GALE_RNF212	0.713853	6.08719e-07	1.43878	0.508621	0.990282	0.00095479
EIF2AK3_ENSG00000225163_ENSG00000257337_EPRS_GUCY2C_RNF212	0.713853	4.66436e-08	1.62101	0.591595	0.145041	0.4426
EIF2AK3_ENSG00000225163_ENSG00000259577_ENSG00000271963_GALE_RNF212	0.713853	6.25095e-06	1.31819	0.536279	0.985307	-0.00662134
EIF2AK3_ENSG00000225163_ENSG00000259577_ENSG00000271963_GUCY2C_RNF212	0.713853	1.83494e-06	1.43188	0.563937	0.212996	0.366815
EIF2AK3_ENSG00000225163_ENSG00000259577_EPRS_GALE_RNF212	0.713853	9.37108e-07	1.42055	0.563937	0.800236	0.0711613
EIF2AK3_ENSG00000225163_ENSG00000259577_EPRS_GUCY2C_RNF212	0.713853	4.24079e-08	1.61728	0.563937	0.364719	0.264239
EIF2AK3_ENSG00000225163_ENSG00000271963_EPRS_GUCY2C_RNF212	0.713853	4.24779e-07	1.50738	0.563937	0.223563	0.354996
EIF2AK3_ENSG00000225163_ENSG00000271963_GALE_GUCY2C_RNF212	0.713853	6.78013e-07	1.48301	0.536279	0.392188	0.246646
EIF2AK3_ENSG00000225163_EPRS_GALE_GUCY2C_RNF212	0.713853	9.54552e-07	1.41881	0.563937	0.546469	0.173675
EIF2AK3_ENSG00000225163_EPRS_GUCY2C_MTHFD2_RNF212	0.713853	6.89492e-07	1.42893	0.646911	0.122962	0.459751
EIF2AK3_ENSG00000225163_GALE_GUCY2C_MTHFD2_RNF212	0.713853	3.65081e-06	1.34496	0.646911	0.0211652	0.688858
EIF2AK3_ENSG00000231574_ENSG00000257337_ENSG00000259577_GUCY2C_RNF212	0.713853	3.52695e-06	1.35227	0.563937	0.132998	0.456528
EIF2AK3_ENSG00000231574_ENSG00000257337_ENSG00000271963_EPRS_RNF212	0.713853	8.39139e-08	1.58336	0.563937	0.784258	0.0768632
EIF2AK3_ENSG00000231574_ENSG00000257337_EPRS_GALE_RNF212	0.713853	6.08719e-07	1.43878	0.508621	0.985357	-0.00791313
EIF2AK3_ENSG00000231574_ENSG00000257337_EPRS_GUCY2C_RNF212	0.713853	4.66436e-08	1.62101	0.591595	0.507597	0.193089
EIF2AK3_ENSG00000231574_ENSG00000259577_ENSG00000271963_GUCY2C_RNF212	0.713853	1.83494e-06	1.43188	0.563937	0.212996	0.366815
EIF2AK3_ENSG00000231574_ENSG00000259577_EPRS_GALE_RNF212	0.713853	9.37108e-07	1.42055	0.508621	0.977238	-0.0116564
EIF2AK3_ENSG00000231574_ENSG00000259577_EPRS_GUCY2C_RNF212	0.713853	4.24079e-08	1.61728	0.563937	0.212786	0.363176
EIF2AK3_ENSG00000231574_ENSG00000271963_EPRS_GALE_RNF212	0.713853	5.92695e-06	1.22384	0.508621	0.804434	0.0694328
EIF2AK3_ENSG00000231574_ENSG00000271963_EPRS_GUCY2C_RNF212	0.713853	4.24779e-07	1.50738	0.563937	0.223563	0.354996
EIF2AK3_ENSG00000231574_ENSG00000271963_GALE_GUCY2C_RNF212	0.713853	6.78013e-07	1.48301	0.536279	0.392188	0.246646
EIF2AK3_ENSG00000231574_EPRS_GALE_GUCY2C_RNF212	0.713853	9.54552e-07	1.41881	0.536279	0.367587	0.261194
EIF2AK3_ENSG00000231574_EPRS_GALE_MTHFD2_RNF212	0.713853	1.0896e-05	1.2883	0.591595	0.191768	0.377794
EIF2AK3_ENSG00000231574_EPRS_GUCY2C_MTHFD2_RNF212	0.713853	6.89492e-07	1.42893	0.619253	0.122962	0.459751
EIF2AK3_ENSG00000231574_GALE_GUCY2C_MTHFD2_RNF212	0.713853	3.65081e-06	1.34496	0.646911	0.0116475	0.755035
EIF2AK3_ENSG00000257337_ENSG00000259577_EPRS_GUCY2C_RNF212	0.713853	4.66436e-08	1.62101	0.563937	0.122637	0.468022
EIF2AK3_ENSG00000257337_ENSG00000271963_EPRS_GALE_RNF212	0.713853	8.02655e-07	1.42663	0.563937	0.601357	0.149407
EIF2AK3_ENSG00000257337_ENSG00000271963_GALE_GUCY2C_RNF212	0.713853	4.46668e-08	1.61013	0.563937	0.0318061	0.649206
EIF2AK3_ENSG00000259577_ENSG00000271963_EPRS_GALE_RNF212	0.713853	1.94559e-08	1.64517	0.536279	0.607852	0.147841
EIF2AK3_ENSG00000259577_ENSG00000271963_EPRS_GUCY2C_RNF212	0.713853	4.24779e-07	1.50738	0.563937	0.212786	0.363176
EIF2AK3_ENSG00000259577_ENSG00000271963_GALE_GUCY2C_RNF212	0.713853	6.78013e-07	1.48301	0.536279	0.367145	0.25988
EIF2AK3_EPRS_GALE_GUCY2C_MTHFD2_RNF212	0.713853	8.64162e-07	1.42194	0.619253	0.0497647	0.577157
ENSG00000225163_ENSG00000231574_ENSG00000257337_EPRS_GALE_GUCY2C	0.713853	4.32041e-08	1.50707	0.646911	0.110207	0.470954
ENSG00000225163_ENSG00000231574_ENSG00000259577_ENSG00000271963_EPRS_RNF212	0.713853	2.15215e-06	1.38773	0.508621	0.625399	0.144289
ENSG00000225163_ENSG00000231574_ENSG00000259577_EPRS_GALE_RNF212	0.713853	2.92643e-05	1.17885	0.508621	0.796639	-0.0780136
ENSG00000225163_ENSG00000231574_ENSG00000259577_EPRS_GUCY2C_RNF212	0.713853	9.45094e-07	1.36663	0.536279	0.307489	0.305075
ENSG00000225163_ENSG00000257337_ENSG00000271963_EPRS_GALE_RNF212	0.713853	1.19993e-05	1.26679	0.536279	0.552985	0.171007
ENSG00000225163_ENSG00000259577_ENSG00000271963_EPRS_GALE_RNF212	0.713853	1.32292e-06	1.4038	0.536279	0.564128	0.166535
ENSG00000225163_ENSG00000259577_ENSG00000271963_EPRS_GUCY2C_RNF212	0.713853	1.30305e-07	1.55751	0.536279	0.148254	0.432839
ENSG00000225163_ENSG00000271963_EPRS_GALE_GUCY2C_RNF212	0.713853	2.33558e-07	1.48165	0.563937	0.26696	0.321394
ENSG00000225163_EPRS_GALE_GUCY2C_MTHFD2_RNF212	0.713853	1.63163e-06	1.38653	0.619253	0.0233589	0.689071
ENSG00000231574_ENSG00000259577_ENSG00000271963_EPRS_GALE_RNF212	0.713853	5.24786e-06	1.33572	0.508621	0.96211	-0.0167183
ENSG00000231574_ENSG00000259577_ENSG00000271963_EPRS_GUCY2C_RNF212	0.713853	1.30305e-07	1.55751	0.536279	0.076503	0.538764
ENSG00000257337_ENSG00000271963_EPRS_GALE_GUCY2C_RNF212	0.713853	1.13154e-06	1.4113	0.619253	0.0163885	0.728686
ENSG00000259577_ENSG00000271963_EPRS_GALE_MTHFD2_RNF212	0.713853	3.42189e-05	1.22055	0.619253	0.0428131	0.605599
ENSG00000259577_EPRS_GALE_GUCY2C_MTHFD2_RNF212	0.713853	1.63163e-06	1.38653	0.619253	0.0205334	0.702118
ENSG00000271963_EPRS_GALE_GUCY2C_MTHFD2_RNF212	0.713853	1.52826e-06	1.38956	0.619253	0.0233234	0.677416
EIF2AK3_ENSG00000183169_ENSG00000225163_EPRS_GALE_GUCY2C_RNF212	0.713853	1.29894e-06	1.35426	0.619253	0.343017	0.278368
EIF2AK3_ENSG00000183169_ENSG00000231574_ENSG00000257337_GUCY2C_MTHFD2_RNF212	0.713853	3.24129e-08	1.5776	0.646911	0.13062	0.450905
EIF2AK3_ENSG00000183169_ENSG00000231574_EPRS_GALE_GUCY2C_RNF212	0.713853	6.58056e-08	1.52283	0.619253	0.562841	0.167556
EIF2AK3_ENSG00000183169_ENSG00000257337_ENSG00000259577_GUCY2C_MTHFD2_RNF212	0.713853	3.24129e-08	1.5776	0.646911	0.0608837	0.56291
EIF2AK3_ENSG00000183169_ENSG00000257337_EPRS_GALE_MTHFD2_RNF212	0.713853	1.22877e-07	1.51617	0.674569	0.0270603	0.654562
EIF2AK3_ENSG00000183169_ENSG00000259577_EPRS_GALE_GUCY2C_RNF212	0.713853	5.46279e-08	1.52966	0.619253	0.296383	0.306328
EIF2AK3_ENSG00000183169_ENSG00000271963_EPRS_GALE_GUCY2C_RNF212	0.713853	2.57992e-09	1.76196	0.619253	0.324694	0.289108
EIF2AK3_ENSG00000183169_ENSG00000271963_GALE_GUCY2C_MTHFD2_RNF212	0.713853	5.62016e-07	1.44085	0.646911	0.14444	0.434253
EIF2AK3_ENSG00000225163_ENSG00000231574_ENSG00000257337_ENSG00000271963_EPRS_RNF212	0.713853	8.39139e-08	1.58336	0.563937	0.843277	0.0554646
EIF2AK3_ENSG00000225163_ENSG00000231574_ENSG00000257337_EPRS_GALE_RNF212	0.713853	6.08719e-07	1.43878	0.508621	0.990282	0.00095479
EIF2AK3_ENSG00000225163_ENSG00000231574_ENSG00000257337_EPRS_GUCY2C_RNF212	0.713853	4.66436e-08	1.62101	0.591595	0.534771	0.180949
EIF2AK3_ENSG00000225163_ENSG00000231574_ENSG00000259577_ENSG00000271963_EPRS_GUCY2C	0.713853	1.93423e-06	1.31265	0.619253	0.227577	0.355648
EIF2AK3_ENSG00000225163_ENSG00000231574_ENSG00000259577_ENSG00000271963_GALE_RNF212	0.713853	6.25095e-06	1.31819	0.536279	0.957018	0.0135708
EIF2AK3_ENSG00000225163_ENSG00000231574_ENSG00000259577_ENSG00000271963_GUCY2C_RNF212	0.713853	1.83494e-06	1.43188	0.563937	0.212996	0.366815
EIF2AK3_ENSG00000225163_ENSG00000231574_ENSG00000259577_EPRS_GALE_RNF212	0.713853	9.37108e-07	1.42055	0.508621	0.977238	-0.0116564
EIF2AK3_ENSG00000225163_ENSG00000231574_ENSG00000259577_EPRS_GUCY2C_RNF212	0.713853	4.24079e-08	1.61728	0.563937	0.364719	0.264239
EIF2AK3_ENSG00000225163_ENSG00000231574_ENSG00000271963_EPRS_GUCY2C_RNF212	0.713853	4.24779e-07	1.50738	0.563937	0.223563	0.354996
EIF2AK3_ENSG00000225163_ENSG00000231574_ENSG00000271963_GALE_GUCY2C_RNF212	0.713853	6.78013e-07	1.48301	0.536279	0.392188	0.246646
EIF2AK3_ENSG00000225163_ENSG00000231574_EPRS_GALE_GUCY2C_RNF212	0.713853	9.54552e-07	1.41881	0.563937	0.546469	0.173675
EIF2AK3_ENSG00000225163_ENSG00000231574_EPRS_GALE_MTHFD2_RNF212	0.713853	1.0896e-05	1.2883	0.591595	0.191768	0.377794
EIF2AK3_ENSG00000225163_ENSG00000231574_EPRS_GUCY2C_MTHFD2_RNF212	0.713853	6.89492e-07	1.42893	0.646911	0.122962	0.459751
EIF2AK3_ENSG00000225163_ENSG00000231574_GALE_GUCY2C_MTHFD2_RNF212	0.713853	3.65081e-06	1.34496	0.646911	0.0488065	0.589765
EIF2AK3_ENSG00000225163_ENSG00000257337_ENSG00000259577_ENSG00000271963_GUCY2C_RNF212	0.713853	1.86142e-06	1.43528	0.563937	0.227204	0.357393
EIF2AK3_ENSG00000225163_ENSG00000257337_ENSG00000259577_EPRS_GUCY2C_RNF212	0.713853	4.66436e-08	1.62101	0.563937	0.122637	0.468022
EIF2AK3_ENSG00000225163_ENSG00000257337_ENSG00000271963_EPRS_GALE_RNF212	0.713853	5.63844e-07	1.44217	0.536279	0.601357	0.149407
EIF2AK3_ENSG00000225163_ENSG00000259577_ENSG00000271963_EPRS_GALE_RNF212	0.713853	1.94559e-08	1.64517	0.563937	0.572861	0.162191
EIF2AK3_ENSG00000225163_ENSG00000259577_ENSG00000271963_EPRS_GUCY2C_RNF212	0.713853	4.24779e-07	1.50738	0.563937	0.212786	0.363176
EIF2AK3_ENSG00000225163_ENSG00000259577_ENSG00000271963_GALE_GUCY2C_RNF212	0.713853	6.78013e-07	1.48301	0.536279	0.367145	0.25988
EIF2AK3_ENSG00000225163_ENSG00000259577_EPRS_GALE_GUCY2C_RNF212	0.713853	3.22653e-08	1.6266	0.563937	0.436006	0.224396
EIF2AK3_ENSG00000225163_ENSG00000259577_EPRS_GALE_MTHFD2_RNF212	0.713853	1.0896e-05	1.2883	0.619253	0.0394068	0.604062
EIF2AK3_ENSG00000225163_ENSG00000259577_EPRS_GUCY2C_MTHFD2_RNF212	0.713853	6.89492e-07	1.42893	0.646911	0.103736	0.484309
EIF2AK3_ENSG00000225163_EPRS_GALE_GUCY2C_MTHFD2_RNF212	0.713853	8.64162e-07	1.42194	0.646911	0.0497647	0.577157
EIF2AK3_ENSG00000231574_ENSG00000257337_ENSG00000259577_EPRS_GALE_RNF212	0.713853	6.08719e-07	1.43878	0.536279	0.990282	0.00095479
EIF2AK3_ENSG00000231574_ENSG00000257337_ENSG00000259577_EPRS_GUCY2C_RNF212	0.713853	4.66436e-08	1.62101	0.591595	0.122637	0.468022
EIF2AK3_ENSG00000231574_ENSG00000257337_ENSG00000271963_EPRS_GALE_RNF212	0.713853	8.02655e-07	1.42663	0.563937	0.618731	0.142281
EIF2AK3_ENSG00000231574_ENSG00000257337_ENSG00000271963_GALE_GUCY2C_RNF212	0.713853	4.46668e-08	1.61013	0.563937	0.0328318	0.644844
EIF2AK3_ENSG00000231574_ENSG00000259577_ENSG00000271963_EPRS_GALE_RNF212	0.713853	1.94559e-08	1.64517	0.508621	0.804434	0.0694328
EIF2AK3_ENSG00000231574_ENSG00000259577_ENSG00000271963_EPRS_GUCY2C_RNF212	0.713853	4.24779e-07	1.50738	0.591595	0.212786	0.363176
EIF2AK3_ENSG00000231574_ENSG00000259577_ENSG00000271963_GALE_GUCY2C_RNF212	0.713853	6.78013e-07	1.48301	0.536279	0.367145	0.25988
EIF2AK3_ENSG00000231574_ENSG00000259577_EPRS_GALE_GUCY2C_RNF212	0.713853	4.24079e-08	1.61728	0.536279	0.397473	0.246773
EIF2AK3_ENSG00000231574_ENSG00000259577_EPRS_GALE_MTHFD2_RNF212	0.713853	1.0896e-05	1.2883	0.619253	0.155231	0.416162
EIF2AK3_ENSG00000231574_EPRS_GALE_GUCY2C_MTHFD2_RNF212	0.713853	8.64162e-07	1.42194	0.619253	0.0625307	0.548749
EIF2AK3_ENSG00000257337_EPRS_GALE_GUCY2C_MTHFD2_RNF212	0.713853	8.98633e-07	1.42092	0.619253	0.0030974	0.91271
EIF2AK3_ENSG00000259577_EPRS_GALE_GUCY2C_MTHFD2_RNF212	0.713853	8.64162e-07	1.42194	0.646911	0.0404297	0.60147
EIF2AK3_ENSG00000271963_EPRS_GALE_GUCY2C_MTHFD2_RNF212	0.713853	3.53531e-06	1.34654	0.646911	0.0497647	0.577157
ENSG00000225163_ENSG00000231574_ENSG00000257337_ENSG00000271963_EPRS_GALE_RNF212	0.713853	1.19993e-05	1.26679	0.508621	0.552985	0.171007
ENSG00000225163_ENSG00000231574_ENSG00000259577_ENSG00000271963_EPRS_GALE_RNF212	0.713853	6.5186e-07	1.44934	0.508621	0.738778	-0.100202
ENSG00000225163_ENSG00000231574_ENSG00000271963_EPRS_GALE_GUCY2C_RNF212	0.713853	2.33558e-07	1.48165	0.563937	0.26696	0.321394
ENSG00000225163_ENSG00000231574_EPRS_GALE_GUCY2C_MTHFD2_RNF212	0.713853	2.76454e-06	1.35985	0.619253	0.0302865	0.65982
ENSG00000225163_ENSG00000257337_ENSG00000259577_ENSG00000271963_EPRS_GALE_RNF212	0.713853	2.82456e-06	1.34168	0.563937	0.325523	0.284237
ENSG00000225163_ENSG00000257337_ENSG00000271963_EPRS_GALE_GUCY2C_RNF212	0.713853	2.23914e-07	1.4834	0.619253	0.0163885	0.728686
ENSG00000225163_ENSG00000259577_EPRS_GALE_GUCY2C_MTHFD2_RNF212	0.713853	1.63163e-06	1.38653	0.619253	0.0205334	0.702118
ENSG00000225163_ENSG00000271963_EPRS_GALE_GUCY2C_MTHFD2_RNF212	0.713853	4.81834e-06	1.32771	0.619253	0.0191753	0.711866
ENSG00000231574_ENSG00000257337_ENSG00000259577_ENSG00000271963_EPRS_GALE_RNF212	0.713853	2.82456e-06	1.34168	0.563937	0.325523	0.284237
ENSG00000231574_ENSG00000257337_ENSG00000271963_EPRS_GALE_GUCY2C_RNF212	0.713853	1.13154e-06	1.4113	0.619253	0.0163885	0.728686
ENSG00000231574_ENSG00000259577_ENSG00000271963_EPRS_GALE_MTHFD2_RNF212	0.713853	7.97061e-05	1.17181	0.619253	0.0155302	0.724275
ENSG00000231574_ENSG00000259577_EPRS_GALE_GUCY2C_MTHFD2_RNF212	0.713853	2.76454e-06	1.35985	0.619253	0.0205334	0.702118
ENSG00000231574_ENSG00000271963_EPRS_GALE_GUCY2C_MTHFD2_RNF212	0.713853	4.81834e-06	1.32771	0.646911	0.0233234	0.677416
ENSG00000257337_ENSG00000271963_EPRS_GALE_GUCY2C_MTHFD2_RNF212	0.713853	3.83309e-07	1.45586	0.619253	0.030572	0.64384
ENSG00000259577_ENSG00000271963_EPRS_GALE_GUCY2C_MTHFD2_RNF212	0.713853	1.52826e-06	1.38956	0.619253	0.00928585	0.807207
EIF2AK3_ENSG00000183169_ENSG00000225163_ENSG00000231574_EPRS_GALE_GUCY2C_RNF212	0.713853	1.29894e-06	1.35426	0.619253	0.343017	0.278368
EIF2AK3_ENSG00000183169_ENSG00000225163_ENSG00000257337_ENSG00000259577_GUCY2C_MTHFD2_RNF212	0.713853	3.24129e-08	1.5776	0.646911	0.0608837	0.56291
EIF2AK3_ENSG00000183169_ENSG00000225163_ENSG00000257337_EPRS_GALE_MTHFD2_RNF212	0.713853	1.22877e-07	1.51617	0.674569	0.0270603	0.654562
EIF2AK3_ENSG00000183169_ENSG00000225163_ENSG00000259577_EPRS_GALE_GUCY2C_RNF212	0.713853	5.46279e-08	1.52966	0.619253	0.296383	0.306328
EIF2AK3_ENSG00000183169_ENSG00000225163_ENSG00000271963_EPRS_GALE_GUCY2C_RNF212	0.713853	3.29132e-09	1.74293	0.619253	0.326822	0.28784
EIF2AK3_ENSG00000183169_ENSG00000225163_ENSG00000271963_GALE_GUCY2C_MTHFD2_RNF212	0.713853	5.62016e-07	1.44085	0.674569	0.14444	0.434253
EIF2AK3_ENSG00000183169_ENSG00000231574_ENSG00000257337_EPRS_GALE_MTHFD2_RNF212	0.713853	1.22877e-07	1.51617	0.674569	0.0270603	0.654562
EIF2AK3_ENSG00000183169_ENSG00000231574_ENSG00000259577_EPRS_GALE_GUCY2C_RNF212	0.713853	5.46279e-08	1.52966	0.619253	0.319505	0.291437
EIF2AK3_ENSG00000183169_ENSG00000231574_ENSG00000271963_EPRS_GALE_GUCY2C_RNF212	0.713853	8.22706e-11	1.93129	0.619253	0.303992	0.30097
EIF2AK3_ENSG00000183169_ENSG00000231574_ENSG00000271963_GALE_GUCY2C_MTHFD2_RNF212	0.713853	5.62016e-07	1.44085	0.646911	0.255997	0.335192
EIF2AK3_ENSG00000183169_ENSG00000257337_ENSG00000271963_EPRS_GALE_GUCY2C_RNF212	0.713853	1.35052e-10	1.88105	0.591595	0.570017	0.163714
EIF2AK3_ENSG00000183169_ENSG00000257337_ENSG00000271963_EPRS_GALE_MTHFD2_RNF212	0.713853	1.17367e-07	1.51801	0.674569	0.112475	0.473949
EIF2AK3_ENSG00000183169_ENSG00000257337_ENSG00000271963_GALE_GUCY2C_MTHFD2_RNF212	0.713853	3.24129e-08	1.5776	0.619253	0.250154	0.338499
EIF2AK3_ENSG00000183169_ENSG00000257337_EPRS_GALE_GUCY2C_MTHFD2_RNF212	0.713853	4.51708e-08	1.56504	0.674569	0.0161089	0.71354
EIF2AK3_ENSG00000183169_ENSG00000259577_ENSG00000271963_EPRS_GALE_GUCY2C_RNF212	0.713853	2.07572e-09	1.76882	0.619253	0.324694	0.289108
EIF2AK3_ENSG00000183169_ENSG00000259577_ENSG00000271963_GALE_GUCY2C_MTHFD2_RNF212	0.713853	4.75373e-07	1.44826	0.674569	0.14444	0.434253
EIF2AK3_ENSG00000183169_ENSG00000271963_EPRS_GALE_GUCY2C_MTHFD2_RNF212	0.713853	5.62016e-07	1.44085	0.702227	0.0222777	0.680674
EIF2AK3_ENSG00000225163_ENSG00000231574_ENSG00000257337_ENSG00000259577_ENSG00000271963_GUCY2C_RNF212	0.713853	1.86142e-06	1.43528	0.563937	0.227204	0.357393
EIF2AK3_ENSG00000225163_ENSG00000231574_ENSG00000257337_ENSG00000259577_EPRS_GALE_RNF212	0.713853	6.08719e-07	1.43878	0.536279	0.652573	0.128272
EIF2AK3_ENSG00000225163_ENSG00000231574_ENSG00000257337_ENSG00000259577_EPRS_GUCY2C_RNF212	0.713853	4.66436e-08	1.62101	0.591595	0.122637	0.468022
EIF2AK3_ENSG00000225163_ENSG00000231574_ENSG00000259577_ENSG00000271963_EPRS_GALE_RNF212	0.713853	1.94559e-08	1.64517	0.536279	0.804434	0.0694328
EIF2AK3_ENSG00000225163_ENSG00000231574_ENSG00000259577_ENSG00000271963_EPRS_GUCY2C_RNF212	0.713853	4.24779e-07	1.50738	0.563937	0.212786	0.363176
EIF2AK3_ENSG00000225163_ENSG00000231574_ENSG00000259577_ENSG00000271963_GALE_GUCY2C_RNF212	0.713853	6.78013e-07	1.48301	0.536279	0.367145	0.25988
EIF2AK3_ENSG00000225163_ENSG00000231574_ENSG00000259577_EPRS_GALE_GUCY2C_RNF212	0.713853	4.24079e-08	1.61728	0.563937	0.394836	0.248383
EIF2AK3_ENSG00000225163_ENSG00000231574_ENSG00000259577_EPRS_GALE_MTHFD2_RNF212	0.713853	1.0896e-05	1.2883	0.619253	0.0814639	0.508521
EIF2AK3_ENSG00000225163_ENSG00000231574_EPRS_GALE_GUCY2C_MTHFD2_RNF212	0.713853	8.64162e-07	1.42194	0.646911	0.0213725	0.678962
EIF2AK3_ENSG00000225163_ENSG00000257337_ENSG00000271963_EPRS_GALE_MTHFD2_RNF212	0.713853	3.532e-06	1.3491	0.619253	0.0837277	0.502011
EIF2AK3_ENSG00000225163_ENSG00000257337_EPRS_GALE_GUCY2C_MTHFD2_RNF212	0.713853	8.98633e-07	1.42092	0.646911	0.0030974	0.91271
EIF2AK3_ENSG00000225163_ENSG00000259577_EPRS_GALE_GUCY2C_MTHFD2_RNF212	0.713853	8.64162e-07	1.42194	0.646911	0.01631	0.707333
EIF2AK3_ENSG00000225163_ENSG00000271963_EPRS_GALE_GUCY2C_MTHFD2_RNF212	0.713853	3.53531e-06	1.34654	0.646911	0.0497647	0.577157
EIF2AK3_ENSG00000231574_ENSG00000257337_ENSG00000259577_ENSG00000271963_EPRS_GALE_RNF212	0.713853	2.29851e-08	1.63883	0.536279	0.618731	0.142281
EIF2AK3_ENSG00000231574_ENSG00000257337_EPRS_GALE_GUCY2C_MTHFD2_RNF212	0.713853	8.98633e-07	1.42092	0.619253	0.0030974	0.91271
EIF2AK3_ENSG00000231574_ENSG00000259577_EPRS_GALE_GUCY2C_MTHFD2_RNF212	0.713853	8.64162e-07	1.42194	0.646911	0.0378038	0.608385
EIF2AK3_ENSG00000231574_ENSG00000271963_EPRS_GALE_GUCY2C_MTHFD2_RNF212	0.713853	3.53531e-06	1.34654	0.619253	0.0625307	0.548749
EIF2AK3_ENSG00000257337_ENSG00000259577_EPRS_GALE_GUCY2C_MTHFD2_RNF212	0.713853	8.98633e-07	1.42092	0.646911	0.0030974	0.91271
EIF2AK3_ENSG00000257337_ENSG00000271963_EPRS_GALE_GUCY2C_MTHFD2_RNF212	0.713853	7.10834e-07	1.43123	0.646911	0.000971357	1.02518
EIF2AK3_ENSG00000259577_ENSG00000271963_EPRS_GALE_GUCY2C_MTHFD2_RNF212	0.713853	3.53531e-06	1.34654	0.646911	0.01631	0.707333
ENSG00000225163_ENSG00000231574_ENSG00000257337_ENSG00000259577_ENSG00000271963_EPRS_GALE_RNF212	0.713853	5.99494e-06	1.30445	0.563937	0.325523	0.284237
ENSG00000225163_ENSG00000231574_ENSG00000259577_ENSG00000271963_EPRS_GALE_MTHFD2_RNF212	0.713853	0.000102002	1.15692	0.619253	0.0155302	0.724275
ENSG00000225163_ENSG00000231574_ENSG00000259577_EPRS_GALE_GUCY2C_MTHFD2_RNF212	0.713853	2.76454e-06	1.35985	0.619253	0.0205334	0.702118
ENSG00000225163_ENSG00000231574_ENSG00000271963_EPRS_GALE_GUCY2C_MTHFD2_RNF212	0.713853	4.81834e-06	1.32771	0.646911	0.0173692	0.728865
ENSG00000225163_ENSG00000257337_ENSG00000271963_EPRS_GALE_GUCY2C_MTHFD2_RNF212	0.713853	3.83309e-07	1.45586	0.619253	0.00878282	0.794812
ENSG00000225163_ENSG00000259577_ENSG00000271963_EPRS_GALE_GUCY2C_MTHFD2_RNF212	0.713853	4.81834e-06	1.32771	0.619253	0.0167973	0.724842
ENSG00000231574_ENSG00000257337_ENSG00000271963_EPRS_GALE_GUCY2C_MTHFD2_RNF212	0.713853	4.56313e-07	1.44833	0.619253	0.0253368	0.668811
ENSG00000231574_ENSG00000259577_ENSG00000271963_EPRS_GALE_GUCY2C_MTHFD2_RNF212	0.713853	4.81834e-06	1.32771	0.646911	0.00928585	0.807207
ENSG00000257337_ENSG00000259577_ENSG00000271963_EPRS_GALE_GUCY2C_MTHFD2_RNF212	0.713853	4.56313e-07	1.44833	0.619253	0.0125771	0.769575
EIF2AK3_ENSG00000183169_ENSG00000225163_ENSG00000231574_ENSG00000257337_ENSG00000259577_GUCY2C_MTHFD2_RNF212	0.713853	3.24129e-08	1.5776	0.646911	0.0608837	0.56291
EIF2AK3_ENSG00000183169_ENSG00000225163_ENSG00000231574_ENSG00000259577_EPRS_GALE_GUCY2C_RNF212	0.713853	5.46279e-08	1.52966	0.619253	0.319505	0.291437
EIF2AK3_ENSG00000183169_ENSG00000225163_ENSG00000231574_ENSG00000271963_EPRS_GALE_GUCY2C_RNF212	0.713853	3.29132e-09	1.74293	0.619253	0.303992	0.30097
EIF2AK3_ENSG00000183169_ENSG00000225163_ENSG00000231574_ENSG00000271963_GALE_GUCY2C_MTHFD2_RNF212	0.713853	5.62016e-07	1.44085	0.646911	0.255997	0.335192
EIF2AK3_ENSG00000183169_ENSG00000225163_ENSG00000257337_ENSG00000271963_EPRS_GALE_GUCY2C_RNF212	0.713853	5.46939e-11	1.90418	0.619253	0.432468	0.228422
EIF2AK3_ENSG00000183169_ENSG00000225163_ENSG00000257337_ENSG00000271963_EPRS_GALE_MTHFD2_RNF212	0.713853	1.17367e-07	1.51801	0.674569	0.112475	0.473949
EIF2AK3_ENSG00000183169_ENSG00000225163_ENSG00000257337_ENSG00000271963_GALE_GUCY2C_MTHFD2_RNF212	0.713853	3.24129e-08	1.5776	0.619253	0.250154	0.338499
EIF2AK3_ENSG00000183169_ENSG00000225163_ENSG00000257337_EPRS_GALE_GUCY2C_MTHFD2_RNF212	0.713853	4.51708e-08	1.56504	0.674569	0.0161089	0.71354
EIF2AK3_ENSG00000183169_ENSG00000225163_ENSG00000259577_ENSG00000271963_EPRS_GALE_GUCY2C_RNF212	0.713853	2.07572e-09	1.76882	0.619253	0.324694	0.289108
EIF2AK3_ENSG00000183169_ENSG00000225163_ENSG00000259577_ENSG00000271963_GALE_GUCY2C_MTHFD2_RNF212	0.713853	4.75373e-07	1.44826	0.674569	0.14444	0.434253
EIF2AK3_ENSG00000183169_ENSG00000225163_ENSG00000271963_EPRS_GALE_GUCY2C_MTHFD2_RNF212	0.713853	5.62016e-07	1.44085	0.729885	0.00641069	0.815352
EIF2AK3_ENSG00000183169_ENSG00000231574_ENSG00000257337_ENSG00000271963_EPRS_GALE_GUCY2C_RNF212	0.713853	1.35052e-10	1.88105	0.591595	0.570017	0.163714
EIF2AK3_ENSG00000183169_ENSG00000231574_ENSG00000257337_ENSG00000271963_EPRS_GALE_MTHFD2_RNF212	0.713853	1.17367e-07	1.51801	0.674569	0.351808	0.276712
EIF2AK3_ENSG00000183169_ENSG00000231574_ENSG00000257337_ENSG00000271963_GALE_GUCY2C_MTHFD2_RNF212	0.713853	3.24129e-08	1.5776	0.619253	0.250154	0.338499
EIF2AK3_ENSG00000183169_ENSG00000231574_ENSG00000257337_EPRS_GALE_GUCY2C_MTHFD2_RNF212	0.713853	4.51708e-08	1.56504	0.674569	0.0161089	0.71354
EIF2AK3_ENSG00000183169_ENSG00000231574_ENSG00000259577_ENSG00000271963_EPRS_GALE_GUCY2C_RNF212	0.713853	6.36724e-11	1.93813	0.619253	0.303992	0.30097
EIF2AK3_ENSG00000183169_ENSG00000231574_ENSG00000259577_ENSG00000271963_GALE_GUCY2C_MTHFD2_RNF212	0.713853	4.75373e-07	1.44826	0.646911	0.255997	0.335192
EIF2AK3_ENSG00000183169_ENSG00000231574_ENSG00000271963_EPRS_GALE_GUCY2C_MTHFD2_RNF212	0.713853	5.62016e-07	1.44085	0.702227	0.0178845	0.70313
EIF2AK3_ENSG00000183169_ENSG00000257337_ENSG00000259577_ENSG00000271963_EPRS_GALE_GUCY2C_RNF212	0.713853	1.65778e-10	1.87508	0.591595	0.570017	0.163714
EIF2AK3_ENSG00000183169_ENSG00000257337_ENSG00000259577_ENSG00000271963_GALE_GUCY2C_MTHFD2_RNF212	0.713853	3.24129e-08	1.5776	0.619253	0.335388	0.285852
EIF2AK3_ENSG00000183169_ENSG00000257337_ENSG00000271963_EPRS_GALE_GUCY2C_MTHFD2_RNF212	0.713853	4.30468e-08	1.56684	0.674569	0.0141983	0.727006
EIF2AK3_ENSG00000183169_ENSG00000259577_ENSG00000271963_EPRS_GALE_GUCY2C_MTHFD2_RNF212	0.713853	1.66823e-07	1.50273	0.702227	0.00641069	0.815352
EIF2AK3_ENSG00000225163_ENSG00000231574_ENSG00000257337_ENSG00000259577_ENSG00000271963_GALE_GUCY2C_MTHFD2	0.713853	9.00841e-07	1.40176	0.646911	0.116972	0.470507
EIF2AK3_ENSG00000225163_ENSG00000231574_ENSG00000257337_ENSG00000271963_EPRS_GALE_MTHFD2_RNF212	0.713853	3.532e-06	1.3491	0.619253	0.0837277	0.502011
EIF2AK3_ENSG00000225163_ENSG00000231574_ENSG00000257337_EPRS_GALE_GUCY2C_MTHFD2_RNF212	0.713853	8.98633e-07	1.42092	0.646911	0.0030974	0.91271
EIF2AK3_ENSG00000225163_ENSG00000231574_ENSG00000259577_EPRS_GALE_GUCY2C_MTHFD2_RNF212	0.713853	8.64162e-07	1.42194	0.646911	0.0378038	0.608385
EIF2AK3_ENSG00000225163_ENSG00000231574_ENSG00000271963_EPRS_GALE_GUCY2C_MTHFD2_RNF212	0.713853	3.53531e-06	1.34654	0.646911	0.0213725	0.678962
EIF2AK3_ENSG00000225163_ENSG00000257337_ENSG00000259577_EPRS_GALE_GUCY2C_MTHFD2_RNF212	0.713853	8.98633e-07	1.42092	0.646911	0.0030974	0.91271
EIF2AK3_ENSG00000225163_ENSG00000257337_ENSG00000271963_EPRS_GALE_GUCY2C_MTHFD2_RNF212	0.713853	7.10834e-07	1.43123	0.646911	0.000971357	1.02518
EIF2AK3_ENSG00000225163_ENSG00000259577_ENSG00000271963_EPRS_GALE_GUCY2C_MTHFD2_RNF212	0.713853	3.53531e-06	1.34654	0.646911	0.01631	0.707333
EIF2AK3_ENSG00000231574_ENSG00000257337_ENSG00000259577_EPRS_GALE_GUCY2C_MTHFD2_RNF212	0.713853	8.98633e-07	1.42092	0.646911	0.0030974	0.91271
EIF2AK3_ENSG00000231574_ENSG00000257337_ENSG00000271963_EPRS_GALE_GUCY2C_MTHFD2_RNF212	0.713853	7.10834e-07	1.43123	0.646911	0.0378038	0.608385
EIF2AK3_ENSG00000231574_ENSG00000259577_ENSG00000271963_EPRS_GALE_GUCY2C_MTHFD2_RNF212	0.713853	3.53531e-06	1.34654	0.646911	0.0378038	0.608385
ENSG00000225163_ENSG00000231574_ENSG00000257337_ENSG00000259577_ENSG00000271963_EPRS_GALE_GUCY2C_RNF212	0.713853	7.22241e-08	1.53741	0.619253	0.0224962	0.697635
ENSG00000225163_ENSG00000231574_ENSG00000257337_ENSG00000271963_EPRS_GALE_GUCY2C_MTHFD2_RNF212	0.713853	2.14255e-07	1.47931	0.619253	0.0183238	0.71611
ENSG00000225163_ENSG00000231574_ENSG00000259577_ENSG00000271963_EPRS_GALE_GUCY2C_MTHFD2_RNF212	0.713853	4.81834e-06	1.32771	0.646911	0.0214108	0.703279
ENSG00000225163_ENSG00000257337_ENSG00000259577_ENSG00000271963_EPRS_GALE_GUCY2C_MTHFD2_RNF212	0.713853	4.56313e-07	1.44833	0.619253	0.00363273	0.899024
ENSG00000231574_ENSG00000257337_ENSG00000259577_ENSG00000271963_EPRS_GALE_GUCY2C_MTHFD2_RNF212	0.713853	4.56313e-07	1.44833	0.619253	0.0125771	0.769575
EIF2AK3	0.680952	0.00215105	0.824803	0.563937	0.484328	0.207077
EIF2AK3_ENSG00000183169_ENSG00000225163_ENSG00000231574_ENSG00000257337_ENSG00000259577_ENSG00000271963_EPRS_GALE_GUCY2C	0.680952	8.39904e-13	2.49084	0.646911	0.27836	0.321525
EIF2AK3_ENSG00000183169_ENSG00000225163_ENSG00000231574_ENSG00000257337_ENSG00000259577_ENSG00000271963_EPRS_GUCY2C_RNF212	0.680952	1.49048e-09	1.76849	0.563937	0.775307	0.0830176
EIF2AK3_ENSG00000183169_ENSG00000225163_ENSG00000231574_ENSG00000257337_ENSG00000259577_ENSG00000271963_GUCY2C_MTHFD2_RNF212	0.680952	2.53221e-09	1.74637	0.646911	0.116528	0.467797
EIF2AK3_ENSG00000183169_ENSG00000225163_ENSG00000231574_ENSG00000257337_ENSG00000259577_EPRS_GALE_GUCY2C_MTHFD2	0.680952	1.32806e-10	1.90948	0.674569	0.0403933	0.613007
EIF2AK3_ENSG00000183169_ENSG00000225163_ENSG00000231574_ENSG00000257337_ENSG00000259577_EPRS_GALE_GUCY2C_RNF212	0.680952	1.66095e-08	1.60669	0.591595	0.592321	0.154151
EIF2AK3_ENSG00000183169_ENSG00000225163_ENSG00000231574_ENSG00000257337_ENSG00000259577_EPRS_GALE_MTHFD2_RNF212	0.680952	1.36909e-07	1.49404	0.646911	0.121279	0.456914
EIF2AK3_ENSG00000183169_ENSG00000225163_ENSG00000231574_ENSG00000257337_ENSG00000259577_EPRS_GUCY2C_MTHFD2_RNF212	0.680952	2.53221e-09	1.74637	0.646911	0.012027	0.76296
EIF2AK3_ENSG00000183169_ENSG00000225163_ENSG00000231574_ENSG00000257337_ENSG00000259577_GALE_GUCY2C_MTHFD2_RNF212	0.680952	6.59366e-08	1.5214	0.646911	0.0308212	0.651972
EIF2AK3_ENSG00000183169_ENSG00000225163_ENSG00000231574_ENSG00000257337_ENSG00000271963_EPRS_GUCY2C_MTHFD2_RNF212	0.680952	2.53221e-09	1.74637	0.674569	0.0702623	0.544116
EIF2AK3_ENSG00000183169_ENSG00000225163_ENSG00000231574_ENSG00000259577_ENSG00000271963_EPRS_GALE_MTHFD2_RNF212	0.680952	2.05501e-06	1.35711	0.729885	0.087859	0.518037
EIF2AK3_ENSG00000183169_ENSG00000225163_ENSG00000231574_ENSG00000259577_EPRS_GALE_GUCY2C_MTHFD2_RNF212	0.680952	8.74143e-07	1.40553	0.674569	0.0162462	0.712865
EIF2AK3_ENSG00000183169_ENSG00000225163_ENSG00000257337_ENSG00000259577_ENSG00000271963_EPRS_GALE_MTHFD2_RNF212	0.680952	1.30509e-07	1.49598	0.646911	0.351808	0.276712
EIF2AK3_ENSG00000183169_ENSG00000225163_ENSG00000257337_ENSG00000259577_ENSG00000271963_EPRS_GUCY2C_MTHFD2_RNF212	0.680952	2.53221e-09	1.74637	0.646911	0.0702623	0.544116
EIF2AK3_ENSG00000183169_ENSG00000231574_ENSG00000257337_ENSG00000259577_ENSG00000271963_EPRS_GALE_MTHFD2_RNF212	0.680952	8.76969e-09	1.68663	0.646911	0.351808	0.276712
EIF2AK3_ENSG00000183169_ENSG00000231574_ENSG00000257337_ENSG00000259577_EPRS_GALE_GUCY2C_MTHFD2_RNF212	0.680952	1.36909e-07	1.49404	0.674569	0.0137757	0.729295
EIF2AK3_ENSG00000183169_ENSG00000257337_ENSG00000259577_ENSG00000271963_EPRS_GALE_GUCY2C_MTHFD2_RNF212	0.680952	1.30509e-07	1.49598	0.674569	0.087801	0.50486
EIF2AK3_ENSG00000225163_ENSG00000231574_ENSG00000257337_ENSG00000259577_ENSG00000271963_EPRS_GALE_GUCY2C_MTHFD2	0.680952	1.54841e-08	1.65704	0.646911	0.12729	0.458077
EIF2AK3_ENSG00000225163_ENSG00000231574_ENSG00000257337_ENSG00000259577_ENSG00000271963_EPRS_GALE_MTHFD2_RNF212	0.680952	7.41985e-06	1.28924	0.619253	0.0837277	0.502011
ENSG00000183169_ENSG00000225163_ENSG00000231574_ENSG00000257337_ENSG00000259577_EPRS_GALE_GUCY2C_MTHFD2_RNF212	0.680952	2.36324e-07	1.47094	0.674569	0.00133488	0.985018
EIF2AK3_ENSG00000183169_ENSG00000225163_ENSG00000231574_ENSG00000257337_ENSG00000259577_ENSG00000271963_EPRS_GALE_GUCY2C_RNF212	0.680952	8.04903e-11	1.88186	0.591595	0.570017	0.163714
EIF2AK3_ENSG00000183169_ENSG00000225163_ENSG00000231574_ENSG00000257337_ENSG00000259577_ENSG00000271963_EPRS_GUCY2C_MTHFD2_RNF212	0.680952	2.53221e-09	1.74637	0.646911	0.0702623	0.544116
EIF2AK3_ENSG00000183169_ENSG00000231574_ENSG00000257337_ENSG00000259577_ENSG00000271963_EPRS_GALE_GUCY2C_MTHFD2_RNF212	0.680952	1.30509e-07	1.49598	0.674569	0.087801	0.50486
EIF2AK3_ENSG00000225163	0.680952	9.68592e-08	1.63421	0.563937	0.274956	0.320813
EIF2AK3_ENSG00000231574	0.680952	3.77412e-05	1.12813	0.563937	0.484328	0.207077
EIF2AK3_RNF212	0.680952	9.59296e-05	1.10352	0.519037	0.416346	-0.236914
EPRS_RNF212	0.680952	0.000655272	0.958601	0.519037	0.669386	0.127171
GALE_GUCY2C	0.680952	0.00120813	0.893056	0.619253	0.0702672	0.529165
EIF2AK3_ENSG00000225163_ENSG00000231574	0.680952	9.68592e-08	1.63421	0.563937	0.53212	0.184773
EIF2AK3_ENSG00000225163_EPRS	0.680952	5.09269e-05	1.12336	0.563937	0.234663	0.348617
EIF2AK3_ENSG00000225163_RNF212	0.680952	0.000596471	0.968738	0.508621	0.754397	0.0915518
EIF2AK3_ENSG00000231574_EPRS	0.680952	1.36666e-05	1.21462	0.563937	0.469333	0.212419
EIF2AK3_ENSG00000231574_RNF212	0.680952	0.00022096	1.03846	0.519037	0.39928	-0.245751
EIF2AK3_ENSG00000259577_RNF212	0.680952	9.59296e-05	1.10352	0.508621	0.683593	0.12202
EIF2AK3_ENSG00000271963_GUCY2C	0.680952	1.23826e-05	1.27649	0.563937	0.260853	0.327173
EIF2AK3_EPRS_GUCY2C	0.680952	1.72681e-05	1.18883	0.619253	0.260475	0.331856
EIF2AK3_EPRS_RNF212	0.680952	1.30997e-05	1.22213	0.536279	0.807476	-0.0733389
EIF2AK3_GALE_GUCY2C	0.680952	7.31005e-06	1.21977	0.619253	0.100848	0.476548
EIF2AK3_GUCY2C_RNF212	0.680952	7.39431e-05	1.11931	0.536279	0.692917	0.116311
ENSG00000225163_EPRS_GUCY2C	0.680952	2.65526e-08	1.52325	0.619253	0.440899	0.229922
ENSG00000225163_EPRS_RNF212	0.680952	0.000159512	1.05589	0.519037	0.669386	0.127171
ENSG00000231574_EPRS_RNF212	0.680952	0.000224451	1.03516	0.519037	0.983947	-0.00540695
ENSG00000231574_GALE_GUCY2C	0.680952	0.000265427	0.995435	0.619253	0.0573319	0.550899
ENSG00000257337_EPRS_RNF212	0.680952	0.000303611	1.01269	0.508621	0.538212	0.17991
ENSG00000259577_EPRS_RNF212	0.680952	0.000304348	1.0117	0.519037	0.669386	0.127171
ENSG00000259577_GALE_RNF212	0.680952	6.41855e-05	1.11926	0.546695	0.894489	0.0372979
ENSG00000271963_GALE_RNF212	0.680952	1.69575e-05	1.25229	0.546695	0.645151	-0.13646
EPRS_GALE_GUCY2C	0.680952	2.11331e-06	1.28398	0.619253	0.1175	0.461684
EIF2AK3_ENSG00000183169_EPRS_GALE	0.680952	1.12884e-06	1.33756	0.674569	0.124035	0.465458
EIF2AK3_ENSG00000225163_ENSG00000231574_EPRS	0.680952	7.14961e-06	1.24729	0.563937	0.299554	0.304808
EIF2AK3_ENSG00000225163_ENSG00000231574_RNF212	0.680952	0.00022096	1.03846	0.519037	0.39928	-0.245751
EIF2AK3_ENSG00000225163_ENSG00000259577_RNF212	0.680952	9.59296e-05	1.10352	0.536279	0.683593	0.12202
EIF2AK3_ENSG00000225163_EPRS_GUCY2C	0.680952	1.72681e-05	1.18883	0.619253	0.410163	0.239837
EIF2AK3_ENSG00000225163_GALE_GUCY2C	0.680952	1.59013e-06	1.29421	0.591595	0.100848	0.476548
EIF2AK3_ENSG00000231574_ENSG00000259577_RNF212	0.680952	9.59296e-05	1.10352	0.536279	0.683593	0.12202
EIF2AK3_ENSG00000231574_ENSG00000271963_GUCY2C	0.680952	7.29571e-07	1.52141	0.563937	0.292954	0.305752
EIF2AK3_ENSG00000231574_EPRS_GUCY2C	0.680952	1.72681e-05	1.18883	0.591595	0.339034	0.279722
EIF2AK3_ENSG00000231574_EPRS_RNF212	0.680952	1.30997e-05	1.22213	0.508621	0.767453	-0.0879588
EIF2AK3_ENSG00000231574_GALE_GUCY2C	0.680952	7.31005e-06	1.21977	0.619253	0.100848	0.476548
EIF2AK3_ENSG00000231574_GUCY2C_RNF212	0.680952	7.39431e-05	1.11931	0.536279	0.65293	0.132864
EIF2AK3_ENSG00000257337_ENSG00000271963_EPRS	0.680952	2.0018e-05	1.16145	0.646911	0.0592113	0.559329
EIF2AK3_ENSG00000257337_EPRS_RNF212	0.680952	1.3573e-05	1.26317	0.563937	0.973294	0.00748807
EIF2AK3_ENSG00000257337_GALE_GUCY2C	0.680952	3.68171e-08	1.59443	0.619253	0.139965	0.434101
EIF2AK3_ENSG00000257337_MTHFD2_RNF212	0.680952	2.51371e-05	1.22309	0.563937	0.127225	0.449578
EIF2AK3_ENSG00000259577_EPRS_GUCY2C	0.680952	1.72681e-05	1.18883	0.591595	0.464867	0.21225
EIF2AK3_ENSG00000259577_EPRS_RNF212	0.680952	1.30997e-05	1.22213	0.563937	0.850464	0.0550584
EIF2AK3_ENSG00000259577_GALE_GUCY2C	0.680952	7.31005e-06	1.21977	0.619253	0.144581	0.426561
EIF2AK3_ENSG00000259577_GALE_MTHFD2	0.680952	7.71025e-05	1.13502	0.646911	0.0146136	0.730774
EIF2AK3_ENSG00000259577_GALE_RNF212	0.680952	0.000226719	1.03661	0.508621	0.828062	0.0618404
EIF2AK3_ENSG00000271963_EPRS_GUCY2C	0.680952	6.03196e-06	1.24184	0.619253	0.209024	0.370416
EIF2AK3_ENSG00000271963_EPRS_RNF212	0.680952	1.81955e-06	1.41192	0.536279	0.974666	-0.0108886
EIF2AK3_ENSG00000271963_GUCY2C_MTHFD2	0.680952	2.35301e-06	1.35781	0.674569	0.140205	0.450331
EIF2AK3_EPRS_GALE_GUCY2C	0.680952	2.58664e-07	1.41413	0.646911	0.0218649	0.678294
EIF2AK3_EPRS_GUCY2C_MTHFD2	0.680952	3.29774e-07	1.48127	0.646911	0.187564	0.391214
EIF2AK3_GALE_GUCY2C_MTHFD2	0.680952	6.50064e-06	1.2828	0.619253	0.08852	0.501907
EIF2AK3_GALE_MTHFD2_RNF212	0.680952	5.68282e-05	1.17405	0.591595	0.0212753	0.684047
ENSG00000225163_ENSG00000231574_EPRS_RNF212	0.680952	0.000159512	1.05589	0.519037	0.983947	-0.00540695
ENSG00000225163_ENSG00000231574_GUCY2C_RNF212	0.680952	0.000344037	1.00538	0.508621	0.500577	0.199559
ENSG00000225163_ENSG00000257337_EPRS_RNF212	0.680952	9.26751e-05	1.08769	0.508621	0.538212	0.17991
ENSG00000225163_ENSG00000259577_EPRS_GUCY2C	0.680952	2.65526e-08	1.52325	0.563937	0.698262	0.113044
ENSG00000225163_ENSG00000259577_EPRS_RNF212	0.680952	3.98889e-05	1.14385	0.508621	0.669386	0.127171
ENSG00000225163_ENSG00000271963_EPRS_GUCY2C	0.680952	5.342e-07	1.38204	0.646911	0.142706	0.437405
ENSG00000225163_ENSG00000271963_GALE_RNF212	0.680952	1.69575e-05	1.25229	0.519037	0.871495	-0.0479038
ENSG00000225163_ENSG00000271963_GUCY2C_RNF212	0.680952	4.15689e-05	1.15197	0.536279	0.422739	0.236679
ENSG00000225163_EPRS_GUCY2C_RNF212	0.680952	9.72105e-06	1.22126	0.536279	0.250974	0.343316
ENSG00000225163_GALE_GUCY2C_RNF212	0.680952	6.06149e-05	1.11557	0.508621	0.23688	0.351376
ENSG00000231574_ENSG00000257337_EPRS_RNF212	0.680952	0.000303611	1.01269	0.508621	0.723914	0.102347
ENSG00000231574_ENSG00000259577_EPRS_RNF212	0.680952	6.71983e-05	1.11543	0.519037	0.954419	0.0165404
ENSG00000231574_ENSG00000259577_GALE_GUCY2C	0.680952	0.000215887	1.01199	0.619253	0.0990344	0.481561
ENSG00000231574_ENSG00000259577_GALE_RNF212	0.680952	6.41855e-05	1.11926	0.546695	0.894489	0.0372979
ENSG00000231574_ENSG00000271963_GALE_RNF212	0.680952	1.69575e-05	1.25229	0.546695	0.645151	-0.13646
ENSG00000231574_ENSG00000271963_GUCY2C_RNF212	0.680952	1.52219e-06	1.41603	0.536279	0.422739	0.236679
ENSG00000231574_EPRS_GALE_GUCY2C	0.680952	2.11331e-06	1.28398	0.591595	0.273109	0.322242
ENSG00000231574_GALE_GUCY2C_RNF212	0.680952	0.000214236	1.03608	0.508621	0.134134	0.451606
ENSG00000257337_ENSG00000259577_EPRS_RNF212	0.680952	1.54759e-05	1.24008	0.536279	0.39319	0.252333
ENSG00000257337_ENSG00000271963_GALE_RNF212	0.680952	5.44056e-05	1.16512	0.519037	0.681221	0.119207
ENSG00000257337_ENSG00000271963_GUCY2C_MTHFD2	0.680952	0.000150853	1.09594	0.646911	0.0539115	0.574124
ENSG00000257337_EPRS_GALE_GUCY2C	0.680952	5.11189e-07	1.39013	0.646911	0.110207	0.470954
ENSG00000257337_EPRS_GALE_RNF212	0.680952	3.69466e-05	1.18531	0.508621	0.903725	-0.0378094
ENSG00000259577_ENSG00000271963_GALE_RNF212	0.680952	2.3814e-05	1.2291	0.519037	0.526674	0.186132
ENSG00000259577_ENSG00000271963_GUCY2C_RNF212	0.680952	1.52219e-06	1.41603	0.536279	0.422739	0.236679
ENSG00000259577_EPRS_GALE_GUCY2C	0.680952	2.11331e-06	1.28398	0.591595	0.0765807	0.51915
ENSG00000271963_EPRS_GALE_GUCY2C	0.680952	3.28885e-06	1.26063	0.619253	0.0670786	0.541078
ENSG00000271963_EPRS_GALE_RNF212	0.680952	1.05713e-05	1.28969	0.508621	0.766038	0.0850864
ENSG00000271963_GALE_GUCY2C_RNF212	0.680952	6.48635e-05	1.16466	0.536279	0.0199594	0.705899
EIF2AK3_ENSG00000183169_ENSG00000225163_EPRS_GALE	0.680952	2.79057e-06	1.29073	0.674569	0.234696	0.356381
EIF2AK3_ENSG00000183169_ENSG00000257337_EPRS_MTHFD2	0.680952	2.16289e-08	1.63828	0.674569	0.0525472	0.580277
EIF2AK3_ENSG00000183169_ENSG00000271963_GALE_RNF212	0.680952	1.3188e-06	1.33213	0.591595	0.917729	-0.0340915
EIF2AK3_ENSG00000183169_ENSG00000271963_GUCY2C_RNF212	0.680952	4.67867e-07	1.40756	0.619253	0.0973217	0.496166
EIF2AK3_ENSG00000183169_GALE_GUCY2C_RNF212	0.680952	2.98859e-06	1.29497	0.619253	0.154827	0.417221
EIF2AK3_ENSG00000225163_ENSG00000231574_ENSG00000259577_RNF212	0.680952	9.59296e-05	1.10352	0.536279	0.679416	0.122993
EIF2AK3_ENSG00000225163_ENSG00000231574_EPRS_GUCY2C	0.680952	1.72681e-05	1.18883	0.619253	0.410163	0.239837
EIF2AK3_ENSG00000225163_ENSG00000231574_GALE_GUCY2C	0.680952	1.59013e-06	1.29421	0.591595	0.247929	0.336717
EIF2AK3_ENSG00000225163_ENSG00000257337_ENSG00000271963_EPRS	0.680952	2.0018e-05	1.16145	0.646911	0.138197	0.437368
EIF2AK3_ENSG00000225163_ENSG00000257337_EPRS_RNF212	0.680952	1.3573e-05	1.26317	0.563937	0.973294	0.00748807
EIF2AK3_ENSG00000225163_ENSG00000257337_GALE_GUCY2C	0.680952	3.37496e-08	1.59722	0.619253	0.168323	0.405611
EIF2AK3_ENSG00000225163_ENSG00000257337_GUCY2C_RNF212	0.680952	2.27837e-06	1.358	0.563937	0.132998	0.456528
EIF2AK3_ENSG00000225163_ENSG00000257337_MTHFD2_RNF212	0.680952	2.51371e-05	1.22309	0.563937	0.127225	0.449578
EIF2AK3_ENSG00000225163_ENSG00000259577_EPRS_GUCY2C	0.680952	1.72681e-05	1.18883	0.591595	0.708031	0.108441
EIF2AK3_ENSG00000225163_ENSG00000259577_EPRS_RNF212	0.680952	1.30997e-05	1.22213	0.563937	0.900301	-0.0369382
EIF2AK3_ENSG00000225163_ENSG00000259577_GALE_MTHFD2	0.680952	7.71025e-05	1.13502	0.646911	0.0146136	0.730774
EIF2AK3_ENSG00000225163_ENSG00000259577_GALE_RNF212	0.680952	0.000226719	1.03661	0.508621	0.882328	-0.0443435
EIF2AK3_ENSG00000225163_ENSG00000271963_EPRS_GUCY2C	0.680952	6.03196e-06	1.24184	0.646911	0.227577	0.355648
EIF2AK3_ENSG00000225163_ENSG00000271963_EPRS_RNF212	0.680952	1.10808e-06	1.43317	0.563937	0.974666	-0.0108886
EIF2AK3_ENSG00000225163_ENSG00000271963_GUCY2C_MTHFD2	0.680952	2.35301e-06	1.35781	0.674569	0.140205	0.450331
EIF2AK3_ENSG00000225163_ENSG00000271963_GUCY2C_RNF212	0.680952	1.78107e-05	1.28687	0.536279	0.230584	0.353494
EIF2AK3_ENSG00000225163_EPRS_GALE_GUCY2C	0.680952	2.58664e-07	1.41413	0.674569	0.0218649	0.678294
EIF2AK3_ENSG00000225163_EPRS_GUCY2C_MTHFD2	0.680952	6.1347e-07	1.45083	0.619253	0.125089	0.453855
EIF2AK3_ENSG00000225163_GALE_MTHFD2_RNF212	0.680952	5.68282e-05	1.17405	0.591595	0.0212753	0.684047
EIF2AK3_ENSG00000231574_ENSG00000257337_ENSG00000271963_EPRS	0.680952	2.0018e-05	1.16145	0.646911	0.126927	0.449382
EIF2AK3_ENSG00000231574_ENSG00000257337_ENSG00000271963_GALE	0.680952	6.10409e-05	1.08854	0.646911	0.0982915	0.490675
EIF2AK3_ENSG00000231574_ENSG00000257337_EPRS_MTHFD2	0.680952	0.000518887	0.937646	0.591595	0.296165	0.310695
EIF2AK3_ENSG00000231574_ENSG00000257337_EPRS_RNF212	0.680952	1.3573e-05	1.26317	0.563937	0.776135	-0.08547
EIF2AK3_ENSG00000231574_ENSG00000257337_GALE_GUCY2C	0.680952	3.68171e-08	1.59443	0.591595	0.211464	0.36584
EIF2AK3_ENSG00000231574_ENSG00000257337_GALE_MTHFD2	0.680952	0.00237337	0.81761	0.646911	0.0308413	0.63876
EIF2AK3_ENSG00000231574_ENSG00000257337_MTHFD2_RNF212	0.680952	2.51371e-05	1.22309	0.563937	0.21494	0.364718
EIF2AK3_ENSG00000231574_ENSG00000259577_EPRS_GUCY2C	0.680952	1.72681e-05	1.18883	0.591595	0.464867	0.21225
EIF2AK3_ENSG00000231574_ENSG00000259577_EPRS_RNF212	0.680952	1.30997e-05	1.22213	0.591595	0.870138	0.0477735
EIF2AK3_ENSG00000231574_ENSG00000259577_GALE_GUCY2C	0.680952	7.31005e-06	1.21977	0.619253	0.138508	0.432969
EIF2AK3_ENSG00000231574_ENSG00000259577_GALE_MTHFD2	0.680952	7.71025e-05	1.13502	0.646911	0.0146136	0.730774
EIF2AK3_ENSG00000231574_ENSG00000259577_GALE_RNF212	0.680952	0.000226719	1.03661	0.508621	0.920279	-0.0311719
EIF2AK3_ENSG00000231574_ENSG00000271963_EPRS_GUCY2C	0.680952	6.03196e-06	1.24184	0.619253	0.209024	0.370416
EIF2AK3_ENSG00000231574_ENSG00000271963_EPRS_RNF212	0.680952	1.81955e-06	1.41192	0.536279	0.916158	0.0289463
EIF2AK3_ENSG00000231574_ENSG00000271963_GUCY2C_MTHFD2	0.680952	2.35301e-06	1.35781	0.646911	0.251578	0.347102
EIF2AK3_ENSG00000231574_EPRS_GALE_GUCY2C	0.680952	2.58664e-07	1.41413	0.619253	0.0915062	0.496304
EIF2AK3_ENSG00000231574_EPRS_GUCY2C_MTHFD2	0.680952	8.79718e-07	1.43386	0.619253	0.26088	0.331712
EIF2AK3_ENSG00000231574_GALE_GUCY2C_MTHFD2	0.680952	6.50064e-06	1.2828	0.619253	0.0722199	0.52581
EIF2AK3_ENSG00000231574_GALE_MTHFD2_RNF212	0.680952	5.68282e-05	1.17405	0.591595	0.0212753	0.684047
EIF2AK3_ENSG00000257337_ENSG00000259577_ENSG00000271963_GALE	0.680952	6.10409e-05	1.08854	0.646911	0.0982915	0.490675
EIF2AK3_ENSG00000257337_ENSG00000259577_ENSG00000271963_RNF212	0.680952	1.39891e-05	1.29979	0.591595	0.214664	0.364927
EIF2AK3_ENSG00000257337_ENSG00000259577_EPRS_MTHFD2	0.680952	0.00033408	0.969437	0.619253	0.306101	0.304484
EIF2AK3_ENSG00000257337_ENSG00000259577_EPRS_RNF212	0.680952	1.3573e-05	1.26317	0.563937	0.464381	0.211485
EIF2AK3_ENSG00000257337_ENSG00000259577_GALE_MTHFD2	0.680952	8.25494e-05	1.13199	0.646911	0.111942	0.477578
EIF2AK3_ENSG00000257337_ENSG00000259577_MTHFD2_RNF212	0.680952	2.51371e-05	1.22309	0.563937	0.21494	0.364718
EIF2AK3_ENSG00000257337_ENSG00000271963_EPRS_RNF212	0.680952	4.46139e-07	1.48285	0.591595	0.843277	0.0554646
EIF2AK3_ENSG00000257337_ENSG00000271963_GALE_GUCY2C	0.680952	9.84348e-09	1.64554	0.646911	0.0745636	0.530696
EIF2AK3_ENSG00000257337_ENSG00000271963_GUCY2C_RNF212	0.680952	8.63998e-06	1.32991	0.563937	0.145884	0.426915
EIF2AK3_ENSG00000257337_ENSG00000271963_MTHFD2_RNF212	0.680952	5.0563e-05	1.17888	0.591595	0.170178	0.404016
EIF2AK3_ENSG00000257337_EPRS_MTHFD2_RNF212	0.680952	3.61707e-06	1.33154	0.563937	0.260534	0.332004
EIF2AK3_ENSG00000257337_GALE_GUCY2C_RNF212	0.680952	2.53796e-06	1.34831	0.563937	0.557728	0.167933
EIF2AK3_ENSG00000257337_GALE_MTHFD2_RNF212	0.680952	8.12366e-06	1.28923	0.536279	0.22925	0.350735
EIF2AK3_ENSG00000257337_GUCY2C_MTHFD2_RNF212	0.680952	7.02395e-06	1.29037	0.591595	0.148159	0.427679
EIF2AK3_ENSG00000259577_ENSG00000271963_EPRS_GUCY2C	0.680952	6.03196e-06	1.24184	0.619253	0.227577	0.355648
EIF2AK3_ENSG00000259577_ENSG00000271963_EPRS_RNF212	0.680952	1.15587e-06	1.43151	0.563937	0.892901	0.0389965
EIF2AK3_ENSG00000259577_ENSG00000271963_GALE_RNF212	0.680952	1.88027e-06	1.40558	0.536279	0.610523	0.146862
EIF2AK3_ENSG00000259577_ENSG00000271963_GUCY2C_MTHFD2	0.680952	2.35301e-06	1.35781	0.674569	0.13229	0.458063
EIF2AK3_ENSG00000259577_ENSG00000271963_GUCY2C_RNF212	0.680952	8.51753e-06	1.32668	0.563937	0.230584	0.353494
EIF2AK3_ENSG00000259577_EPRS_MTHFD2_RNF212	0.680952	1.6544e-05	1.24469	0.619253	0.0381154	0.61866
EIF2AK3_ENSG00000271963_EPRS_GUCY2C_MTHFD2	0.680952	5.00076e-07	1.53688	0.646911	0.0876607	0.510791
EIF2AK3_ENSG00000271963_EPRS_MTHFD2_RNF212	0.680952	4.77504e-05	1.18163	0.619253	0.0165157	0.719475
EIF2AK3_ENSG00000271963_GALE_GUCY2C_MTHFD2	0.680952	8.30017e-06	1.26889	0.674569	0.0256113	0.669304
EIF2AK3_EPRS_GALE_GUCY2C_MTHFD2	0.680952	5.28375e-06	1.29426	0.646911	0.0374042	0.623147
EIF2AK3_EPRS_GALE_MTHFD2_RNF212	0.680952	8.46252e-06	1.28521	0.591595	0.191768	0.377794
ENSG00000183169_EPRS_GALE_GUCY2C_RNF212	0.680952	1.06003e-06	1.35526	0.619253	0.133366	0.439313
ENSG00000225163_ENSG00000231574_ENSG00000257337_EPRS_RNF212	0.680952	2.17015e-05	1.18407	0.508621	0.538212	0.17991
ENSG00000225163_ENSG00000231574_ENSG00000259577_EPRS_GUCY2C	0.680952	2.65526e-08	1.52325	0.563937	0.802026	0.073776
ENSG00000225163_ENSG00000231574_ENSG00000259577_EPRS_RNF212	0.680952	3.98889e-05	1.14385	0.519037	0.954419	0.0165404
ENSG00000225163_ENSG00000231574_ENSG00000259577_GALE_RNF212	0.680952	6.41855e-05	1.11926	0.546695	0.894489	0.0372979
ENSG00000225163_ENSG00000231574_ENSG00000271963_EPRS_GUCY2C	0.680952	5.342e-07	1.38204	0.619253	0.263192	0.331267
ENSG00000225163_ENSG00000231574_ENSG00000271963_EPRS_RNF212	0.680952	3.91115e-05	1.14885	0.519037	0.471885	-0.208171
ENSG00000225163_ENSG00000231574_ENSG00000271963_GALE_RNF212	0.680952	1.69575e-05	1.25229	0.546695	0.645151	-0.13646
ENSG00000225163_ENSG00000231574_ENSG00000271963_GUCY2C_RNF212	0.680952	1.52219e-06	1.41603	0.536279	0.422739	0.236679
ENSG00000225163_ENSG00000231574_EPRS_GALE_GUCY2C	0.680952	3.3609e-08	1.50547	0.619253	0.273109	0.322242
ENSG00000225163_ENSG00000231574_EPRS_GUCY2C_RNF212	0.680952	9.72105e-06	1.22126	0.536279	0.250974	0.343316
ENSG00000225163_ENSG00000231574_GALE_GUCY2C_RNF212	0.680952	0.000214236	1.03608	0.508621	0.23688	0.351376
ENSG00000225163_ENSG00000257337_ENSG00000259577_EPRS_RNF212	0.680952	3.3702e-06	1.32167	0.536279	0.39319	0.252333
ENSG00000225163_ENSG00000257337_ENSG00000271963_GALE_RNF212	0.680952	5.44056e-05	1.16512	0.508621	0.681221	0.119207
ENSG00000225163_ENSG00000257337_ENSG00000271963_GUCY2C_MTHFD2	0.680952	6.91144e-05	1.14447	0.619253	0.0189677	0.695655
ENSG00000225163_ENSG00000257337_EPRS_GALE_GUCY2C	0.680952	4.73351e-07	1.39288	0.646911	0.110207	0.470954
ENSG00000225163_ENSG00000257337_EPRS_GALE_RNF212	0.680952	3.69466e-05	1.18531	0.508621	0.903725	-0.0378094
ENSG00000225163_ENSG00000259577_ENSG00000271963_EPRS_GUCY2C	0.680952	4.18296e-08	1.50012	0.646911	0.131617	0.448017
ENSG00000225163_ENSG00000259577_ENSG00000271963_GALE_RNF212	0.680952	2.3814e-05	1.2291	0.519037	0.526674	0.186132
ENSG00000225163_ENSG00000259577_ENSG00000271963_GUCY2C_RNF212	0.680952	1.52219e-06	1.41603	0.536279	0.422739	0.236679
ENSG00000225163_ENSG00000271963_EPRS_GALE_RNF212	0.680952	7.76163e-06	1.30385	0.508621	0.955149	0.0142248
ENSG00000225163_ENSG00000271963_GALE_GUCY2C_RNF212	0.680952	6.48635e-05	1.16466	0.536279	0.0199594	0.705899
ENSG00000231574_ENSG00000257337_ENSG00000271963_EPRS_GUCY2C	0.680952	5.36936e-10	1.99115	0.646911	0.412218	0.245992
ENSG00000231574_ENSG00000257337_ENSG00000271963_GALE_RNF212	0.680952	5.44056e-05	1.16512	0.519037	0.689653	0.115819
ENSG00000231574_ENSG00000257337_ENSG00000271963_GUCY2C_MTHFD2	0.680952	2.80408e-05	1.2024	0.591595	0.124587	0.45384
ENSG00000231574_ENSG00000257337_EPRS_GALE_GUCY2C	0.680952	5.11189e-07	1.39013	0.646911	0.110207	0.470954
ENSG00000231574_ENSG00000257337_EPRS_GALE_RNF212	0.680952	3.69466e-05	1.18531	0.536279	0.903725	-0.0378094
ENSG00000231574_ENSG00000259577_ENSG00000271963_GALE_RNF212	0.680952	2.3814e-05	1.2291	0.519037	0.604258	0.151513
ENSG00000231574_ENSG00000259577_ENSG00000271963_GUCY2C_RNF212	0.680952	1.52219e-06	1.41603	0.536279	0.422739	0.236679
ENSG00000231574_ENSG00000259577_EPRS_GALE_GUCY2C	0.680952	3.3609e-08	1.50547	0.591595	0.217867	0.360118
ENSG00000231574_ENSG00000271963_EPRS_GALE_GUCY2C	0.680952	3.28885e-06	1.26063	0.591595	0.129088	0.445693
ENSG00000231574_ENSG00000271963_EPRS_GALE_RNF212	0.680952	1.05713e-05	1.28969	0.519037	0.818825	0.0644086
ENSG00000231574_ENSG00000271963_GALE_GUCY2C_RNF212	0.680952	6.48635e-05	1.16466	0.536279	0.0199594	0.705899
ENSG00000257337_ENSG00000259577_ENSG00000271963_GALE_RNF212	0.680952	7.81623e-05	1.13757	0.536279	0.427771	0.231444
ENSG00000257337_ENSG00000259577_EPRS_GALE_RNF212	0.680952	3.69466e-05	1.18531	0.536279	0.585902	0.156331
ENSG00000257337_ENSG00000259577_EPRS_MTHFD2_RNF212	0.680952	1.43535e-06	1.37894	0.591595	0.0623883	0.553853
ENSG00000257337_ENSG00000271963_EPRS_GALE_GUCY2C	0.680952	1.64068e-07	1.43756	0.619253	0.264133	0.330067
ENSG00000257337_ENSG00000271963_EPRS_GALE_RNF212	0.680952	3.57317e-05	1.1863	0.536279	0.552985	0.171007
ENSG00000257337_ENSG00000271963_EPRS_GUCY2C_RNF212	0.680952	1.09002e-07	1.54988	0.536279	0.0824724	0.52768
ENSG00000257337_EPRS_GALE_GUCY2C_RNF212	0.680952	6.05362e-07	1.41782	0.591595	0.0504061	0.593459
ENSG00000257337_EPRS_GALE_MTHFD2_RNF212	0.680952	1.89831e-06	1.36059	0.591595	0.0523008	0.575888
ENSG00000259577_EPRS_GALE_MTHFD2_RNF212	0.680952	2.49572e-05	1.22188	0.591595	0.105178	0.484617
ENSG00000271963_EPRS_GALE_MTHFD2_RNF212	0.680952	0.000104547	1.13596	0.591595	0.219515	0.359699
ENSG00000271963_GALE_GUCY2C_MTHFD2_RNF212	0.680952	3.8682e-05	1.19325	0.619253	0.0284285	0.654171
EIF2AK3_ENSG00000183169_ENSG00000225163_ENSG00000257337_EPRS_MTHFD2	0.680952	9.02485e-09	1.67648	0.674569	0.0525472	0.580277
EIF2AK3_ENSG00000183169_ENSG00000225163_GALE_GUCY2C_RNF212	0.680952	2.98859e-06	1.29497	0.619253	0.154827	0.417221
EIF2AK3_ENSG00000183169_ENSG00000231574_ENSG00000257337_EPRS_MTHFD2	0.680952	2.16289e-08	1.63828	0.674569	0.0525472	0.580277
EIF2AK3_ENSG00000183169_ENSG00000231574_ENSG00000271963_GALE_RNF212	0.680952	1.3188e-06	1.33213	0.591595	0.917729	-0.0340915
EIF2AK3_ENSG00000183169_ENSG00000231574_ENSG00000271963_GUCY2C_RNF212	0.680952	4.67867e-07	1.40756	0.619253	0.0973217	0.496166
EIF2AK3_ENSG00000183169_ENSG00000231574_GALE_GUCY2C_RNF212	0.680952	2.98859e-06	1.29497	0.619253	0.287344	0.309617
EIF2AK3_ENSG00000183169_ENSG00000257337_ENSG00000259577_ENSG00000271963_RNF212	0.680952	2.11556e-07	1.43838	0.646911	0.712712	0.106313
EIF2AK3_ENSG00000183169_ENSG00000257337_ENSG00000271963_GALE_GUCY2C	0.680952	5.21648e-10	1.8321	0.646911	0.155342	0.419173
EIF2AK3_ENSG00000183169_ENSG00000257337_EPRS_GALE_RNF212	0.680952	1.63627e-06	1.32227	0.646911	0.211423	0.369162
EIF2AK3_ENSG00000183169_ENSG00000257337_GALE_MTHFD2_RNF212	0.680952	6.59366e-08	1.5214	0.674569	0.0897888	0.501112
EIF2AK3_ENSG00000183169_ENSG00000259577_ENSG00000271963_EPRS_GUCY2C	0.680952	4.18837e-11	2.02723	0.674569	0.133849	0.449107
EIF2AK3_ENSG00000183169_ENSG00000259577_ENSG00000271963_GUCY2C_RNF212	0.680952	5.81226e-07	1.39847	0.619253	0.260212	0.334883
EIF2AK3_ENSG00000183169_ENSG00000259577_GALE_GUCY2C_RNF212	0.680952	1.68727e-07	1.45936	0.619253	0.307271	0.297954
EIF2AK3_ENSG00000183169_ENSG00000271963_EPRS_GUCY2C_RNF212	0.680952	3.92453e-07	1.41506	0.591595	0.442697	0.226083
EIF2AK3_ENSG00000183169_ENSG00000271963_GALE_GUCY2C_RNF212	0.680952	1.68727e-07	1.45936	0.591595	0.597442	0.152295
EIF2AK3_ENSG00000183169_ENSG00000271963_GALE_MTHFD2_RNF212	0.680952	1.56162e-06	1.37004	0.674569	0.112807	0.469016
EIF2AK3_ENSG00000183169_GALE_GUCY2C_MTHFD2_RNF212	0.680952	8.74143e-07	1.40553	0.646911	0.0842996	0.507291
EIF2AK3_ENSG00000225163_ENSG00000231574_ENSG00000257337_ENSG00000271963_EPRS	0.680952	2.0018e-05	1.16145	0.646911	0.126927	0.449382
EIF2AK3_ENSG00000225163_ENSG00000231574_ENSG00000257337_EPRS_MTHFD2	0.680952	0.000518887	0.937646	0.591595	0.296165	0.310695
EIF2AK3_ENSG00000225163_ENSG00000231574_ENSG00000257337_EPRS_RNF212	0.680952	1.3573e-05	1.26317	0.563937	0.776135	-0.08547
EIF2AK3_ENSG00000225163_ENSG00000231574_ENSG00000257337_GALE_GUCY2C	0.680952	1.18173e-10	2.04396	0.591595	0.249731	0.337228
EIF2AK3_ENSG00000225163_ENSG00000231574_ENSG00000257337_GALE_MTHFD2	0.680952	0.00163335	0.845484	0.646911	0.0308413	0.63876
EIF2AK3_ENSG00000225163_ENSG00000231574_ENSG00000257337_GUCY2C_RNF212	0.680952	2.27837e-06	1.358	0.563937	0.301911	0.312145
EIF2AK3_ENSG00000225163_ENSG00000231574_ENSG00000257337_MTHFD2_RNF212	0.680952	2.51371e-05	1.22309	0.563937	0.21494	0.364718
EIF2AK3_ENSG00000225163_ENSG00000231574_ENSG00000259577_EPRS_GUCY2C	0.680952	1.72681e-05	1.18883	0.591595	0.708031	0.108441
EIF2AK3_ENSG00000225163_ENSG00000231574_ENSG00000259577_EPRS_RNF212	0.680952	1.30997e-05	1.22213	0.591595	0.828734	0.0630303
EIF2AK3_ENSG00000225163_ENSG00000231574_ENSG00000271963_EPRS_GUCY2C	0.680952	6.03196e-06	1.24184	0.646911	0.227577	0.355648
EIF2AK3_ENSG00000225163_ENSG00000231574_ENSG00000271963_EPRS_RNF212	0.680952	1.10808e-06	1.43317	0.536279	0.835432	-0.0623641
EIF2AK3_ENSG00000225163_ENSG00000231574_ENSG00000271963_GUCY2C_MTHFD2	0.680952	2.35301e-06	1.35781	0.646911	0.251578	0.347102
EIF2AK3_ENSG00000225163_ENSG00000231574_ENSG00000271963_GUCY2C_RNF212	0.680952	1.78107e-05	1.28687	0.563937	0.212996	0.366815
EIF2AK3_ENSG00000225163_ENSG00000231574_EPRS_GALE_GUCY2C	0.680952	2.58664e-07	1.41413	0.674569	0.0218649	0.678294
EIF2AK3_ENSG00000225163_ENSG00000231574_EPRS_GUCY2C_MTHFD2	0.680952	6.1347e-07	1.45083	0.619253	0.26088	0.331712
EIF2AK3_ENSG00000225163_ENSG00000257337_ENSG00000259577_EPRS_MTHFD2	0.680952	0.000518887	0.937646	0.619253	0.306101	0.304484
EIF2AK3_ENSG00000225163_ENSG00000257337_ENSG00000259577_EPRS_RNF212	0.680952	1.3573e-05	1.26317	0.563937	0.464381	0.211485
EIF2AK3_ENSG00000225163_ENSG00000257337_ENSG00000259577_GALE_MTHFD2	0.680952	8.25494e-05	1.13199	0.646911	0.111942	0.477578
EIF2AK3_ENSG00000225163_ENSG00000257337_ENSG00000259577_GUCY2C_RNF212	0.680952	2.27837e-06	1.358	0.563937	0.132998	0.456528
EIF2AK3_ENSG00000225163_ENSG00000257337_ENSG00000259577_MTHFD2_RNF212	0.680952	2.51371e-05	1.22309	0.563937	0.21494	0.364718
EIF2AK3_ENSG00000225163_ENSG00000257337_ENSG00000271963_EPRS_RNF212	0.680952	5.09e-07	1.47738	0.591595	0.843277	0.0554646
EIF2AK3_ENSG00000225163_ENSG00000257337_ENSG00000271963_GALE_GUCY2C	0.680952	9.84348e-09	1.64554	0.646911	0.0745636	0.530696
EIF2AK3_ENSG00000225163_ENSG00000257337_ENSG00000271963_GUCY2C_RNF212	0.680952	6.30825e-06	1.3471	0.563937	0.227204	0.357393
EIF2AK3_ENSG00000225163_ENSG00000257337_ENSG00000271963_MTHFD2_RNF212	0.680952	5.0563e-05	1.17888	0.563937	0.170178	0.404016
EIF2AK3_ENSG00000225163_ENSG00000257337_EPRS_GALE_GUCY2C	0.680952	7.70503e-10	1.97186	0.674569	0.0744944	0.529816
EIF2AK3_ENSG00000225163_ENSG00000257337_EPRS_MTHFD2_RNF212	0.680952	3.61707e-06	1.33154	0.591595	0.117148	0.461551
EIF2AK3_ENSG00000225163_ENSG00000257337_GALE_GUCY2C_RNF212	0.680952	2.53796e-06	1.34831	0.563937	0.0883569	0.514441
EIF2AK3_ENSG00000225163_ENSG00000259577_ENSG00000271963_EPRS_GUCY2C	0.680952	6.03196e-06	1.24184	0.619253	0.227577	0.355648
EIF2AK3_ENSG00000225163_ENSG00000259577_ENSG00000271963_EPRS_RNF212	0.680952	1.10808e-06	1.43317	0.563937	0.892901	0.0389965
EIF2AK3_ENSG00000225163_ENSG00000259577_ENSG00000271963_GUCY2C_MTHFD2	0.680952	2.35301e-06	1.35781	0.674569	0.0669097	0.562981
EIF2AK3_ENSG00000225163_ENSG00000259577_EPRS_GALE_GUCY2C	0.680952	2.58664e-07	1.41413	0.619253	0.119859	0.457943
EIF2AK3_ENSG00000225163_ENSG00000259577_EPRS_GUCY2C_MTHFD2	0.680952	4.2259e-07	1.46936	0.619253	0.261535	0.334753
EIF2AK3_ENSG00000225163_ENSG00000259577_EPRS_MTHFD2_RNF212	0.680952	1.6544e-05	1.24469	0.646911	0.0381154	0.61866
EIF2AK3_ENSG00000225163_ENSG00000271963_EPRS_GUCY2C_MTHFD2	0.680952	5.00076e-07	1.53688	0.646911	0.219737	0.369433
EIF2AK3_ENSG00000225163_ENSG00000271963_EPRS_MTHFD2_RNF212	0.680952	4.77504e-05	1.18163	0.619253	0.0165157	0.719475
EIF2AK3_ENSG00000225163_ENSG00000271963_GALE_GUCY2C_MTHFD2	0.680952	8.30017e-06	1.26889	0.674569	0.0355051	0.629271
EIF2AK3_ENSG00000225163_EPRS_GALE_GUCY2C_MTHFD2	0.680952	8.05106e-07	1.40462	0.646911	0.11389	0.472247
EIF2AK3_ENSG00000225163_EPRS_GALE_MTHFD2_RNF212	0.680952	8.46252e-06	1.28521	0.591595	0.191768	0.377794
EIF2AK3_ENSG00000231574_ENSG00000257337_ENSG00000259577_ENSG00000271963_GALE	0.680952	7.08553e-06	1.24554	0.646911	0.0982915	0.490675
EIF2AK3_ENSG00000231574_ENSG00000257337_ENSG00000259577_ENSG00000271963_RNF212	0.680952	1.39891e-05	1.29979	0.563937	0.344263	0.27611
EIF2AK3_ENSG00000231574_ENSG00000257337_ENSG00000259577_EPRS_MTHFD2	0.680952	0.000518887	0.937646	0.591595	0.291143	0.313798
EIF2AK3_ENSG00000231574_ENSG00000257337_ENSG00000259577_EPRS_RNF212	0.680952	1.3573e-05	1.26317	0.536279	0.677705	0.118238
EIF2AK3_ENSG00000231574_ENSG00000257337_ENSG00000259577_GALE_MTHFD2	0.680952	9.70061e-06	1.29818	0.646911	0.0521133	0.579936
EIF2AK3_ENSG00000231574_ENSG00000257337_ENSG00000259577_MTHFD2_RNF212	0.680952	2.51371e-05	1.22309	0.563937	0.21494	0.364718
EIF2AK3_ENSG00000231574_ENSG00000257337_ENSG00000271963_GALE_GUCY2C	0.680952	9.84348e-09	1.64554	0.646911	0.0998711	0.491312
EIF2AK3_ENSG00000231574_ENSG00000257337_ENSG00000271963_GUCY2C_RNF212	0.680952	8.63998e-06	1.32991	0.563937	0.145884	0.426915
EIF2AK3_ENSG00000231574_ENSG00000257337_ENSG00000271963_MTHFD2_RNF212	0.680952	5.0563e-05	1.17888	0.563937	0.170178	0.404016
EIF2AK3_ENSG00000231574_ENSG00000257337_EPRS_MTHFD2_RNF212	0.680952	3.61707e-06	1.33154	0.563937	0.260534	0.332004
EIF2AK3_ENSG00000231574_ENSG00000257337_GALE_GUCY2C_RNF212	0.680952	2.53796e-06	1.34831	0.536279	0.895726	0.0347263
EIF2AK3_ENSG00000231574_ENSG00000257337_GALE_MTHFD2_RNF212	0.680952	8.12366e-06	1.28923	0.536279	0.160327	0.410628
EIF2AK3_ENSG00000231574_ENSG00000257337_GUCY2C_MTHFD2_RNF212	0.680952	7.02395e-06	1.29037	0.591595	0.363676	0.267938
EIF2AK3_ENSG00000231574_ENSG00000259577_ENSG00000271963_EPRS_GUCY2C	0.680952	6.03196e-06	1.24184	0.619253	0.227577	0.355648
EIF2AK3_ENSG00000231574_ENSG00000259577_ENSG00000271963_EPRS_RNF212	0.680952	1.81955e-06	1.41192	0.563937	0.823053	0.0656835
EIF2AK3_ENSG00000231574_ENSG00000259577_ENSG00000271963_GALE_RNF212	0.680952	1.88027e-06	1.40558	0.536279	0.957018	0.0135708
EIF2AK3_ENSG00000231574_ENSG00000259577_ENSG00000271963_GUCY2C_MTHFD2	0.680952	2.35301e-06	1.35781	0.646911	0.251578	0.347102
EIF2AK3_ENSG00000231574_ENSG00000259577_EPRS_GALE_GUCY2C	0.680952	2.58664e-07	1.41413	0.646911	0.0618845	0.547134
EIF2AK3_ENSG00000231574_ENSG00000259577_EPRS_MTHFD2_RNF212	0.680952	1.6544e-05	1.24469	0.619253	0.0381154	0.61866
EIF2AK3_ENSG00000231574_ENSG00000259577_GALE_MTHFD2_RNF212	0.680952	2.79026e-05	1.21506	0.591595	0.0155457	0.715429
EIF2AK3_ENSG00000231574_ENSG00000271963_EPRS_GUCY2C_MTHFD2	0.680952	5.00076e-07	1.53688	0.674569	0.193251	0.395902
EIF2AK3_ENSG00000231574_ENSG00000271963_EPRS_MTHFD2_RNF212	0.680952	4.77504e-05	1.18163	0.619253	0.0388585	0.617409
EIF2AK3_ENSG00000231574_ENSG00000271963_GALE_GUCY2C_MTHFD2	0.680952	8.30017e-06	1.26889	0.646911	0.0177893	0.701287
EIF2AK3_ENSG00000231574_EPRS_GALE_GUCY2C_MTHFD2	0.680952	3.1176e-07	1.48346	0.646911	0.0714194	0.536518
EIF2AK3_ENSG00000257337_ENSG00000259577_ENSG00000271963_EPRS_RNF212	0.680952	5.09e-07	1.47738	0.563937	0.724947	0.100392
EIF2AK3_ENSG00000257337_ENSG00000259577_ENSG00000271963_GALE_MTHFD2	0.680952	1.57928e-05	1.26719	0.674569	0.230361	0.365855
EIF2AK3_ENSG00000257337_ENSG00000259577_ENSG00000271963_GUCY2C_RNF212	0.680952	8.63998e-06	1.32991	0.563937	0.227204	0.357393
EIF2AK3_ENSG00000257337_ENSG00000259577_EPRS_GALE_RNF212	0.680952	3.14387e-06	1.33833	0.536279	0.704446	0.108044
EIF2AK3_ENSG00000257337_ENSG00000259577_EPRS_MTHFD2_RNF212	0.680952	3.61707e-06	1.33154	0.591595	0.227775	0.35544
EIF2AK3_ENSG00000257337_ENSG00000259577_GALE_GUCY2C_MTHFD2	0.680952	1.64274e-06	1.37203	0.619253	0.174865	0.40036
EIF2AK3_ENSG00000257337_ENSG00000259577_GALE_GUCY2C_RNF212	0.680952	2.53796e-06	1.34831	0.563937	0.0883569	0.514441
EIF2AK3_ENSG00000257337_ENSG00000259577_GALE_MTHFD2_RNF212	0.680952	8.12366e-06	1.28923	0.563937	0.175294	0.394597
EIF2AK3_ENSG00000257337_ENSG00000259577_GUCY2C_MTHFD2_RNF212	0.680952	2.45001e-06	1.34521	0.591595	0.150761	0.426398
EIF2AK3_ENSG00000257337_ENSG00000271963_EPRS_GALE_MTHFD2	0.680952	1.66141e-05	1.26372	0.646911	0.122626	0.454231
EIF2AK3_ENSG00000257337_ENSG00000271963_GALE_MTHFD2_RNF212	0.680952	5.0563e-05	1.17888	0.591595	0.0990853	0.481739
EIF2AK3_ENSG00000257337_ENSG00000271963_GUCY2C_MTHFD2_RNF212	0.680952	2.12653e-05	1.23074	0.591595	0.0847223	0.511868
EIF2AK3_ENSG00000257337_EPRS_GALE_MTHFD2_RNF212	0.680952	3.61707e-06	1.33154	0.619253	0.045304	0.580989
EIF2AK3_ENSG00000257337_EPRS_GUCY2C_MTHFD2_RNF212	0.680952	9.71541e-07	1.40169	0.619253	0.186983	0.391897
EIF2AK3_ENSG00000257337_GALE_GUCY2C_MTHFD2_RNF212	0.680952	1.56621e-06	1.37301	0.619253	0.00308492	0.913565
EIF2AK3_ENSG00000259577_ENSG00000271963_EPRS_GUCY2C_MTHFD2	0.680952	5.00076e-07	1.53688	0.646911	0.134762	0.44893
EIF2AK3_ENSG00000259577_ENSG00000271963_EPRS_MTHFD2_RNF212	0.680952	4.77504e-05	1.18163	0.619253	0.0136224	0.73771
EIF2AK3_ENSG00000259577_EPRS_GALE_GUCY2C_MTHFD2	0.680952	3.1176e-07	1.48346	0.646911	0.0725432	0.534553
EIF2AK3_ENSG00000259577_EPRS_GALE_GUCY2C_RNF212	0.680952	1.64744e-07	1.53025	0.536279	0.397473	0.246773
EIF2AK3_ENSG00000259577_EPRS_GALE_MTHFD2_RNF212	0.680952	8.46252e-06	1.28521	0.619253	0.155231	0.416162
EIF2AK3_ENSG00000259577_EPRS_GUCY2C_MTHFD2_RNF212	0.680952	4.87535e-06	1.31289	0.619253	0.103736	0.484309
EIF2AK3_ENSG00000259577_GALE_GUCY2C_MTHFD2_RNF212	0.680952	6.35378e-06	1.29528	0.646911	0.012077	0.751576
EIF2AK3_ENSG00000271963_EPRS_GUCY2C_MTHFD2_RNF212	0.680952	2.94806e-05	1.20965	0.646911	0.0133489	0.741643
EIF2AK3_ENSG00000271963_GALE_GUCY2C_MTHFD2_RNF212	0.680952	6.39908e-05	1.1643	0.646911	0.0151858	0.728795
ENSG00000183169_ENSG00000225163_ENSG00000231574_ENSG00000257337_EPRS_GUCY2C	0.680952	6.80055e-14	2.91516	0.646911	0.263463	0.33096
ENSG00000183169_ENSG00000225163_EPRS_GALE_GUCY2C_RNF212	0.680952	1.06003e-06	1.35526	0.619253	0.133366	0.439313
ENSG00000183169_ENSG00000231574_EPRS_GALE_GUCY2C_RNF212	0.680952	1.06003e-06	1.35526	0.619253	0.133366	0.439313
ENSG00000183169_ENSG00000259577_EPRS_GALE_GUCY2C_RNF212	0.680952	1.06003e-06	1.35526	0.619253	0.133366	0.439313
ENSG00000183169_ENSG00000271963_EPRS_GALE_GUCY2C_RNF212	0.680952	3.67912e-07	1.41227	0.619253	0.100067	0.481118
ENSG00000225163_ENSG00000231574_ENSG00000257337_ENSG00000259577_EPRS_RNF212	0.680952	7.60782e-06	1.242	0.536279	0.636619	0.139756
ENSG00000225163_ENSG00000231574_ENSG00000257337_ENSG00000271963_EPRS_GUCY2C	0.680952	5.36936e-10	1.99115	0.646911	0.140974	0.460265
ENSG00000225163_ENSG00000231574_ENSG00000257337_ENSG00000271963_GALE_RNF212	0.680952	5.44056e-05	1.16512	0.519037	0.689653	0.115819
ENSG00000225163_ENSG00000231574_ENSG00000257337_ENSG00000271963_GUCY2C_MTHFD2	0.680952	4.52147e-07	1.46239	0.619253	0.0634808	0.550257
ENSG00000225163_ENSG00000231574_ENSG00000257337_EPRS_GALE_RNF212	0.680952	1.26831e-05	1.25343	0.508621	0.903725	-0.0378094
ENSG00000225163_ENSG00000231574_ENSG00000259577_ENSG00000271963_EPRS_GUCY2C	0.680952	4.18296e-08	1.50012	0.646911	0.204603	0.378093
ENSG00000225163_ENSG00000231574_ENSG00000259577_ENSG00000271963_GALE_RNF212	0.680952	2.3814e-05	1.2291	0.519037	0.647728	0.134327
ENSG00000225163_ENSG00000231574_ENSG00000259577_ENSG00000271963_GUCY2C_RNF212	0.680952	1.52219e-06	1.41603	0.536279	0.422739	0.236679
ENSG00000225163_ENSG00000231574_ENSG00000259577_EPRS_GALE_GUCY2C	0.680952	3.3609e-08	1.50547	0.646911	0.142804	0.432429
ENSG00000225163_ENSG00000231574_ENSG00000271963_EPRS_GALE_GUCY2C	0.680952	7.09339e-08	1.47217	0.619253	0.129088	0.445693
ENSG00000225163_ENSG00000231574_ENSG00000271963_EPRS_GALE_RNF212	0.680952	7.76163e-06	1.30385	0.519037	0.793832	-0.0789793
ENSG00000225163_ENSG00000231574_ENSG00000271963_GALE_GUCY2C_RNF212	0.680952	6.48635e-05	1.16466	0.536279	0.0199594	0.705899
ENSG00000225163_ENSG00000257337_ENSG00000259577_ENSG00000271963_GALE_RNF212	0.680952	7.81623e-05	1.13757	0.536279	0.442573	0.224203
ENSG00000225163_ENSG00000257337_ENSG00000259577_EPRS_GALE_GUCY2C	0.680952	4.73351e-07	1.39288	0.646911	0.299763	0.311306
ENSG00000225163_ENSG00000257337_ENSG00000259577_EPRS_GALE_RNF212	0.680952	3.69466e-05	1.18531	0.536279	0.585902	0.156331
ENSG00000225163_ENSG00000257337_ENSG00000259577_EPRS_MTHFD2_RNF212	0.680952	7.64936e-07	1.40572	0.563937	0.0623883	0.553853
ENSG00000225163_ENSG00000257337_ENSG00000271963_EPRS_GALE_GUCY2C	0.680952	1.64068e-07	1.43756	0.646911	0.256155	0.342302
ENSG00000225163_ENSG00000257337_ENSG00000271963_EPRS_GUCY2C_MTHFD2	0.680952	2.37315e-08	1.64	0.674569	0.0133258	0.767093
ENSG00000225163_ENSG00000257337_ENSG00000271963_EPRS_GUCY2C_RNF212	0.680952	1.09002e-07	1.54988	0.563937	0.0446487	0.613136
ENSG00000225163_ENSG00000257337_ENSG00000271963_GALE_GUCY2C_RNF212	0.680952	8.11962e-06	1.28636	0.563937	0.0183073	0.713581
ENSG00000225163_ENSG00000257337_EPRS_GALE_GUCY2C_RNF212	0.680952	6.05362e-07	1.41782	0.591595	0.151144	0.43315
ENSG00000225163_ENSG00000257337_EPRS_GALE_MTHFD2_RNF212	0.680952	1.89831e-06	1.36059	0.591595	0.0213964	0.68362
ENSG00000225163_ENSG00000259577_ENSG00000271963_GALE_GUCY2C_MTHFD2	0.680952	1.84412e-06	1.35824	0.674569	0.000590099	1.04815
ENSG00000225163_ENSG00000271963_EPRS_GALE_MTHFD2_RNF212	0.680952	0.000175063	1.10097	0.591595	0.152839	0.417234
ENSG00000231574_ENSG00000257337_ENSG00000259577_ENSG00000271963_GALE_RNF212	0.680952	5.44056e-05	1.16512	0.508621	0.573916	0.163443
ENSG00000231574_ENSG00000257337_ENSG00000259577_EPRS_GALE_RNF212	0.680952	3.69466e-05	1.18531	0.536279	0.585902	0.156331
ENSG00000231574_ENSG00000257337_ENSG00000271963_EPRS_GALE_GUCY2C	0.680952	1.64068e-07	1.43756	0.646911	0.293948	0.312036
ENSG00000231574_ENSG00000257337_ENSG00000271963_EPRS_GALE_RNF212	0.680952	3.57317e-05	1.1863	0.508621	0.552985	0.171007
ENSG00000231574_ENSG00000257337_ENSG00000271963_EPRS_GUCY2C_MTHFD2	0.680952	2.37315e-08	1.64	0.702227	0.0052279	0.874911
ENSG00000231574_ENSG00000257337_ENSG00000271963_EPRS_GUCY2C_RNF212	0.680952	1.09002e-07	1.54988	0.536279	0.0618029	0.564699
ENSG00000231574_ENSG00000257337_ENSG00000271963_EPRS_MTHFD2_RNF212	0.680952	4.62627e-05	1.18725	0.591595	0.0518537	0.576895
ENSG00000231574_ENSG00000257337_ENSG00000271963_GALE_GUCY2C_RNF212	0.680952	2.07031e-05	1.23006	0.563937	0.0159577	0.726754
ENSG00000231574_ENSG00000257337_EPRS_GALE_GUCY2C_RNF212	0.680952	6.05362e-07	1.41782	0.619253	0.0504061	0.593459
ENSG00000231574_ENSG00000257337_EPRS_GALE_MTHFD2_RNF212	0.680952	1.89831e-06	1.36059	0.591595	0.0523008	0.575888
ENSG00000231574_ENSG00000259577_ENSG00000271963_EPRS_GALE_GUCY2C	0.680952	3.28885e-06	1.26063	0.619253	0.240552	0.347513
ENSG00000231574_ENSG00000259577_EPRS_GALE_MTHFD2_RNF212	0.680952	5.84786e-05	1.17053	0.563937	0.105178	0.484617
ENSG00000231574_ENSG00000271963_EPRS_GALE_MTHFD2_RNF212	0.680952	0.000233266	1.08296	0.591595	0.219515	0.359699
ENSG00000231574_ENSG00000271963_GALE_GUCY2C_MTHFD2_RNF212	0.680952	3.8682e-05	1.19325	0.619253	0.104892	0.480211
ENSG00000231574_EPRS_GALE_GUCY2C_MTHFD2_RNF212	0.680952	5.57251e-06	1.30325	0.619253	0.0302865	0.65982
ENSG00000257337_ENSG00000259577_ENSG00000271963_EPRS_GALE_RNF212	0.680952	3.70184e-05	1.18447	0.563937	0.325523	0.284237
ENSG00000257337_ENSG00000259577_ENSG00000271963_EPRS_GUCY2C_RNF212	0.680952	1.09002e-07	1.54988	0.536279	0.074057	0.541127
ENSG00000257337_ENSG00000259577_ENSG00000271963_GALE_GUCY2C_RNF212	0.680952	8.11962e-06	1.28636	0.563937	0.0159577	0.726754
ENSG00000257337_ENSG00000259577_EPRS_GALE_GUCY2C_RNF212	0.680952	4.09054e-07	1.43493	0.619253	0.0504061	0.593459
ENSG00000257337_ENSG00000259577_EPRS_GALE_MTHFD2_RNF212	0.680952	1.89831e-06	1.36059	0.619253	0.0213964	0.68362
ENSG00000257337_ENSG00000271963_EPRS_GALE_GUCY2C_MTHFD2	0.680952	1.42138e-06	1.37532	0.674569	0.0254955	0.6623
ENSG00000257337_ENSG00000271963_EPRS_GALE_MTHFD2_RNF212	0.680952	1.14364e-05	1.2647	0.591595	0.018854	0.696318
ENSG00000257337_EPRS_GALE_GUCY2C_MTHFD2_RNF212	0.680952	1.37884e-06	1.37267	0.619253	0.0102034	0.798319
EIF2AK3_ENSG00000183169_ENSG00000225163_ENSG00000231574_ENSG00000257337_EPRS_MTHFD2	0.680952	2.16289e-08	1.63828	0.674569	0.0525472	0.580277
EIF2AK3_ENSG00000183169_ENSG00000225163_ENSG00000231574_GALE_GUCY2C_RNF212	0.680952	2.98859e-06	1.29497	0.619253	0.154827	0.417221
EIF2AK3_ENSG00000183169_ENSG00000225163_ENSG00000257337_ENSG00000271963_GALE_GUCY2C	0.680952	5.21648e-10	1.8321	0.646911	0.155342	0.419173
EIF2AK3_ENSG00000183169_ENSG00000225163_ENSG00000257337_EPRS_GALE_RNF212	0.680952	1.63627e-06	1.32227	0.646911	0.211423	0.369162
EIF2AK3_ENSG00000183169_ENSG00000225163_ENSG00000257337_GALE_MTHFD2_RNF212	0.680952	6.59366e-08	1.5214	0.674569	0.0897888	0.501112
EIF2AK3_ENSG00000183169_ENSG00000225163_ENSG00000257337_GUCY2C_MTHFD2_RNF212	0.680952	1.73065e-07	1.48365	0.646911	0.0709974	0.54356
EIF2AK3_ENSG00000183169_ENSG00000225163_ENSG00000259577_ENSG00000271963_EPRS_GUCY2C	0.680952	4.18837e-11	2.02723	0.674569	0.124058	0.467086
EIF2AK3_ENSG00000183169_ENSG00000225163_ENSG00000259577_ENSG00000271963_GUCY2C_RNF212	0.680952	5.81226e-07	1.39847	0.591595	0.260212	0.334883
EIF2AK3_ENSG00000183169_ENSG00000225163_ENSG00000259577_GALE_GUCY2C_RNF212	0.680952	1.68727e-07	1.45936	0.619253	0.307271	0.297954
EIF2AK3_ENSG00000183169_ENSG00000225163_ENSG00000271963_EPRS_GUCY2C_RNF212	0.680952	3.92453e-07	1.41506	0.591595	0.442697	0.226083
EIF2AK3_ENSG00000183169_ENSG00000225163_ENSG00000271963_GALE_GUCY2C_RNF212	0.680952	1.40202e-07	1.46677	0.591595	0.597442	0.152295
EIF2AK3_ENSG00000183169_ENSG00000225163_ENSG00000271963_GALE_MTHFD2_RNF212	0.680952	1.56162e-06	1.37004	0.674569	0.112807	0.469016
EIF2AK3_ENSG00000183169_ENSG00000225163_GALE_GUCY2C_MTHFD2_RNF212	0.680952	8.74143e-07	1.40553	0.674569	0.00311019	0.899281
EIF2AK3_ENSG00000183169_ENSG00000231574_ENSG00000257337_ENSG00000271963_GALE_GUCY2C	0.680952	2.51371e-10	1.88811	0.646911	0.155342	0.419173
EIF2AK3_ENSG00000183169_ENSG00000231574_ENSG00000257337_EPRS_GALE_RNF212	0.680952	1.63627e-06	1.32227	0.646911	0.211423	0.369162
EIF2AK3_ENSG00000183169_ENSG00000231574_ENSG00000257337_GALE_MTHFD2_RNF212	0.680952	6.59366e-08	1.5214	0.674569	0.183089	0.395542
EIF2AK3_ENSG00000183169_ENSG00000231574_ENSG00000259577_ENSG00000271963_EPRS_GUCY2C	0.680952	4.18837e-11	2.02723	0.646911	0.227611	0.358744
EIF2AK3_ENSG00000183169_ENSG00000231574_ENSG00000259577_ENSG00000271963_GUCY2C_RNF212	0.680952	5.81226e-07	1.39847	0.619253	0.0910033	0.505478
EIF2AK3_ENSG00000183169_ENSG00000231574_ENSG00000259577_GALE_GUCY2C_RNF212	0.680952	1.68727e-07	1.45936	0.591595	0.285396	0.31086
EIF2AK3_ENSG00000183169_ENSG00000231574_ENSG00000271963_EPRS_GUCY2C_RNF212	0.680952	3.92453e-07	1.41506	0.591595	0.442697	0.226083
EIF2AK3_ENSG00000183169_ENSG00000231574_ENSG00000271963_GALE_GUCY2C_RNF212	0.680952	1.68727e-07	1.45936	0.563937	0.597442	0.152295
EIF2AK3_ENSG00000183169_ENSG00000231574_GALE_GUCY2C_MTHFD2_RNF212	0.680952	8.74143e-07	1.40553	0.646911	0.00324136	0.895019
EIF2AK3_ENSG00000183169_ENSG00000257337_ENSG00000259577_ENSG00000271963_MTHFD2_RNF212	0.680952	1.30509e-07	1.49598	0.619253	0.160429	0.418492
EIF2AK3_ENSG00000183169_ENSG00000257337_ENSG00000259577_EPRS_GALE_RNF212	0.680952	1.63627e-06	1.32227	0.646911	0.192879	0.384665
EIF2AK3_ENSG00000183169_ENSG00000257337_ENSG00000259577_EPRS_GUCY2C_RNF212	0.680952	5.81226e-07	1.39847	0.619253	0.24229	0.345502
EIF2AK3_ENSG00000183169_ENSG00000257337_ENSG00000259577_GALE_MTHFD2_RNF212	0.680952	6.59366e-08	1.5214	0.674569	0.0424553	0.606553
EIF2AK3_ENSG00000183169_ENSG00000257337_ENSG00000271963_EPRS_GALE_GUCY2C	0.680952	4.42599e-13	2.50716	0.619253	0.360668	0.271623
EIF2AK3_ENSG00000183169_ENSG00000257337_ENSG00000271963_EPRS_GUCY2C_RNF212	0.680952	1.49048e-09	1.76849	0.619253	0.240423	0.346851
EIF2AK3_ENSG00000183169_ENSG00000257337_ENSG00000271963_GUCY2C_MTHFD2_RNF212	0.680952	1.89321e-07	1.48036	0.646911	0.133424	0.448468
EIF2AK3_ENSG00000183169_ENSG00000257337_EPRS_GALE_GUCY2C_RNF212	0.680952	7.88613e-08	1.53302	0.619253	0.442413	0.222716
EIF2AK3_ENSG00000183169_ENSG00000257337_EPRS_GUCY2C_MTHFD2_RNF212	0.680952	2.53221e-09	1.74637	0.674569	0.0112795	0.76515
EIF2AK3_ENSG00000183169_ENSG00000257337_GALE_GUCY2C_MTHFD2_RNF212	0.680952	6.59366e-08	1.5214	0.646911	0.0308212	0.651972
EIF2AK3_ENSG00000183169_ENSG00000259577_ENSG00000271963_EPRS_GALE_GUCY2C	0.680952	9.27815e-13	2.59898	0.646911	0.20213	0.382812
EIF2AK3_ENSG00000183169_ENSG00000259577_ENSG00000271963_EPRS_GALE_RNF212	0.680952	9.56195e-08	1.48288	0.591595	0.753126	0.0888595
EIF2AK3_ENSG00000183169_ENSG00000259577_ENSG00000271963_EPRS_GUCY2C_RNF212	0.680952	2.1021e-09	1.75972	0.591595	0.440131	0.227345
EIF2AK3_ENSG00000183169_ENSG00000259577_ENSG00000271963_GALE_GUCY2C_RNF212	0.680952	7.43236e-09	1.68654	0.591595	0.350301	0.271534
EIF2AK3_ENSG00000183169_ENSG00000259577_ENSG00000271963_GALE_MTHFD2_RNF212	0.680952	1.91125e-06	1.36051	0.646911	0.279695	0.316424
EIF2AK3_ENSG00000183169_ENSG00000259577_GALE_GUCY2C_MTHFD2_RNF212	0.680952	7.40222e-07	1.41286	0.646911	0.00311019	0.899281
EIF2AK3_ENSG00000183169_ENSG00000271963_EPRS_GALE_MTHFD2_RNF212	0.680952	2.05501e-06	1.35711	0.702227	0.133523	0.448686
EIF2AK3_ENSG00000183169_EPRS_GALE_GUCY2C_MTHFD2_RNF212	0.680952	8.74143e-07	1.40553	0.674569	0.0179709	0.703086
EIF2AK3_ENSG00000225163_ENSG00000231574_ENSG00000257337_ENSG00000259577_EPRS_MTHFD2	0.680952	0.000518887	0.937646	0.591595	0.291143	0.313798
EIF2AK3_ENSG00000225163_ENSG00000231574_ENSG00000257337_ENSG00000259577_EPRS_RNF212	0.680952	1.3573e-05	1.26317	0.563937	0.677705	0.118238
EIF2AK3_ENSG00000225163_ENSG00000231574_ENSG00000257337_ENSG00000259577_GALE_MTHFD2	0.680952	9.70061e-06	1.29818	0.646911	0.0521133	0.579936
EIF2AK3_ENSG00000225163_ENSG00000231574_ENSG00000257337_ENSG00000259577_GUCY2C_RNF212	0.680952	5.30256e-07	1.46954	0.563937	0.132998	0.456528
EIF2AK3_ENSG00000225163_ENSG00000231574_ENSG00000257337_ENSG00000259577_MTHFD2_RNF212	0.680952	2.51371e-05	1.22309	0.563937	0.21494	0.364718
EIF2AK3_ENSG00000225163_ENSG00000231574_ENSG00000257337_ENSG00000271963_GALE_GUCY2C	0.680952	9.84348e-09	1.64554	0.646911	0.0998711	0.491312
EIF2AK3_ENSG00000225163_ENSG00000231574_ENSG00000257337_ENSG00000271963_GUCY2C_RNF212	0.680952	6.30825e-06	1.3471	0.563937	0.145884	0.426915
EIF2AK3_ENSG00000225163_ENSG00000231574_ENSG00000257337_ENSG00000271963_MTHFD2_RNF212	0.680952	5.0563e-05	1.17888	0.563937	0.29414	0.308225
EIF2AK3_ENSG00000225163_ENSG00000231574_ENSG00000257337_EPRS_GALE_GUCY2C	0.680952	7.70503e-10	1.97186	0.646911	0.142589	0.432076
EIF2AK3_ENSG00000225163_ENSG00000231574_ENSG00000257337_EPRS_MTHFD2_RNF212	0.680952	3.61707e-06	1.33154	0.591595	0.117148	0.461551
EIF2AK3_ENSG00000225163_ENSG00000231574_ENSG00000257337_GALE_GUCY2C_RNF212	0.680952	2.53796e-06	1.34831	0.563937	0.217942	0.36959
EIF2AK3_ENSG00000225163_ENSG00000231574_ENSG00000257337_GUCY2C_MTHFD2_RNF212	0.680952	5.12091e-06	1.30683	0.591595	0.363676	0.267938
EIF2AK3_ENSG00000225163_ENSG00000231574_ENSG00000259577_ENSG00000271963_EPRS_RNF212	0.680952	1.10808e-06	1.43317	0.563937	0.823053	0.0656835
EIF2AK3_ENSG00000225163_ENSG00000231574_ENSG00000259577_ENSG00000271963_GALE_GUCY2C	0.680952	6.47262e-06	1.22637	0.646911	0.0672921	0.544405
EIF2AK3_ENSG00000225163_ENSG00000231574_ENSG00000259577_EPRS_GALE_GUCY2C	0.680952	2.58664e-07	1.41413	0.619253	0.119859	0.457943
EIF2AK3_ENSG00000225163_ENSG00000231574_ENSG00000259577_EPRS_GUCY2C_MTHFD2	0.680952	1.71957e-07	1.50909	0.591595	0.406053	0.246333
EIF2AK3_ENSG00000225163_ENSG00000231574_ENSG00000259577_EPRS_MTHFD2_RNF212	0.680952	1.6544e-05	1.24469	0.619253	0.0381154	0.61866
EIF2AK3_ENSG00000225163_ENSG00000231574_ENSG00000259577_GALE_GUCY2C_MTHFD2	0.680952	3.22829e-06	1.32011	0.646911	0.0983747	0.486904
EIF2AK3_ENSG00000225163_ENSG00000231574_ENSG00000271963_EPRS_GALE_GUCY2C	0.680952	2.58664e-07	1.41413	0.646911	0.0719754	0.533364
EIF2AK3_ENSG00000225163_ENSG00000231574_ENSG00000271963_EPRS_GUCY2C_MTHFD2	0.680952	5.00076e-07	1.53688	0.674569	0.193251	0.395902
EIF2AK3_ENSG00000225163_ENSG00000231574_ENSG00000271963_EPRS_MTHFD2_RNF212	0.680952	4.77504e-05	1.18163	0.619253	0.0136224	0.73771
EIF2AK3_ENSG00000225163_ENSG00000231574_ENSG00000271963_GALE_GUCY2C_MTHFD2	0.680952	8.30017e-06	1.26889	0.674569	0.0604418	0.557049
EIF2AK3_ENSG00000225163_ENSG00000231574_EPRS_GALE_GUCY2C_MTHFD2	0.680952	3.1176e-07	1.48346	0.646911	0.11389	0.472247
EIF2AK3_ENSG00000225163_ENSG00000257337_ENSG00000259577_ENSG00000271963_EPRS_RNF212	0.680952	5.09e-07	1.47738	0.591595	0.724947	0.100392
EIF2AK3_ENSG00000225163_ENSG00000257337_ENSG00000259577_ENSG00000271963_GALE_GUCY2C	0.680952	2.44707e-08	1.61315	0.646911	0.102055	0.489798
EIF2AK3_ENSG00000225163_ENSG00000257337_ENSG00000259577_ENSG00000271963_GALE_MTHFD2	0.680952	1.57928e-05	1.26719	0.674569	0.230361	0.365855
EIF2AK3_ENSG00000225163_ENSG00000257337_ENSG00000259577_ENSG00000271963_GALE_RNF212	0.680952	8.54673e-06	1.27981	0.536279	0.974214	0.00683076
EIF2AK3_ENSG00000225163_ENSG00000257337_ENSG00000259577_ENSG00000271963_MTHFD2_RNF212	0.680952	5.0563e-05	1.17888	0.591595	0.139424	0.434404
EIF2AK3_ENSG00000225163_ENSG00000257337_ENSG00000259577_EPRS_GALE_RNF212	0.680952	3.14387e-06	1.33833	0.563937	0.414111	0.235721
EIF2AK3_ENSG00000225163_ENSG00000257337_ENSG00000259577_EPRS_MTHFD2_RNF212	0.680952	3.61707e-06	1.33154	0.591595	0.227775	0.35544
EIF2AK3_ENSG00000225163_ENSG00000257337_ENSG00000259577_GALE_GUCY2C_MTHFD2	0.680952	3.34171e-07	1.4489	0.646911	0.250729	0.342269
EIF2AK3_ENSG00000225163_ENSG00000257337_ENSG00000259577_GALE_GUCY2C_RNF212	0.680952	2.53796e-06	1.34831	0.563937	0.0883569	0.514441
EIF2AK3_ENSG00000225163_ENSG00000257337_ENSG00000259577_GALE_MTHFD2_RNF212	0.680952	8.12366e-06	1.28923	0.563937	0.175294	0.394597
EIF2AK3_ENSG00000225163_ENSG00000257337_ENSG00000259577_GUCY2C_MTHFD2_RNF212	0.680952	2.45001e-06	1.34521	0.591595	0.20395	0.376964
EIF2AK3_ENSG00000225163_ENSG00000257337_ENSG00000271963_EPRS_GALE_MTHFD2	0.680952	1.66141e-05	1.26372	0.646911	0.101812	0.487819
EIF2AK3_ENSG00000225163_ENSG00000257337_ENSG00000271963_GALE_GUCY2C_RNF212	0.680952	2.36536e-07	1.51129	0.563937	0.0367237	0.632817
EIF2AK3_ENSG00000225163_ENSG00000257337_ENSG00000271963_GALE_MTHFD2_RNF212	0.680952	5.0563e-05	1.17888	0.563937	0.0990853	0.481739
EIF2AK3_ENSG00000225163_ENSG00000257337_EPRS_GALE_MTHFD2_RNF212	0.680952	3.61707e-06	1.33154	0.619253	0.045304	0.580989
EIF2AK3_ENSG00000225163_ENSG00000257337_EPRS_GUCY2C_MTHFD2_RNF212	0.680952	9.71541e-07	1.40169	0.619253	0.124466	0.458001
EIF2AK3_ENSG00000225163_ENSG00000257337_GALE_GUCY2C_MTHFD2_RNF212	0.680952	1.08859e-06	1.39176	0.646911	0.00308492	0.913565
EIF2AK3_ENSG00000225163_ENSG00000259577_ENSG00000271963_EPRS_GUCY2C_MTHFD2	0.680952	5.00076e-07	1.53688	0.646911	0.310256	0.306331
EIF2AK3_ENSG00000225163_ENSG00000259577_ENSG00000271963_EPRS_MTHFD2_RNF212	0.680952	4.77504e-05	1.18163	0.619253	0.0136224	0.73771
EIF2AK3_ENSG00000225163_ENSG00000259577_EPRS_GALE_GUCY2C_MTHFD2	0.680952	3.1176e-07	1.48346	0.619253	0.0725432	0.534553
EIF2AK3_ENSG00000225163_ENSG00000259577_GALE_GUCY2C_MTHFD2_RNF212	0.680952	6.35378e-06	1.29528	0.646911	0.0481524	0.592221
EIF2AK3_ENSG00000225163_ENSG00000271963_EPRS_GUCY2C_MTHFD2_RNF212	0.680952	2.94806e-05	1.20965	0.674569	0.0246523	0.679212
EIF2AK3_ENSG00000225163_ENSG00000271963_GALE_GUCY2C_MTHFD2_RNF212	0.680952	6.39908e-05	1.1643	0.646911	0.00376976	0.867146
EIF2AK3_ENSG00000231574_ENSG00000257337_ENSG00000259577_ENSG00000271963_GALE_MTHFD2	0.680952	1.57928e-05	1.26719	0.674569	0.123042	0.46603
EIF2AK3_ENSG00000231574_ENSG00000257337_ENSG00000259577_ENSG00000271963_GUCY2C_RNF212	0.680952	8.63998e-06	1.32991	0.563937	0.227204	0.357393
EIF2AK3_ENSG00000231574_ENSG00000257337_ENSG00000259577_EPRS_MTHFD2_RNF212	0.680952	3.61707e-06	1.33154	0.591595	0.227775	0.35544
EIF2AK3_ENSG00000231574_ENSG00000257337_ENSG00000259577_GALE_GUCY2C_MTHFD2	0.680952	1.64274e-06	1.37203	0.619253	0.174865	0.40036
EIF2AK3_ENSG00000231574_ENSG00000257337_ENSG00000259577_GALE_GUCY2C_RNF212	0.680952	2.53796e-06	1.34831	0.563937	0.557728	0.167933
EIF2AK3_ENSG00000231574_ENSG00000257337_ENSG00000259577_GALE_MTHFD2_RNF212	0.680952	8.12366e-06	1.28923	0.563937	0.175294	0.394597
EIF2AK3_ENSG00000231574_ENSG00000257337_ENSG00000259577_GUCY2C_MTHFD2_RNF212	0.680952	2.45001e-06	1.34521	0.591595	0.364151	0.269269
EIF2AK3_ENSG00000231574_ENSG00000257337_ENSG00000271963_EPRS_GALE_MTHFD2	0.680952	1.66141e-05	1.26372	0.646911	0.122626	0.454231
EIF2AK3_ENSG00000231574_ENSG00000257337_ENSG00000271963_GALE_MTHFD2_RNF212	0.680952	5.0563e-05	1.17888	0.591595	0.100616	0.479634
EIF2AK3_ENSG00000231574_ENSG00000257337_ENSG00000271963_GUCY2C_MTHFD2_RNF212	0.680952	2.12653e-05	1.23074	0.591595	0.228031	0.356097
EIF2AK3_ENSG00000231574_ENSG00000257337_EPRS_GALE_MTHFD2_RNF212	0.680952	3.61707e-06	1.33154	0.619253	0.045304	0.580989
EIF2AK3_ENSG00000231574_ENSG00000257337_EPRS_GUCY2C_MTHFD2_RNF212	0.680952	9.71541e-07	1.40169	0.591595	0.163821	0.412307
EIF2AK3_ENSG00000231574_ENSG00000257337_GALE_GUCY2C_MTHFD2_RNF212	0.680952	1.56621e-06	1.37301	0.619253	0.00308492	0.913565
EIF2AK3_ENSG00000231574_ENSG00000259577_ENSG00000271963_EPRS_GUCY2C_MTHFD2	0.680952	5.00076e-07	1.53688	0.646911	0.134762	0.44893
EIF2AK3_ENSG00000231574_ENSG00000259577_ENSG00000271963_EPRS_MTHFD2_RNF212	0.680952	4.77504e-05	1.18163	0.619253	0.0136224	0.73771
EIF2AK3_ENSG00000231574_ENSG00000259577_EPRS_GALE_GUCY2C_MTHFD2	0.680952	4.20672e-07	1.46967	0.646911	0.0724358	0.540988
EIF2AK3_ENSG00000231574_ENSG00000259577_EPRS_GUCY2C_MTHFD2_RNF212	0.680952	4.87535e-06	1.31289	0.619253	0.103736	0.484309
EIF2AK3_ENSG00000231574_ENSG00000259577_GALE_GUCY2C_MTHFD2_RNF212	0.680952	6.35378e-06	1.29528	0.619253	0.0602663	0.556395
EIF2AK3_ENSG00000231574_ENSG00000271963_EPRS_GUCY2C_MTHFD2_RNF212	0.680952	2.94806e-05	1.20965	0.646911	0.0133489	0.741643
EIF2AK3_ENSG00000231574_ENSG00000271963_GALE_GUCY2C_MTHFD2_RNF212	0.680952	4.54636e-05	1.18409	0.646911	0.0151858	0.728795
EIF2AK3_ENSG00000257337_ENSG00000259577_ENSG00000271963_EPRS_GALE_MTHFD2	0.680952	1.66141e-05	1.26372	0.646911	0.11504	0.471069
EIF2AK3_ENSG00000257337_ENSG00000259577_ENSG00000271963_EPRS_MTHFD2_RNF212	0.680952	1.29311e-05	1.25976	0.619253	0.0499609	0.577979
EIF2AK3_ENSG00000257337_ENSG00000259577_ENSG00000271963_GALE_MTHFD2_RNF212	0.680952	5.0563e-05	1.17888	0.591595	0.100616	0.479634
EIF2AK3_ENSG00000257337_ENSG00000259577_ENSG00000271963_GUCY2C_MTHFD2_RNF212	0.680952	2.12653e-05	1.23074	0.619253	0.0908456	0.500379
EIF2AK3_ENSG00000257337_ENSG00000259577_EPRS_GALE_MTHFD2_RNF212	0.680952	3.61707e-06	1.33154	0.619253	0.045304	0.580989
EIF2AK3_ENSG00000257337_ENSG00000259577_EPRS_GUCY2C_MTHFD2_RNF212	0.680952	9.71541e-07	1.40169	0.619253	0.163821	0.412307
EIF2AK3_ENSG00000257337_ENSG00000259577_GALE_GUCY2C_MTHFD2_RNF212	0.680952	1.94848e-06	1.35784	0.619253	0.0309163	0.655825
EIF2AK3_ENSG00000257337_ENSG00000271963_EPRS_GALE_MTHFD2_RNF212	0.680952	3.61707e-06	1.33154	0.619253	0.0837277	0.502011
EIF2AK3_ENSG00000257337_ENSG00000271963_EPRS_GUCY2C_MTHFD2_RNF212	0.680952	1.00468e-05	1.27237	0.646911	0.0129021	0.745708
EIF2AK3_ENSG00000257337_ENSG00000271963_GALE_GUCY2C_MTHFD2_RNF212	0.680952	1.74135e-05	1.24371	0.619253	0.0158609	0.718705
EIF2AK3_ENSG00000259577_ENSG00000271963_GALE_GUCY2C_MTHFD2_RNF212	0.680952	1.98846e-05	1.23108	0.646911	0.00376976	0.867146
ENSG00000183169_ENSG00000225163_ENSG00000231574_EPRS_GALE_GUCY2C_RNF212	0.680952	1.06003e-06	1.35526	0.619253	0.133366	0.439313
ENSG00000183169_ENSG00000225163_ENSG00000259577_EPRS_GALE_GUCY2C_RNF212	0.680952	1.06003e-06	1.35526	0.619253	0.133366	0.439313
ENSG00000183169_ENSG00000225163_ENSG00000271963_EPRS_GALE_GUCY2C_RNF212	0.680952	1.06003e-06	1.35526	0.619253	0.276849	0.315264
ENSG00000183169_ENSG00000231574_ENSG00000259577_EPRS_GALE_GUCY2C_RNF212	0.680952	1.06003e-06	1.35526	0.619253	0.133366	0.439313
ENSG00000183169_ENSG00000231574_ENSG00000271963_EPRS_GALE_GUCY2C_RNF212	0.680952	3.67912e-07	1.41227	0.619253	0.110504	0.46674
ENSG00000183169_ENSG00000257337_ENSG00000259577_ENSG00000271963_EPRS_GALE_GUCY2C	0.680952	5.76231e-15	3.5084	0.674569	0.0776608	0.521289
ENSG00000183169_ENSG00000257337_EPRS_GALE_GUCY2C_MTHFD2_RNF212	0.680952	2.36324e-07	1.47094	0.674569	0.00404305	0.887546
ENSG00000225163_ENSG00000231574_ENSG00000257337_ENSG00000259577_ENSG00000271963_GALE_RNF212	0.680952	7.81623e-05	1.13757	0.519037	0.573916	0.163443
ENSG00000225163_ENSG00000231574_ENSG00000257337_ENSG00000259577_EPRS_GALE_GUCY2C	0.680952	3.35412e-08	1.52765	0.646911	0.223862	0.367523
ENSG00000225163_ENSG00000231574_ENSG00000257337_ENSG00000259577_EPRS_GALE_RNF212	0.680952	3.69466e-05	1.18531	0.536279	0.585902	0.156331
ENSG00000225163_ENSG00000231574_ENSG00000257337_ENSG00000271963_EPRS_GALE_GUCY2C	0.680952	1.64068e-07	1.43756	0.619253	0.406695	0.248132
ENSG00000225163_ENSG00000231574_ENSG00000257337_ENSG00000271963_EPRS_GUCY2C_MTHFD2	0.680952	2.37315e-08	1.64	0.702227	0.0052279	0.874911
ENSG00000225163_ENSG00000231574_ENSG00000257337_ENSG00000271963_EPRS_GUCY2C_RNF212	0.680952	1.65979e-07	1.52371	0.536279	0.0847239	0.523295
ENSG00000225163_ENSG00000231574_ENSG00000257337_ENSG00000271963_GALE_GUCY2C_RNF212	0.680952	8.11962e-06	1.28636	0.563937	0.0159577	0.726754
ENSG00000225163_ENSG00000231574_ENSG00000257337_EPRS_GALE_GUCY2C_RNF212	0.680952	6.05362e-07	1.41782	0.591595	0.0775405	0.536639
ENSG00000225163_ENSG00000231574_ENSG00000257337_EPRS_GALE_MTHFD2_RNF212	0.680952	1.89831e-06	1.36059	0.591595	0.0213964	0.68362
ENSG00000225163_ENSG00000231574_ENSG00000259577_ENSG00000271963_EPRS_GALE_GUCY2C	0.680952	7.09339e-08	1.47217	0.646911	0.240552	0.347513
ENSG00000225163_ENSG00000231574_ENSG00000259577_ENSG00000271963_GALE_GUCY2C_MTHFD2	0.680952	1.84412e-06	1.35824	0.674569	0.000590099	1.04815
ENSG00000225163_ENSG00000231574_ENSG00000271963_EPRS_GALE_MTHFD2_RNF212	0.680952	0.000239052	1.08131	0.591595	0.134115	0.43598
ENSG00000225163_ENSG00000257337_ENSG00000259577_ENSG00000271963_EPRS_GUCY2C_MTHFD2	0.680952	2.37315e-08	1.64	0.702227	0.0133258	0.767093
ENSG00000225163_ENSG00000257337_ENSG00000259577_ENSG00000271963_GALE_GUCY2C_RNF212	0.680952	8.11962e-06	1.28636	0.563937	0.0159577	0.726754
ENSG00000225163_ENSG00000257337_ENSG00000259577_EPRS_GALE_GUCY2C_RNF212	0.680952	4.09054e-07	1.43493	0.619253	0.0504061	0.593459
ENSG00000225163_ENSG00000257337_ENSG00000259577_EPRS_GALE_MTHFD2_RNF212	0.680952	1.89831e-06	1.36059	0.591595	0.0213964	0.68362
ENSG00000225163_ENSG00000257337_ENSG00000271963_EPRS_GALE_GUCY2C_MTHFD2	0.680952	2.19482e-08	1.63594	0.702227	0.0471004	0.594265
ENSG00000225163_ENSG00000257337_ENSG00000271963_EPRS_GALE_MTHFD2_RNF212	0.680952	1.14364e-05	1.2647	0.619253	0.0190581	0.69523
ENSG00000225163_ENSG00000257337_EPRS_GALE_GUCY2C_MTHFD2_RNF212	0.680952	1.37884e-06	1.37267	0.619253	0.0205334	0.702118
ENSG00000225163_ENSG00000259577_ENSG00000271963_EPRS_GALE_MTHFD2_RNF212	0.680952	0.0001504	1.11051	0.619253	0.0155302	0.724275
ENSG00000231574_ENSG00000257337_ENSG00000259577_ENSG00000271963_EPRS_GALE_GUCY2C	0.680952	1.64068e-07	1.43756	0.646911	0.196136	0.388177
ENSG00000231574_ENSG00000257337_ENSG00000259577_ENSG00000271963_EPRS_GUCY2C_RNF212	0.680952	1.09002e-07	1.54988	0.536279	0.074057	0.541127
ENSG00000231574_ENSG00000257337_ENSG00000259577_ENSG00000271963_GALE_GUCY2C_RNF212	0.680952	8.11962e-06	1.28636	0.563937	0.0159577	0.726754
ENSG00000231574_ENSG00000257337_ENSG00000259577_EPRS_GALE_GUCY2C_RNF212	0.680952	4.09054e-07	1.43493	0.619253	0.0504061	0.593459
ENSG00000231574_ENSG00000257337_ENSG00000259577_EPRS_GALE_MTHFD2_RNF212	0.680952	1.89831e-06	1.36059	0.591595	0.0194425	0.693222
ENSG00000231574_ENSG00000257337_ENSG00000271963_EPRS_GALE_GUCY2C_MTHFD2	0.680952	2.19482e-08	1.63594	0.674569	0.0196903	0.689832
ENSG00000231574_ENSG00000257337_ENSG00000271963_EPRS_GALE_MTHFD2_RNF212	0.680952	1.14364e-05	1.2647	0.591595	0.018854	0.696318
ENSG00000231574_ENSG00000257337_EPRS_GALE_GUCY2C_MTHFD2_RNF212	0.680952	1.37884e-06	1.37267	0.619253	0.0102034	0.798319
ENSG00000257337_ENSG00000259577_ENSG00000271963_EPRS_GALE_GUCY2C_MTHFD2	0.680952	2.19482e-08	1.63594	0.729885	0.016605	0.725961
ENSG00000257337_ENSG00000259577_ENSG00000271963_EPRS_GALE_GUCY2C_RNF212	0.680952	1.95987e-06	1.36372	0.619253	0.0163885	0.728686
ENSG00000257337_ENSG00000259577_ENSG00000271963_EPRS_GALE_MTHFD2_RNF212	0.680952	1.14364e-05	1.2647	0.646911	0.0067469	0.804951
ENSG00000257337_ENSG00000259577_EPRS_GALE_GUCY2C_MTHFD2_RNF212	0.680952	1.37884e-06	1.37267	0.619253	0.0102034	0.798319
EIF2AK3_ENSG00000183169_ENSG00000225163_ENSG00000231574_ENSG00000257337_EPRS_GALE_RNF212	0.680952	1.63627e-06	1.32227	0.646911	0.211423	0.369162
EIF2AK3_ENSG00000183169_ENSG00000225163_ENSG00000231574_ENSG00000257337_GALE_MTHFD2_RNF212	0.680952	6.59366e-08	1.5214	0.674569	0.183089	0.395542
EIF2AK3_ENSG00000183169_ENSG00000225163_ENSG00000231574_ENSG00000257337_GUCY2C_MTHFD2_RNF212	0.680952	1.73065e-07	1.48365	0.646911	0.0608837	0.56291
EIF2AK3_ENSG00000183169_ENSG00000225163_ENSG00000231574_ENSG00000259577_ENSG00000271963_EPRS_GUCY2C	0.680952	4.18837e-11	2.02723	0.646911	0.159199	0.420743
EIF2AK3_ENSG00000183169_ENSG00000225163_ENSG00000231574_ENSG00000259577_ENSG00000271963_GUCY2C_RNF212	0.680952	2.71339e-07	1.42828	0.619253	0.260212	0.334883
EIF2AK3_ENSG00000183169_ENSG00000225163_ENSG00000231574_ENSG00000259577_GALE_GUCY2C_RNF212	0.680952	1.68727e-07	1.45936	0.591595	0.307271	0.297954
EIF2AK3_ENSG00000183169_ENSG00000225163_ENSG00000231574_ENSG00000271963_EPRS_GALE_RNF212	0.680952	9.56195e-08	1.48288	0.563937	0.753126	0.0888595
EIF2AK3_ENSG00000183169_ENSG00000225163_ENSG00000231574_ENSG00000271963_EPRS_GUCY2C_RNF212	0.680952	3.92453e-07	1.41506	0.591595	0.442697	0.226083
EIF2AK3_ENSG00000183169_ENSG00000225163_ENSG00000231574_ENSG00000271963_GALE_GUCY2C_RNF212	0.680952	1.40202e-07	1.46677	0.591595	0.597442	0.152295
EIF2AK3_ENSG00000183169_ENSG00000225163_ENSG00000231574_GALE_GUCY2C_MTHFD2_RNF212	0.680952	8.74143e-07	1.40553	0.646911	0.00324136	0.895019
EIF2AK3_ENSG00000183169_ENSG00000225163_ENSG00000257337_ENSG00000259577_EPRS_GALE_RNF212	0.680952	1.63627e-06	1.32227	0.646911	0.192879	0.384665
EIF2AK3_ENSG00000183169_ENSG00000225163_ENSG00000257337_ENSG00000259577_GALE_MTHFD2_RNF212	0.680952	6.59366e-08	1.5214	0.674569	0.0424553	0.606553
EIF2AK3_ENSG00000183169_ENSG00000225163_ENSG00000257337_ENSG00000271963_EPRS_GALE_GUCY2C	0.680952	4.42599e-13	2.50716	0.646911	0.360668	0.271623
EIF2AK3_ENSG00000183169_ENSG00000225163_ENSG00000257337_ENSG00000271963_GUCY2C_MTHFD2_RNF212	0.680952	1.89321e-07	1.48036	0.646911	0.0624208	0.560428
EIF2AK3_ENSG00000183169_ENSG00000225163_ENSG00000257337_EPRS_GALE_GUCY2C_RNF212	0.680952	1.66095e-08	1.60669	0.619253	0.200971	0.376037
EIF2AK3_ENSG00000183169_ENSG00000225163_ENSG00000257337_EPRS_GUCY2C_MTHFD2_RNF212	0.680952	2.53221e-09	1.74637	0.674569	0.000917867	1.01429
EIF2AK3_ENSG00000183169_ENSG00000225163_ENSG00000257337_GALE_GUCY2C_MTHFD2_RNF212	0.680952	6.59366e-08	1.5214	0.646911	0.00311019	0.899281
EIF2AK3_ENSG00000183169_ENSG00000225163_ENSG00000259577_ENSG00000271963_EPRS_GALE_GUCY2C	0.680952	3.34228e-12	2.33312	0.646911	0.285572	0.322751
EIF2AK3_ENSG00000183169_ENSG00000225163_ENSG00000259577_ENSG00000271963_EPRS_GALE_RNF212	0.680952	9.56195e-08	1.48288	0.591595	0.753126	0.0888595
EIF2AK3_ENSG00000183169_ENSG00000225163_ENSG00000259577_ENSG00000271963_EPRS_GUCY2C_RNF212	0.680952	3.92453e-07	1.41506	0.591595	0.440131	0.227345
EIF2AK3_ENSG00000183169_ENSG00000225163_ENSG00000259577_ENSG00000271963_GALE_GUCY2C_RNF212	0.680952	5.17386e-10	1.83351	0.591595	0.350301	0.271534
EIF2AK3_ENSG00000183169_ENSG00000225163_ENSG00000259577_ENSG00000271963_GALE_MTHFD2_RNF212	0.680952	1.91125e-06	1.36051	0.646911	0.261182	0.328825
EIF2AK3_ENSG00000183169_ENSG00000225163_ENSG00000259577_GALE_GUCY2C_MTHFD2_RNF212	0.680952	7.40222e-07	1.41286	0.646911	0.00311019	0.899281
EIF2AK3_ENSG00000183169_ENSG00000225163_ENSG00000271963_EPRS_GALE_MTHFD2_RNF212	0.680952	2.05501e-06	1.35711	0.702227	0.133523	0.448686
EIF2AK3_ENSG00000183169_ENSG00000225163_EPRS_GALE_GUCY2C_MTHFD2_RNF212	0.680952	8.74143e-07	1.40553	0.674569	0.0179709	0.703086
EIF2AK3_ENSG00000183169_ENSG00000231574_ENSG00000257337_ENSG00000259577_ENSG00000271963_MTHFD2_RNF212	0.680952	1.30509e-07	1.49598	0.646911	0.160429	0.418492
EIF2AK3_ENSG00000183169_ENSG00000231574_ENSG00000257337_ENSG00000259577_EPRS_GALE_RNF212	0.680952	1.63627e-06	1.32227	0.646911	0.192879	0.384665
EIF2AK3_ENSG00000183169_ENSG00000231574_ENSG00000257337_ENSG00000259577_EPRS_GUCY2C_RNF212	0.680952	5.81226e-07	1.39847	0.619253	0.417703	0.237784
EIF2AK3_ENSG00000183169_ENSG00000231574_ENSG00000257337_ENSG00000259577_GALE_MTHFD2_RNF212	0.680952	6.59366e-08	1.5214	0.674569	0.0424553	0.606553
EIF2AK3_ENSG00000183169_ENSG00000231574_ENSG00000257337_ENSG00000259577_GUCY2C_MTHFD2_RNF212	0.680952	1.92491e-08	1.60174	0.646911	0.0608837	0.56291
EIF2AK3_ENSG00000183169_ENSG00000231574_ENSG00000257337_ENSG00000271963_EPRS_GALE_GUCY2C	0.680952	4.42599e-13	2.50716	0.646911	0.360668	0.271623
EIF2AK3_ENSG00000183169_ENSG00000231574_ENSG00000257337_ENSG00000271963_EPRS_GUCY2C_RNF212	0.680952	1.49048e-09	1.76849	0.619253	0.415014	0.239163
EIF2AK3_ENSG00000183169_ENSG00000231574_ENSG00000257337_ENSG00000271963_GUCY2C_MTHFD2_RNF212	0.680952	1.89321e-07	1.48036	0.619253	0.116528	0.467797
EIF2AK3_ENSG00000183169_ENSG00000231574_ENSG00000257337_EPRS_GALE_GUCY2C_RNF212	0.680952	8.01593e-09	1.65716	0.619253	0.442413	0.222716
EIF2AK3_ENSG00000183169_ENSG00000231574_ENSG00000257337_EPRS_GUCY2C_MTHFD2_RNF212	0.680952	2.53221e-09	1.74637	0.674569	0.0092466	0.783666
EIF2AK3_ENSG00000183169_ENSG00000231574_ENSG00000257337_GALE_GUCY2C_MTHFD2_RNF212	0.680952	6.59366e-08	1.5214	0.646911	0.0308212	0.651972
EIF2AK3_ENSG00000183169_ENSG00000231574_ENSG00000259577_ENSG00000271963_EPRS_GALE_GUCY2C	0.680952	9.27815e-13	2.59898	0.646911	0.198601	0.385779
EIF2AK3_ENSG00000183169_ENSG00000231574_ENSG00000259577_ENSG00000271963_EPRS_GALE_RNF212	0.680952	9.56195e-08	1.48288	0.591595	0.537539	0.177907
EIF2AK3_ENSG00000183169_ENSG00000231574_ENSG00000259577_ENSG00000271963_EPRS_GUCY2C_RNF212	0.680952	2.1021e-09	1.75972	0.591595	0.440131	0.227345
EIF2AK3_ENSG00000183169_ENSG00000231574_ENSG00000259577_ENSG00000271963_GALE_GUCY2C_RNF212	0.680952	5.17386e-10	1.83351	0.591595	0.56488	0.165355
EIF2AK3_ENSG00000183169_ENSG00000231574_ENSG00000259577_ENSG00000271963_GALE_MTHFD2_RNF212	0.680952	1.91125e-06	1.36051	0.646911	0.189917	0.384632
EIF2AK3_ENSG00000183169_ENSG00000231574_ENSG00000259577_GALE_GUCY2C_MTHFD2_RNF212	0.680952	7.40222e-07	1.41286	0.646911	0.00324136	0.895019
EIF2AK3_ENSG00000183169_ENSG00000231574_ENSG00000271963_EPRS_GALE_MTHFD2_RNF212	0.680952	2.05501e-06	1.35711	0.702227	0.122347	0.461664
EIF2AK3_ENSG00000183169_ENSG00000231574_EPRS_GALE_GUCY2C_MTHFD2_RNF212	0.680952	8.74143e-07	1.40553	0.674569	0.0446301	0.592932
EIF2AK3_ENSG00000183169_ENSG00000257337_ENSG00000259577_ENSG00000271963_EPRS_GALE_GUCY2C	0.680952	8.39904e-13	2.49084	0.619253	0.27836	0.321525
EIF2AK3_ENSG00000183169_ENSG00000257337_ENSG00000259577_ENSG00000271963_EPRS_GUCY2C_RNF212	0.680952	1.49048e-09	1.76849	0.591595	0.808716	0.0711386
EIF2AK3_ENSG00000183169_ENSG00000257337_ENSG00000259577_ENSG00000271963_GUCY2C_MTHFD2_RNF212	0.680952	4.2292e-09	1.69743	0.646911	0.116528	0.467797
EIF2AK3_ENSG00000183169_ENSG00000257337_ENSG00000259577_EPRS_GALE_GUCY2C_RNF212	0.680952	8.04903e-11	1.88186	0.591595	0.592321	0.154151
EIF2AK3_ENSG00000183169_ENSG00000257337_ENSG00000259577_EPRS_GALE_MTHFD2_RNF212	0.680952	1.36909e-07	1.49404	0.646911	0.121279	0.456914
EIF2AK3_ENSG00000183169_ENSG00000257337_ENSG00000259577_GALE_GUCY2C_MTHFD2_RNF212	0.680952	1.24704e-07	1.49779	0.646911	0.0308212	0.651972
EIF2AK3_ENSG00000183169_ENSG00000257337_ENSG00000271963_EPRS_GUCY2C_MTHFD2_RNF212	0.680952	4.2292e-09	1.69743	0.674569	0.0815784	0.524784
EIF2AK3_ENSG00000183169_ENSG00000259577_ENSG00000271963_EPRS_GALE_MTHFD2_RNF212	0.680952	2.05501e-06	1.35711	0.729885	0.0944769	0.50796
EIF2AK3_ENSG00000183169_ENSG00000259577_EPRS_GALE_GUCY2C_MTHFD2_RNF212	0.680952	8.74143e-07	1.40553	0.674569	0.0197537	0.693322
EIF2AK3_ENSG00000225163_ENSG00000231574_ENSG00000257337_ENSG00000259577_ENSG00000271963_GALE_GUCY2C	0.680952	2.44707e-08	1.61315	0.646911	0.133953	0.45083
EIF2AK3_ENSG00000225163_ENSG00000231574_ENSG00000257337_ENSG00000259577_ENSG00000271963_GALE_MTHFD2	0.680952	1.57928e-05	1.26719	0.674569	0.123042	0.46603
EIF2AK3_ENSG00000225163_ENSG00000231574_ENSG00000257337_ENSG00000259577_ENSG00000271963_MTHFD2_RNF212	0.680952	5.0563e-05	1.17888	0.591595	0.139424	0.434404
EIF2AK3_ENSG00000225163_ENSG00000231574_ENSG00000257337_ENSG00000259577_EPRS_MTHFD2_RNF212	0.680952	3.61707e-06	1.33154	0.591595	0.227775	0.35544
EIF2AK3_ENSG00000225163_ENSG00000231574_ENSG00000257337_ENSG00000259577_GALE_GUCY2C_MTHFD2	0.680952	3.34171e-07	1.4489	0.646911	0.0535478	0.587811
EIF2AK3_ENSG00000225163_ENSG00000231574_ENSG00000257337_ENSG00000259577_GALE_GUCY2C_RNF212	0.680952	2.53796e-06	1.34831	0.563937	0.217942	0.36959
EIF2AK3_ENSG00000225163_ENSG00000231574_ENSG00000257337_ENSG00000259577_GALE_MTHFD2_RNF212	0.680952	8.12366e-06	1.28923	0.563937	0.175294	0.394597
EIF2AK3_ENSG00000225163_ENSG00000231574_ENSG00000257337_ENSG00000259577_GUCY2C_MTHFD2_RNF212	0.680952	2.45001e-06	1.34521	0.591595	0.180557	0.396165
EIF2AK3_ENSG00000225163_ENSG00000231574_ENSG00000257337_ENSG00000271963_EPRS_GALE_MTHFD2	0.680952	1.66141e-05	1.26372	0.646911	0.101812	0.487819
EIF2AK3_ENSG00000225163_ENSG00000231574_ENSG00000257337_ENSG00000271963_GALE_GUCY2C_RNF212	0.680952	2.36536e-07	1.51129	0.563937	0.0328318	0.644844
EIF2AK3_ENSG00000225163_ENSG00000231574_ENSG00000257337_ENSG00000271963_GALE_MTHFD2_RNF212	0.680952	5.0563e-05	1.17888	0.563937	0.0990853	0.481739
EIF2AK3_ENSG00000225163_ENSG00000231574_ENSG00000257337_ENSG00000271963_GUCY2C_MTHFD2_RNF212	0.680952	2.12653e-05	1.23074	0.591595	0.236059	0.351328
EIF2AK3_ENSG00000225163_ENSG00000231574_ENSG00000257337_EPRS_GALE_MTHFD2_RNF212	0.680952	3.61707e-06	1.33154	0.619253	0.045304	0.580989
EIF2AK3_ENSG00000225163_ENSG00000231574_ENSG00000257337_EPRS_GUCY2C_MTHFD2_RNF212	0.680952	9.71541e-07	1.40169	0.619253	0.429502	0.234
EIF2AK3_ENSG00000225163_ENSG00000231574_ENSG00000257337_GALE_GUCY2C_MTHFD2_RNF212	0.680952	1.08859e-06	1.39176	0.646911	0.00308492	0.913565
EIF2AK3_ENSG00000225163_ENSG00000231574_ENSG00000259577_ENSG00000271963_EPRS_GUCY2C_MTHFD2	0.680952	5.00076e-07	1.53688	0.674569	0.310256	0.306331
EIF2AK3_ENSG00000225163_ENSG00000231574_ENSG00000259577_ENSG00000271963_EPRS_MTHFD2_RNF212	0.680952	4.77504e-05	1.18163	0.619253	0.0136224	0.73771
EIF2AK3_ENSG00000225163_ENSG00000231574_ENSG00000259577_EPRS_GALE_GUCY2C_MTHFD2	0.680952	4.20672e-07	1.46967	0.646911	0.11389	0.472247
EIF2AK3_ENSG00000225163_ENSG00000231574_ENSG00000259577_EPRS_GUCY2C_MTHFD2_RNF212	0.680952	2.99148e-06	1.33648	0.646911	0.103736	0.484309
EIF2AK3_ENSG00000225163_ENSG00000231574_ENSG00000259577_GALE_GUCY2C_MTHFD2_RNF212	0.680952	1.04091e-05	1.2686	0.646911	0.0987942	0.490722
EIF2AK3_ENSG00000225163_ENSG00000231574_ENSG00000271963_EPRS_GUCY2C_MTHFD2_RNF212	0.680952	2.94806e-05	1.20965	0.674569	0.0246523	0.679212
EIF2AK3_ENSG00000225163_ENSG00000231574_ENSG00000271963_GALE_GUCY2C_MTHFD2_RNF212	0.680952	6.39908e-05	1.1643	0.646911	0.00376976	0.867146
EIF2AK3_ENSG00000225163_ENSG00000257337_ENSG00000259577_ENSG00000271963_EPRS_GALE_MTHFD2	0.680952	1.66141e-05	1.26372	0.646911	0.11504	0.471069
EIF2AK3_ENSG00000225163_ENSG00000257337_ENSG00000259577_ENSG00000271963_EPRS_MTHFD2_RNF212	0.680952	1.29311e-05	1.25976	0.619253	0.0499609	0.577979
EIF2AK3_ENSG00000225163_ENSG00000257337_ENSG00000259577_ENSG00000271963_GALE_GUCY2C_MTHFD2	0.680952	3.81662e-07	1.43991	0.646911	0.116972	0.470507
EIF2AK3_ENSG00000225163_ENSG00000257337_ENSG00000259577_ENSG00000271963_GALE_MTHFD2_RNF212	0.680952	5.0563e-05	1.17888	0.591595	0.100616	0.479634
EIF2AK3_ENSG00000225163_ENSG00000257337_ENSG00000259577_EPRS_GALE_MTHFD2_RNF212	0.680952	3.61707e-06	1.33154	0.619253	0.045304	0.580989
EIF2AK3_ENSG00000225163_ENSG00000257337_ENSG00000259577_EPRS_GUCY2C_MTHFD2_RNF212	0.680952	9.71541e-07	1.40169	0.591595	0.163821	0.412307
EIF2AK3_ENSG00000225163_ENSG00000257337_ENSG00000259577_GALE_GUCY2C_MTHFD2_RNF212	0.680952	1.94848e-06	1.35784	0.646911	0.0136204	0.754796
EIF2AK3_ENSG00000225163_ENSG00000257337_ENSG00000271963_EPRS_GUCY2C_MTHFD2_RNF212	0.680952	1.00468e-05	1.27237	0.646911	0.0129021	0.745708
EIF2AK3_ENSG00000225163_ENSG00000257337_ENSG00000271963_GALE_GUCY2C_MTHFD2_RNF212	0.680952	1.74135e-05	1.24371	0.646911	0.0158609	0.718705
EIF2AK3_ENSG00000225163_ENSG00000259577_ENSG00000271963_EPRS_GUCY2C_MTHFD2_RNF212	0.680952	2.94806e-05	1.20965	0.674569	0.0523793	0.581463
EIF2AK3_ENSG00000225163_ENSG00000259577_ENSG00000271963_GALE_GUCY2C_MTHFD2_RNF212	0.680952	1.98846e-05	1.23108	0.646911	0.00376976	0.867146
EIF2AK3_ENSG00000231574_ENSG00000257337_ENSG00000259577_ENSG00000271963_EPRS_GALE_MTHFD2	0.680952	1.66141e-05	1.26372	0.646911	0.11504	0.471069
EIF2AK3_ENSG00000231574_ENSG00000257337_ENSG00000259577_ENSG00000271963_GALE_GUCY2C_MTHFD2	0.680952	2.03864e-07	1.48025	0.646911	0.116972	0.470507
EIF2AK3_ENSG00000231574_ENSG00000257337_ENSG00000259577_ENSG00000271963_GALE_MTHFD2_RNF212	0.680952	5.0563e-05	1.17888	0.563937	0.100616	0.479634
EIF2AK3_ENSG00000231574_ENSG00000257337_ENSG00000259577_ENSG00000271963_GUCY2C_MTHFD2_RNF212	0.680952	2.12653e-05	1.23074	0.591595	0.0553292	0.56534
EIF2AK3_ENSG00000231574_ENSG00000257337_ENSG00000259577_EPRS_GALE_MTHFD2_RNF212	0.680952	3.61707e-06	1.33154	0.591595	0.045304	0.580989
EIF2AK3_ENSG00000231574_ENSG00000257337_ENSG00000259577_EPRS_GUCY2C_MTHFD2_RNF212	0.680952	9.71541e-07	1.40169	0.591595	0.163821	0.412307
EIF2AK3_ENSG00000231574_ENSG00000257337_ENSG00000259577_GALE_GUCY2C_MTHFD2_RNF212	0.680952	1.94848e-06	1.35784	0.619253	0.0309163	0.655825
EIF2AK3_ENSG00000231574_ENSG00000257337_ENSG00000271963_EPRS_GALE_MTHFD2_RNF212	0.680952	3.61707e-06	1.33154	0.619253	0.0837277	0.502011
EIF2AK3_ENSG00000231574_ENSG00000257337_ENSG00000271963_EPRS_GUCY2C_MTHFD2_RNF212	0.680952	1.00468e-05	1.27237	0.619253	0.0857332	0.512409
EIF2AK3_ENSG00000231574_ENSG00000257337_ENSG00000271963_GALE_GUCY2C_MTHFD2_RNF212	0.680952	1.74135e-05	1.24371	0.619253	0.0158609	0.718705
EIF2AK3_ENSG00000231574_ENSG00000259577_ENSG00000271963_GALE_GUCY2C_MTHFD2_RNF212	0.680952	5.50669e-05	1.17317	0.646911	0.0124985	0.747511
EIF2AK3_ENSG00000257337_ENSG00000259577_ENSG00000271963_EPRS_GALE_MTHFD2_RNF212	0.680952	3.61707e-06	1.33154	0.619253	0.0837277	0.502011
EIF2AK3_ENSG00000257337_ENSG00000259577_ENSG00000271963_EPRS_GUCY2C_MTHFD2_RNF212	0.680952	1.00468e-05	1.27237	0.619253	0.0744839	0.530582
EIF2AK3_ENSG00000257337_ENSG00000259577_ENSG00000271963_GALE_GUCY2C_MTHFD2_RNF212	0.680952	1.74135e-05	1.24371	0.646911	0.0501	0.582673
ENSG00000183169_ENSG00000225163_ENSG00000231574_ENSG00000259577_EPRS_GALE_GUCY2C_RNF212	0.680952	1.06003e-06	1.35526	0.619253	0.133366	0.439313
ENSG00000183169_ENSG00000225163_ENSG00000231574_ENSG00000271963_EPRS_GALE_GUCY2C_RNF212	0.680952	1.06003e-06	1.35526	0.619253	0.276849	0.315264
ENSG00000183169_ENSG00000225163_ENSG00000257337_EPRS_GALE_GUCY2C_MTHFD2_RNF212	0.680952	2.36324e-07	1.47094	0.674569	0.00133488	0.985018
ENSG00000183169_ENSG00000225163_ENSG00000259577_ENSG00000271963_EPRS_GALE_GUCY2C_RNF212	0.680952	3.09062e-07	1.42305	0.619253	0.125235	0.448506
ENSG00000183169_ENSG00000231574_ENSG00000257337_EPRS_GALE_GUCY2C_MTHFD2_RNF212	0.680952	2.36324e-07	1.47094	0.674569	0.00404305	0.887546
ENSG00000183169_ENSG00000257337_ENSG00000259577_EPRS_GALE_GUCY2C_MTHFD2_RNF212	0.680952	2.36324e-07	1.47094	0.674569	0.00133488	0.985018
ENSG00000225163_ENSG00000231574_ENSG00000257337_ENSG00000259577_ENSG00000271963_EPRS_GALE_GUCY2C	0.680952	1.64068e-07	1.43756	0.646911	0.15836	0.422798
ENSG00000225163_ENSG00000231574_ENSG00000257337_ENSG00000259577_ENSG00000271963_EPRS_GUCY2C_MTHFD2	0.680952	2.37315e-08	1.64	0.674569	0.0148416	0.755629
ENSG00000225163_ENSG00000231574_ENSG00000257337_ENSG00000259577_ENSG00000271963_EPRS_MTHFD2_RNF212	0.680952	5.61513e-06	1.30049	0.563937	0.0518537	0.576895
ENSG00000225163_ENSG00000231574_ENSG00000257337_ENSG00000259577_ENSG00000271963_GALE_GUCY2C_RNF212	0.680952	8.11962e-06	1.28636	0.563937	0.0159577	0.726754
ENSG00000225163_ENSG00000231574_ENSG00000257337_ENSG00000259577_EPRS_GALE_GUCY2C_MTHFD2	0.680952	6.21564e-09	1.69977	0.674569	0.00873218	0.799751
ENSG00000225163_ENSG00000231574_ENSG00000257337_ENSG00000259577_EPRS_GALE_GUCY2C_RNF212	0.680952	4.09054e-07	1.43493	0.619253	0.0504061	0.593459
ENSG00000225163_ENSG00000231574_ENSG00000257337_ENSG00000259577_EPRS_GALE_MTHFD2_RNF212	0.680952	1.89831e-06	1.36059	0.591595	0.0342942	0.62495
ENSG00000225163_ENSG00000231574_ENSG00000257337_ENSG00000271963_EPRS_GALE_GUCY2C_MTHFD2	0.680952	2.19482e-08	1.63594	0.702227	0.0372918	0.622494
ENSG00000225163_ENSG00000231574_ENSG00000257337_ENSG00000271963_EPRS_GALE_MTHFD2_RNF212	0.680952	1.14364e-05	1.2647	0.619253	0.0190581	0.69523
ENSG00000225163_ENSG00000231574_ENSG00000257337_EPRS_GALE_GUCY2C_MTHFD2_RNF212	0.680952	1.37884e-06	1.37267	0.619253	0.0205334	0.702118
ENSG00000225163_ENSG00000257337_ENSG00000259577_ENSG00000271963_EPRS_GALE_GUCY2C_MTHFD2	0.680952	2.19482e-08	1.63594	0.729885	0.00278296	0.952698
ENSG00000225163_ENSG00000257337_ENSG00000259577_ENSG00000271963_EPRS_GALE_GUCY2C_RNF212	0.680952	3.3479e-07	1.44738	0.619253	0.0163885	0.728686
ENSG00000225163_ENSG00000257337_ENSG00000259577_ENSG00000271963_EPRS_GALE_MTHFD2_RNF212	0.680952	1.14364e-05	1.2647	0.619253	0.0067469	0.804951
ENSG00000225163_ENSG00000257337_ENSG00000259577_EPRS_GALE_GUCY2C_MTHFD2_RNF212	0.680952	1.37884e-06	1.37267	0.619253	0.0263897	0.672112
ENSG00000231574_ENSG00000257337_ENSG00000259577_ENSG00000271963_EPRS_GALE_GUCY2C_MTHFD2	0.680952	2.19482e-08	1.63594	0.702227	0.0115259	0.754649
ENSG00000231574_ENSG00000257337_ENSG00000259577_ENSG00000271963_EPRS_GALE_GUCY2C_RNF212	0.680952	1.95987e-06	1.36372	0.619253	0.0224962	0.697635
ENSG00000231574_ENSG00000257337_ENSG00000259577_ENSG00000271963_EPRS_GALE_MTHFD2_RNF212	0.680952	1.14364e-05	1.2647	0.619253	0.00604121	0.814487
ENSG00000231574_ENSG00000257337_ENSG00000259577_EPRS_GALE_GUCY2C_MTHFD2_RNF212	0.680952	1.37884e-06	1.37267	0.619253	0.0102034	0.798319
EIF2AK3_ENSG00000183169_ENSG00000225163_ENSG00000231574_ENSG00000257337_ENSG00000259577_EPRS_GALE_RNF212	0.680952	1.63627e-06	1.32227	0.646911	0.192879	0.384665
EIF2AK3_ENSG00000183169_ENSG00000225163_ENSG00000231574_ENSG00000257337_ENSG00000259577_GALE_MTHFD2_RNF212	0.680952	6.59366e-08	1.5214	0.674569	0.183089	0.395542
EIF2AK3_ENSG00000183169_ENSG00000225163_ENSG00000231574_ENSG00000257337_ENSG00000271963_EPRS_GALE_GUCY2C	0.680952	4.42599e-13	2.50716	0.646911	0.360668	0.271623
EIF2AK3_ENSG00000183169_ENSG00000225163_ENSG00000231574_ENSG00000257337_ENSG00000271963_GUCY2C_MTHFD2_RNF212	0.680952	1.89321e-07	1.48036	0.646911	0.116528	0.467797
EIF2AK3_ENSG00000183169_ENSG00000225163_ENSG00000231574_ENSG00000257337_EPRS_GALE_GUCY2C_RNF212	0.680952	1.66095e-08	1.60669	0.619253	0.442413	0.222716
EIF2AK3_ENSG00000183169_ENSG00000225163_ENSG00000231574_ENSG00000257337_EPRS_GALE_MTHFD2_RNF212	0.680952	9.20856e-08	1.50818	0.674569	0.0270603	0.654562
EIF2AK3_ENSG00000183169_ENSG00000225163_ENSG00000231574_ENSG00000257337_EPRS_GUCY2C_MTHFD2_RNF212	0.680952	2.53221e-09	1.74637	0.674569	0.0092466	0.783666
EIF2AK3_ENSG00000183169_ENSG00000225163_ENSG00000231574_ENSG00000257337_GALE_GUCY2C_MTHFD2_RNF212	0.680952	6.59366e-08	1.5214	0.646911	0.0308212	0.651972
EIF2AK3_ENSG00000183169_ENSG00000225163_ENSG00000231574_ENSG00000259577_ENSG00000271963_EPRS_GALE_GUCY2C	0.680952	9.27815e-13	2.59898	0.646911	0.285572	0.322751
EIF2AK3_ENSG00000183169_ENSG00000225163_ENSG00000231574_ENSG00000259577_ENSG00000271963_EPRS_GALE_RNF212	0.680952	9.56195e-08	1.48288	0.591595	0.537539	0.177907
EIF2AK3_ENSG00000183169_ENSG00000225163_ENSG00000231574_ENSG00000259577_ENSG00000271963_EPRS_GUCY2C_RNF212	0.680952	7.54214e-09	1.65108	0.591595	0.440131	0.227345
EIF2AK3_ENSG00000183169_ENSG00000225163_ENSG00000231574_ENSG00000259577_ENSG00000271963_GALE_GUCY2C_RNF212	0.680952	5.17386e-10	1.83351	0.591595	0.56488	0.165355
EIF2AK3_ENSG00000183169_ENSG00000225163_ENSG00000231574_ENSG00000259577_ENSG00000271963_GALE_MTHFD2_RNF212	0.680952	1.91125e-06	1.36051	0.646911	0.189917	0.384632
EIF2AK3_ENSG00000183169_ENSG00000225163_ENSG00000231574_ENSG00000259577_GALE_GUCY2C_MTHFD2_RNF212	0.680952	7.40222e-07	1.41286	0.646911	0.00324136	0.895019
EIF2AK3_ENSG00000183169_ENSG00000225163_ENSG00000231574_ENSG00000271963_EPRS_GALE_MTHFD2_RNF212	0.680952	2.05501e-06	1.35711	0.702227	0.122347	0.461664
EIF2AK3_ENSG00000183169_ENSG00000225163_ENSG00000231574_EPRS_GALE_GUCY2C_MTHFD2_RNF212	0.680952	8.74143e-07	1.40553	0.674569	0.0446301	0.592932
EIF2AK3_ENSG00000183169_ENSG00000225163_ENSG00000257337_ENSG00000259577_ENSG00000271963_EPRS_GALE_GUCY2C	0.680952	8.39904e-13	2.49084	0.646911	0.27836	0.321525
EIF2AK3_ENSG00000183169_ENSG00000225163_ENSG00000257337_ENSG00000259577_ENSG00000271963_EPRS_GUCY2C_RNF212	0.680952	1.49048e-09	1.76849	0.591595	0.808716	0.0711386
EIF2AK3_ENSG00000183169_ENSG00000225163_ENSG00000257337_ENSG00000259577_ENSG00000271963_GUCY2C_MTHFD2_RNF212	0.680952	1.89321e-07	1.48036	0.646911	0.0624208	0.560428
EIF2AK3_ENSG00000183169_ENSG00000225163_ENSG00000257337_ENSG00000259577_EPRS_GALE_GUCY2C_MTHFD2	0.680952	1.32806e-10	1.90948	0.674569	0.0403933	0.613007
EIF2AK3_ENSG00000183169_ENSG00000225163_ENSG00000257337_ENSG00000259577_EPRS_GALE_GUCY2C_RNF212	0.680952	1.66095e-08	1.60669	0.591595	0.592321	0.154151
EIF2AK3_ENSG00000183169_ENSG00000225163_ENSG00000257337_ENSG00000259577_EPRS_GALE_MTHFD2_RNF212	0.680952	1.36909e-07	1.49404	0.646911	0.121279	0.456914
EIF2AK3_ENSG00000183169_ENSG00000225163_ENSG00000257337_ENSG00000259577_EPRS_GUCY2C_MTHFD2_RNF212	0.680952	2.53221e-09	1.74637	0.646911	0.012027	0.76296
EIF2AK3_ENSG00000183169_ENSG00000225163_ENSG00000257337_ENSG00000259577_GALE_GUCY2C_MTHFD2_RNF212	0.680952	6.59366e-08	1.5214	0.646911	0.0308212	0.651972
EIF2AK3_ENSG00000183169_ENSG00000225163_ENSG00000257337_ENSG00000271963_EPRS_GUCY2C_MTHFD2_RNF212	0.680952	2.53221e-09	1.74637	0.674569	0.0103648	0.773285
EIF2AK3_ENSG00000183169_ENSG00000225163_ENSG00000259577_ENSG00000271963_EPRS_GALE_MTHFD2_RNF212	0.680952	2.05501e-06	1.35711	0.729885	0.0944769	0.50796
EIF2AK3_ENSG00000183169_ENSG00000225163_ENSG00000259577_EPRS_GALE_GUCY2C_MTHFD2_RNF212	0.680952	8.74143e-07	1.40553	0.674569	0.0197537	0.693322
EIF2AK3_ENSG00000183169_ENSG00000231574_ENSG00000257337_ENSG00000259577_ENSG00000271963_EPRS_GALE_GUCY2C	0.680952	8.39904e-13	2.49084	0.646911	0.27836	0.321525
EIF2AK3_ENSG00000183169_ENSG00000231574_ENSG00000257337_ENSG00000259577_ENSG00000271963_EPRS_GUCY2C_RNF212	0.680952	1.49048e-09	1.76849	0.563937	0.775307	0.0830176
EIF2AK3_ENSG00000183169_ENSG00000231574_ENSG00000257337_ENSG00000259577_ENSG00000271963_GUCY2C_MTHFD2_RNF212	0.680952	4.2292e-09	1.69743	0.646911	0.116528	0.467797
EIF2AK3_ENSG00000183169_ENSG00000231574_ENSG00000257337_ENSG00000259577_EPRS_GALE_GUCY2C_RNF212	0.680952	8.04903e-11	1.88186	0.591595	0.592321	0.154151
EIF2AK3_ENSG00000183169_ENSG00000231574_ENSG00000257337_ENSG00000259577_EPRS_GALE_MTHFD2_RNF212	0.680952	1.36909e-07	1.49404	0.646911	0.121279	0.456914
EIF2AK3_ENSG00000183169_ENSG00000231574_ENSG00000257337_ENSG00000259577_GALE_GUCY2C_MTHFD2_RNF212	0.680952	1.24704e-07	1.49779	0.646911	0.0308212	0.651972
EIF2AK3_ENSG00000183169_ENSG00000231574_ENSG00000257337_ENSG00000271963_EPRS_GUCY2C_MTHFD2_RNF212	0.680952	2.53221e-09	1.74637	0.646911	0.0702623	0.544116
EIF2AK3_ENSG00000183169_ENSG00000231574_ENSG00000259577_ENSG00000271963_EPRS_GALE_MTHFD2_RNF212	0.680952	2.05501e-06	1.35711	0.729885	0.0944769	0.50796
EIF2AK3_ENSG00000183169_ENSG00000231574_ENSG00000259577_EPRS_GALE_GUCY2C_MTHFD2_RNF212	0.680952	8.74143e-07	1.40553	0.674569	0.0162462	0.712865
EIF2AK3_ENSG00000183169_ENSG00000257337_ENSG00000259577_ENSG00000271963_EPRS_GALE_MTHFD2_RNF212	0.680952	1.30509e-07	1.49598	0.646911	0.351808	0.276712
EIF2AK3_ENSG00000183169_ENSG00000257337_ENSG00000259577_ENSG00000271963_EPRS_GUCY2C_MTHFD2_RNF212	0.680952	4.2292e-09	1.69743	0.646911	0.0684027	0.54843
EIF2AK3_ENSG00000183169_ENSG00000257337_ENSG00000259577_EPRS_GALE_GUCY2C_MTHFD2_RNF212	0.680952	1.36909e-07	1.49404	0.674569	0.0137757	0.729295
EIF2AK3_ENSG00000225163_ENSG00000231574_ENSG00000257337_ENSG00000259577_ENSG00000271963_EPRS_GALE_MTHFD2	0.680952	1.66141e-05	1.26372	0.646911	0.11504	0.471069
EIF2AK3_ENSG00000225163_ENSG00000231574_ENSG00000257337_ENSG00000259577_ENSG00000271963_GALE_MTHFD2_RNF212	0.680952	5.0563e-05	1.17888	0.591595	0.100616	0.479634
EIF2AK3_ENSG00000225163_ENSG00000231574_ENSG00000257337_ENSG00000259577_ENSG00000271963_GUCY2C_MTHFD2_RNF212	0.680952	7.68419e-06	1.28625	0.619253	0.0822338	0.516466
EIF2AK3_ENSG00000225163_ENSG00000231574_ENSG00000257337_ENSG00000259577_EPRS_GALE_MTHFD2_RNF212	0.680952	3.61707e-06	1.33154	0.619253	0.045304	0.580989
EIF2AK3_ENSG00000225163_ENSG00000231574_ENSG00000257337_ENSG00000259577_EPRS_GUCY2C_MTHFD2_RNF212	0.680952	9.71541e-07	1.40169	0.591595	0.0320698	0.651065
EIF2AK3_ENSG00000225163_ENSG00000231574_ENSG00000257337_ENSG00000259577_GALE_GUCY2C_MTHFD2_RNF212	0.680952	1.94848e-06	1.35784	0.619253	0.0136204	0.754796
EIF2AK3_ENSG00000225163_ENSG00000231574_ENSG00000257337_ENSG00000271963_EPRS_GUCY2C_MTHFD2_RNF212	0.680952	1.00468e-05	1.27237	0.646911	0.0857332	0.512409
EIF2AK3_ENSG00000225163_ENSG00000231574_ENSG00000257337_ENSG00000271963_GALE_GUCY2C_MTHFD2_RNF212	0.680952	1.74135e-05	1.24371	0.646911	0.0501	0.582673
EIF2AK3_ENSG00000225163_ENSG00000231574_ENSG00000259577_ENSG00000271963_EPRS_GUCY2C_MTHFD2_RNF212	0.680952	2.94806e-05	1.20965	0.674569	0.0523793	0.581463
EIF2AK3_ENSG00000225163_ENSG00000231574_ENSG00000259577_ENSG00000271963_GALE_GUCY2C_MTHFD2_RNF212	0.680952	5.50669e-05	1.17317	0.646911	0.0124985	0.747511
EIF2AK3_ENSG00000225163_ENSG00000257337_ENSG00000259577_ENSG00000271963_EPRS_GALE_MTHFD2_RNF212	0.680952	3.61707e-06	1.33154	0.619253	0.0837277	0.502011
EIF2AK3_ENSG00000225163_ENSG00000257337_ENSG00000259577_ENSG00000271963_EPRS_GUCY2C_MTHFD2_RNF212	0.680952	1.00468e-05	1.27237	0.619253	0.0857332	0.512409
EIF2AK3_ENSG00000225163_ENSG00000257337_ENSG00000259577_ENSG00000271963_GALE_GUCY2C_MTHFD2_RNF212	0.680952	1.74135e-05	1.24371	0.646911	0.0501	0.582673
EIF2AK3_ENSG00000231574_ENSG00000257337_ENSG00000259577_ENSG00000271963_EPRS_GALE_GUCY2C_MTHFD2	0.680952	1.37046e-09	1.92838	0.646911	0.12729	0.458077
EIF2AK3_ENSG00000231574_ENSG00000257337_ENSG00000259577_ENSG00000271963_EPRS_GALE_MTHFD2_RNF212	0.680952	3.61707e-06	1.33154	0.619253	0.0576475	0.549843
EIF2AK3_ENSG00000231574_ENSG00000257337_ENSG00000259577_ENSG00000271963_EPRS_GUCY2C_MTHFD2_RNF212	0.680952	1.00468e-05	1.27237	0.619253	0.0744839	0.530582
EIF2AK3_ENSG00000231574_ENSG00000257337_ENSG00000259577_ENSG00000271963_GALE_GUCY2C_MTHFD2_RNF212	0.680952	1.74135e-05	1.24371	0.646911	0.0501	0.582673
ENSG00000183169_ENSG00000225163_ENSG00000231574_ENSG00000257337_EPRS_GALE_GUCY2C_MTHFD2_RNF212	0.680952	2.36324e-07	1.47094	0.674569	0.00133488	0.985018
ENSG00000183169_ENSG00000225163_ENSG00000257337_ENSG00000259577_EPRS_GALE_GUCY2C_MTHFD2_RNF212	0.680952	2.36324e-07	1.47094	0.674569	0.00133488	0.985018
ENSG00000183169_ENSG00000231574_ENSG00000257337_ENSG00000259577_EPRS_GALE_GUCY2C_MTHFD2_RNF212	0.680952	2.36324e-07	1.47094	0.674569	0.00133488	0.985018
ENSG00000225163_ENSG00000231574_ENSG00000257337_ENSG00000259577_ENSG00000271963_EPRS_GALE_GUCY2C_MTHFD2	0.680952	2.19482e-08	1.63594	0.729885	0.00176926	0.975068
ENSG00000225163_ENSG00000231574_ENSG00000257337_ENSG00000259577_ENSG00000271963_EPRS_GALE_MTHFD2_RNF212	0.680952	1.14364e-05	1.2647	0.619253	0.0067469	0.804951
ENSG00000225163_ENSG00000231574_ENSG00000257337_ENSG00000259577_EPRS_GALE_GUCY2C_MTHFD2_RNF212	0.680952	1.37884e-06	1.37267	0.619253	0.0205334	0.702118
GUCY2C	0.648052	0.0323251	0.597743	0.55352	0.373897	0.27368
RNF212	0.648052	0.0018312	0.873767	0.519037	0.700513	0.112508
EIF2AK3_ENSG00000183169_ENSG00000225163_ENSG00000231574_ENSG00000257337_ENSG00000259577_ENSG00000271963_EPRS_GALE_MTHFD2	0.648052	5.49241e-09	1.7181	0.674569	0.0705632	0.535334
EIF2AK3_ENSG00000183169_ENSG00000225163_ENSG00000231574_ENSG00000257337_ENSG00000259577_ENSG00000271963_EPRS_GALE_RNF212	0.648052	1.63554e-09	1.75848	0.646911	0.317573	0.292402
EIF2AK3_ENSG00000183169_ENSG00000225163_ENSG00000231574_ENSG00000257337_ENSG00000259577_ENSG00000271963_EPRS_GUCY2C_MTHFD2	0.648052	6.33592e-10	1.89344	0.646911	0.180542	0.395645
EIF2AK3_ENSG00000183169_ENSG00000225163_ENSG00000231574_ENSG00000257337_ENSG00000259577_ENSG00000271963_EPRS_MTHFD2_RNF212	0.648052	1.25557e-08	1.65757	0.646911	0.118049	0.470981
EIF2AK3_ENSG00000183169_ENSG00000225163_ENSG00000231574_ENSG00000257337_ENSG00000259577_ENSG00000271963_GALE_GUCY2C_MTHFD2	0.648052	1.47206e-11	2.16112	0.646911	0.0372293	0.613796
EIF2AK3_ENSG00000183169_ENSG00000225163_ENSG00000231574_ENSG00000257337_ENSG00000259577_ENSG00000271963_GALE_GUCY2C_RNF212	0.648052	7.44269e-10	1.77924	0.619253	0.541459	0.176171
EIF2AK3_ENSG00000183169_ENSG00000225163_ENSG00000231574_ENSG00000257337_ENSG00000259577_ENSG00000271963_GALE_MTHFD2_RNF212	0.648052	1.90364e-07	1.45844	0.619253	0.675753	0.120521
EIF2AK3_ENSG00000183169_ENSG00000225163_ENSG00000231574_ENSG00000259577_ENSG00000271963_EPRS_GALE_GUCY2C_MTHFD2	0.648052	1.24397e-10	2.05195	0.646911	0.0741096	0.528914
EIF2AK3_ENSG00000183169_ENSG00000225163_ENSG00000231574_ENSG00000259577_ENSG00000271963_EPRS_GUCY2C_MTHFD2_RNF212	0.648052	1.34593e-07	1.52382	0.674569	0.0103648	0.773285
EIF2AK3_ENSG00000183169_ENSG00000225163_ENSG00000257337_ENSG00000259577_ENSG00000271963_EPRS_GALE_GUCY2C_MTHFD2	0.648052	2.26676e-12	2.37572	0.674569	0.105707	0.480902
EIF2AK3_ENSG00000183169_ENSG00000231574_ENSG00000257337_ENSG00000259577_ENSG00000271963_EPRS_GUCY2C_MTHFD2_RNF212	0.648052	1.43884e-10	2.04627	0.646911	0.0702623	0.544116
ENSG00000183169_ENSG00000225163_ENSG00000231574_ENSG00000257337_ENSG00000271963_EPRS_GALE_GUCY2C_MTHFD2_RNF212	0.648052	1.87913e-08	1.64075	0.674569	0.00471402	0.86322
ENSG00000183169_ENSG00000225163_ENSG00000231574_ENSG00000259577_ENSG00000271963_EPRS_GALE_GUCY2C_MTHFD2_RNF212	0.648052	1.16168e-06	1.37851	0.646911	0.0318206	0.654588
ENSG00000183169_ENSG00000225163_ENSG00000257337_ENSG00000259577_ENSG00000271963_EPRS_GALE_GUCY2C_MTHFD2_RNF212	0.648052	1.87913e-08	1.64075	0.674569	0.00378624	0.881855
ENSG00000183169_ENSG00000231574_ENSG00000257337_ENSG00000259577_ENSG00000271963_EPRS_GALE_GUCY2C_MTHFD2_RNF212	0.648052	1.87913e-08	1.64075	0.674569	0.00471402	0.86322
EIF2AK3_ENSG00000183169_ENSG00000225163_ENSG00000231574_ENSG00000257337_ENSG00000259577_ENSG00000271963_EPRS_GALE_MTHFD2_RNF212	0.648052	1.25557e-08	1.65757	0.646911	0.351808	0.276712
ENSG00000183169_ENSG00000225163_ENSG00000231574_ENSG00000257337_ENSG00000259577_ENSG00000271963_EPRS_GALE_GUCY2C_MTHFD2_RNF212	0.648052	1.87913e-08	1.64075	0.674569	0.00471402	0.86322
EIF2AK3_EPRS	0.648052	0.000312342	1.0038	0.591595	0.277967	0.316869
EIF2AK3_GUCY2C	0.648052	1.16137e-05	1.26582	0.536279	0.825609	-0.0636768
ENSG00000225163_ENSG00000231574	0.648052	0.052042	0.539376	0.519037	0.833398	0.0618528
ENSG00000225163_GUCY2C	0.648052	0.02995	0.605354	0.508621	0.555983	0.176427
ENSG00000225163_RNF212	0.648052	0.0018312	0.873767	0.519037	0.818681	-0.0693321
ENSG00000231574_RNF212	0.648052	0.0018312	0.873767	0.519037	0.700513	0.112508
ENSG00000257337_RNF212	0.648052	0.0012855	0.901674	0.508621	0.7477	-0.0951926
ENSG00000259577_GUCY2C	0.648052	0.0390611	0.57766	0.508621	0.126257	0.45115
ENSG00000271963_RNF212	0.648052	0.00149289	0.892666	0.519037	0.612056	0.149061
EPRS_GUCY2C	0.648052	4.1967e-07	1.39827	0.646911	0.363278	0.269192
GALE_RNF212	0.648052	0.000464796	0.981676	0.546695	0.894489	0.0372979
GUCY2C_RNF212	0.648052	0.00100858	0.919953	0.508621	0.500577	0.199559
EIF2AK3_ENSG00000183169_GALE	0.648052	2.315e-05	1.18266	0.619253	0.185956	0.388887
EIF2AK3_ENSG00000225163_ENSG00000257337	0.648052	6.90367e-05	1.08514	0.591595	0.877305	0.0460298
EIF2AK3_ENSG00000225163_ENSG00000271963	0.648052	1.17446e-05	1.31094	0.619253	0.5886	0.163656
EIF2AK3_ENSG00000225163_GUCY2C	0.648052	3.88787e-08	1.64325	0.536279	0.87558	-0.0453341
EIF2AK3_ENSG00000231574_GUCY2C	0.648052	2.70026e-07	1.55515	0.536279	0.825609	-0.0636768
EIF2AK3_ENSG00000257337_ENSG00000259577	0.648052	6.90367e-05	1.08514	0.591595	0.811168	0.0736469
EIF2AK3_ENSG00000257337_EPRS	0.648052	1.03515e-05	1.22455	0.619253	0.517547	0.191283
EIF2AK3_ENSG00000257337_GALE	0.648052	0.000892895	0.894723	0.619253	0.326171	0.287695
EIF2AK3_ENSG00000257337_MTHFD2	0.648052	0.00230728	0.821352	0.619253	0.120449	0.463636
EIF2AK3_ENSG00000257337_RNF212	0.648052	2.27754e-05	1.21438	0.563937	0.429061	0.232004
EIF2AK3_ENSG00000259577_EPRS	0.648052	3.43285e-05	1.15266	0.591595	0.322886	0.291128
EIF2AK3_ENSG00000259577_GUCY2C	0.648052	2.70026e-07	1.55515	0.536279	0.981022	-0.00741901
EIF2AK3_GALE_RNF212	0.648052	0.000529475	0.974067	0.519037	0.788396	-0.0795104
EIF2AK3_GUCY2C_MTHFD2	0.648052	5.60935e-05	1.14389	0.619253	0.0751341	0.537652
ENSG00000225163_ENSG00000231574_RNF212	0.648052	0.0013488	0.896565	0.519037	0.818681	-0.0693321
ENSG00000225163_ENSG00000257337_EPRS	0.648052	0.000425523	0.953722	0.646911	0.666203	0.128745
ENSG00000225163_ENSG00000257337_RNF212	0.648052	0.0012855	0.901674	0.508621	0.984455	-0.00772287
ENSG00000225163_ENSG00000271963_RNF212	0.648052	0.00277969	0.838923	0.519037	0.612056	0.149061
ENSG00000225163_GALE_GUCY2C	0.648052	0.000621418	0.930275	0.591595	0.0521931	0.563098
ENSG00000225163_GALE_RNF212	0.648052	0.000464796	0.981676	0.508621	0.666106	0.12689
ENSG00000225163_GUCY2C_RNF212	0.648052	0.00100858	0.919953	0.508621	0.500577	0.199559
ENSG00000231574_ENSG00000257337_RNF212	0.648052	0.0012855	0.901674	0.508621	0.984455	-0.00772287
ENSG00000231574_ENSG00000271963_RNF212	0.648052	0.00277969	0.838923	0.519037	0.612056	0.149061
ENSG00000231574_EPRS_GUCY2C	0.648052	3.81441e-07	1.40233	0.619253	0.496222	0.199355
ENSG00000231574_GALE_RNF212	0.648052	0.000464796	0.981676	0.546695	0.894489	0.0372979
ENSG00000231574_GUCY2C_RNF212	0.648052	0.00100858	0.919953	0.508621	0.500577	0.199559
ENSG00000257337_ENSG00000259577_RNF212	0.648052	0.000786657	0.936421	0.508621	0.7477	-0.0951926
ENSG00000257337_EPRS_GUCY2C	0.648052	1.08937e-06	1.35637	0.646911	0.180437	0.402318
ENSG00000257337_GALE_RNF212	0.648052	3.33338e-05	1.18295	0.519037	0.455278	0.225075
ENSG00000257337_GUCY2C_MTHFD2	0.648052	0.000183898	1.07042	0.563937	0.0439231	0.600219
ENSG00000257337_GUCY2C_RNF212	0.648052	0.000175879	1.04109	0.508621	0.659025	0.128855
ENSG00000259577_ENSG00000271963_RNF212	0.648052	0.00149289	0.892666	0.519037	0.608563	0.152116
ENSG00000259577_GALE_GUCY2C	0.648052	0.00345537	0.80581	0.646911	0.0560915	0.565281
ENSG00000259577_GUCY2C_RNF212	0.648052	0.00100858	0.919953	0.508621	0.500577	0.199559
ENSG00000271963_EPRS_GUCY2C	0.648052	5.77565e-08	1.49071	0.646911	0.116115	0.466979
ENSG00000271963_GALE_GUCY2C	0.648052	0.000125709	1.04582	0.591595	0.132358	0.438459
ENSG00000271963_GUCY2C_RNF212	0.648052	4.75611e-06	1.33649	0.536279	0.422739	0.236679
GALE_GUCY2C_RNF212	0.648052	0.000216584	1.0263	0.508621	0.0772132	0.536209
EIF2AK3_ENSG00000183169_ENSG00000225163_GALE	0.648052	2.19242e-05	1.18547	0.619253	0.185956	0.388887
EIF2AK3_ENSG00000183169_ENSG00000231574_GALE	0.648052	3.48534e-07	1.48371	0.646911	0.0915317	0.504699
EIF2AK3_ENSG00000183169_ENSG00000271963_GALE	0.648052	2.22071e-06	1.35604	0.646911	0.292437	0.314128
EIF2AK3_ENSG00000183169_GALE_GUCY2C	0.648052	3.47653e-09	1.76386	0.674569	0.0355258	0.61894
EIF2AK3_ENSG00000183169_GALE_MTHFD2	0.648052	4.62479e-05	1.1547	0.646911	0.018702	0.68778
EIF2AK3_ENSG00000183169_GALE_RNF212	0.648052	1.07419e-05	1.21644	0.646911	0.482768	0.2047
EIF2AK3_ENSG00000225163_ENSG00000231574_ENSG00000257337	0.648052	6.90367e-05	1.08514	0.536279	0.998913	-8.19578e-05
EIF2AK3_ENSG00000225163_ENSG00000231574_ENSG00000271963	0.648052	1.17446e-05	1.31094	0.591595	0.675153	0.124086
EIF2AK3_ENSG00000225163_ENSG00000231574_GUCY2C	0.648052	3.88787e-08	1.64325	0.536279	0.984421	-0.00492025
EIF2AK3_ENSG00000225163_ENSG00000257337_ENSG00000259577	0.648052	6.90367e-05	1.08514	0.591595	0.811168	0.0736469
EIF2AK3_ENSG00000225163_ENSG00000257337_EPRS	0.648052	1.03515e-05	1.22455	0.619253	0.446319	0.228308
EIF2AK3_ENSG00000225163_ENSG00000257337_GALE	0.648052	0.000892895	0.894723	0.591595	0.376068	0.259428
EIF2AK3_ENSG00000225163_ENSG00000257337_MTHFD2	0.648052	0.00138857	0.859306	0.591595	0.303515	0.3093
EIF2AK3_ENSG00000225163_ENSG00000257337_RNF212	0.648052	2.27754e-05	1.21438	0.563937	0.214664	0.364927
EIF2AK3_ENSG00000225163_ENSG00000259577_EPRS	0.648052	1.13389e-05	1.21306	0.619253	0.383628	0.25866
EIF2AK3_ENSG00000225163_GALE_RNF212	0.648052	0.000159026	1.05166	0.519037	0.634956	-0.139632
EIF2AK3_ENSG00000225163_GUCY2C_MTHFD2	0.648052	7.79709e-05	1.12354	0.619253	0.0751341	0.537652
EIF2AK3_ENSG00000231574_ENSG00000257337_ENSG00000259577	0.648052	6.90367e-05	1.08514	0.591595	0.961707	-0.0124583
EIF2AK3_ENSG00000231574_ENSG00000257337_ENSG00000271963	0.648052	5.06859e-05	1.10136	0.646911	0.794377	0.0790898
EIF2AK3_ENSG00000231574_ENSG00000257337_EPRS	0.648052	1.03515e-05	1.22455	0.591595	0.677556	0.121166
EIF2AK3_ENSG00000231574_ENSG00000257337_GALE	0.648052	0.0111173	0.676813	0.619253	0.326171	0.287695
EIF2AK3_ENSG00000231574_ENSG00000257337_MTHFD2	0.648052	0.00230728	0.821352	0.619253	0.229311	0.361985
EIF2AK3_ENSG00000231574_ENSG00000257337_RNF212	0.648052	2.27754e-05	1.21438	0.536279	0.357141	0.268962
EIF2AK3_ENSG00000231574_ENSG00000259577_EPRS	0.648052	3.43285e-05	1.15266	0.563937	0.606967	0.150497
EIF2AK3_ENSG00000231574_ENSG00000259577_GUCY2C	0.648052	2.70026e-07	1.55515	0.536279	0.927311	0.0266232
EIF2AK3_ENSG00000231574_EPRS_GALE	0.648052	0.000147874	1.03628	0.591595	0.215032	0.358517
EIF2AK3_ENSG00000231574_GALE_RNF212	0.648052	0.000529475	0.974067	0.519037	0.370067	-0.261601
EIF2AK3_ENSG00000231574_GUCY2C_MTHFD2	0.648052	1.11271e-05	1.2755	0.591595	0.118521	0.473481
EIF2AK3_ENSG00000257337_ENSG00000259577_ENSG00000271963	0.648052	0.000163855	1.01773	0.646911	0.784845	0.0868099
EIF2AK3_ENSG00000257337_ENSG00000259577_GALE	0.648052	0.000121282	1.03825	0.619253	0.26656	0.325593
EIF2AK3_ENSG00000257337_ENSG00000259577_MTHFD2	0.648052	0.00311843	0.796627	0.619253	0.229311	0.361985
EIF2AK3_ENSG00000257337_ENSG00000259577_RNF212	0.648052	2.27754e-05	1.21438	0.591595	0.214664	0.364927
EIF2AK3_ENSG00000257337_ENSG00000271963_GALE	0.648052	0.000196785	1.00878	0.674569	0.0952576	0.495897
EIF2AK3_ENSG00000257337_ENSG00000271963_RNF212	0.648052	2.02921e-05	1.26279	0.563937	0.429061	0.232004
EIF2AK3_ENSG00000257337_EPRS_MTHFD2	0.648052	0.00259472	0.811814	0.591595	0.291143	0.313798
EIF2AK3_ENSG00000257337_GALE_MTHFD2	0.648052	0.00358519	0.778932	0.646911	0.0712448	0.536728
EIF2AK3_ENSG00000257337_GALE_RNF212	0.648052	3.05263e-05	1.19837	0.508621	0.922994	-0.030684
EIF2AK3_ENSG00000259577_ENSG00000271963_GUCY2C	0.648052	7.71579e-06	1.37019	0.591595	0.178663	0.393853
EIF2AK3_ENSG00000259577_ENSG00000271963_RNF212	0.648052	1.82451e-05	1.26838	0.508621	0.565677	0.171353
EIF2AK3_ENSG00000259577_GUCY2C_MTHFD2	0.648052	5.22069e-06	1.30012	0.619253	0.0869258	0.517888
EIF2AK3_ENSG00000271963_GUCY2C_RNF212	0.648052	3.54501e-05	1.22539	0.536279	0.230584	0.353494
EIF2AK3_EPRS_MTHFD2_RNF212	0.648052	3.98963e-05	1.17823	0.619253	0.0450205	0.599902
ENSG00000183169_ENSG00000257337_EPRS_GUCY2C	0.648052	1.09642e-10	2.17816	0.646911	0.111174	0.473523
ENSG00000225163_ENSG00000231574_ENSG00000271963_RNF212	0.648052	0.00277969	0.838923	0.519037	0.612056	0.149061
ENSG00000225163_ENSG00000231574_EPRS_GUCY2C	0.648052	1.68378e-07	1.43465	0.591595	0.371589	0.263618
ENSG00000225163_ENSG00000231574_GALE_GUCY2C	0.648052	0.000621418	0.930275	0.591595	0.060216	0.545134
ENSG00000225163_ENSG00000231574_GALE_RNF212	0.648052	0.000464796	0.981676	0.546695	0.894489	0.0372979
ENSG00000225163_ENSG00000257337_ENSG00000259577_RNF212	0.648052	0.000786657	0.936421	0.519037	0.7477	-0.0951926
ENSG00000225163_ENSG00000257337_ENSG00000271963_RNF212	0.648052	0.000201868	1.06279	0.519037	0.649778	0.132721
ENSG00000225163_ENSG00000257337_EPRS_GUCY2C	0.648052	5.78735e-07	1.38132	0.646911	0.180437	0.402318
ENSG00000225163_ENSG00000257337_EPRS_MTHFD2	0.648052	0.000792583	0.901556	0.646911	0.0667565	0.554638
ENSG00000225163_ENSG00000257337_GALE_RNF212	0.648052	3.33338e-05	1.18295	0.519037	0.455278	0.225075
ENSG00000225163_ENSG00000257337_GUCY2C_MTHFD2	0.648052	0.000183898	1.07042	0.563937	0.0439231	0.600219
ENSG00000225163_ENSG00000257337_GUCY2C_RNF212	0.648052	0.000175879	1.04109	0.508621	0.484569	0.208412
ENSG00000225163_ENSG00000257337_MTHFD2_RNF212	0.648052	6.32373e-05	1.15029	0.536279	0.2225	0.362108
ENSG00000225163_ENSG00000259577_ENSG00000271963_RNF212	0.648052	0.00149289	0.892666	0.519037	0.608563	0.152116
ENSG00000225163_ENSG00000259577_EPRS_GALE	0.648052	0.00036646	0.960692	0.536279	0.147851	0.420828
ENSG00000225163_ENSG00000259577_GALE_GUCY2C	0.648052	0.000103967	1.0501	0.619253	0.0521972	0.569905
ENSG00000225163_ENSG00000259577_GUCY2C_RNF212	0.648052	0.00100858	0.919953	0.508621	0.500577	0.199559
ENSG00000225163_ENSG00000271963_GALE_GUCY2C	0.648052	1.71019e-05	1.16471	0.619253	0.0561155	0.553613
ENSG00000231574_ENSG00000257337_ENSG00000259577_RNF212	0.648052	0.000786657	0.936421	0.508621	0.984455	-0.00772287
ENSG00000231574_ENSG00000257337_EPRS_GUCY2C	0.648052	7.72873e-07	1.36927	0.646911	0.180437	0.402318
ENSG00000231574_ENSG00000257337_GALE_RNF212	0.648052	3.33338e-05	1.18295	0.519037	0.708369	0.108458
ENSG00000231574_ENSG00000257337_GUCY2C_RNF212	0.648052	0.000175879	1.04109	0.508621	0.855254	-0.0534704
ENSG00000231574_ENSG00000259577_ENSG00000271963_RNF212	0.648052	0.00149289	0.892666	0.519037	0.578116	0.16418
ENSG00000231574_ENSG00000259577_EPRS_GUCY2C	0.648052	2.51924e-07	1.4209	0.619253	0.226488	0.356359
ENSG00000231574_ENSG00000259577_GUCY2C_RNF212	0.648052	0.00100858	0.919953	0.508621	0.500577	0.199559
ENSG00000231574_ENSG00000271963_EPRS_GUCY2C	0.648052	5.77565e-08	1.49071	0.646911	0.160037	0.417479
ENSG00000231574_ENSG00000271963_GALE_GUCY2C	0.648052	8.99845e-05	1.06949	0.591595	0.0963375	0.483971
ENSG00000257337_ENSG00000259577_EPRS_MTHFD2	0.648052	0.000792583	0.901556	0.674569	0.0717274	0.545161
ENSG00000257337_ENSG00000259577_GALE_RNF212	0.648052	9.26641e-05	1.11404	0.519037	0.455278	0.225075
ENSG00000257337_ENSG00000259577_GUCY2C_RNF212	0.648052	1.93131e-05	1.22441	0.508621	0.659025	0.128855
ENSG00000257337_ENSG00000271963_EPRS_GALE	0.648052	0.00144383	0.86275	0.591595	0.345894	0.277589
ENSG00000257337_ENSG00000271963_EPRS_GUCY2C	0.648052	1.68439e-09	1.90594	0.619253	0.412218	0.245992
ENSG00000257337_ENSG00000271963_EPRS_RNF212	0.648052	5.11542e-06	1.31005	0.508621	0.461983	0.214769
ENSG00000257337_ENSG00000271963_GALE_GUCY2C	0.648052	9.17833e-08	1.52381	0.619253	0.0675372	0.537131
ENSG00000257337_EPRS_GUCY2C_MTHFD2	0.648052	5.44392e-07	1.48027	0.646911	0.0268706	0.679228
ENSG00000257337_EPRS_GUCY2C_RNF212	0.648052	8.72677e-07	1.38836	0.536279	0.194404	0.392955
ENSG00000257337_EPRS_MTHFD2_RNF212	0.648052	3.79112e-06	1.30997	0.563937	0.0714121	0.537066
ENSG00000257337_GALE_MTHFD2_RNF212	0.648052	4.10007e-05	1.17639	0.536279	0.0285328	0.650416
ENSG00000259577_ENSG00000271963_EPRS_GUCY2C	0.648052	2.48842e-07	1.41265	0.646911	0.131617	0.448017
ENSG00000259577_ENSG00000271963_GALE_GUCY2C	0.648052	2.55987e-05	1.14572	0.646911	0.00941851	0.761439
ENSG00000259577_GALE_GUCY2C_RNF212	0.648052	0.000216584	1.0263	0.508621	0.11893	0.475217
ENSG00000271963_EPRS_GUCY2C_MTHFD2	0.648052	2.28469e-07	1.55747	0.702227	0.00170977	0.977659
EPRS_GALE_MTHFD2_RNF212	0.648052	1.69655e-05	1.22959	0.563937	0.115439	0.467304
GALE_GUCY2C_MTHFD2_RNF212	0.648052	0.000129773	1.10294	0.591595	0.0534075	0.57423
EIF2AK3_ENSG00000183169_ENSG00000225163_ENSG00000271963_GALE	0.648052	2.22071e-06	1.35604	0.619253	0.292437	0.314128
EIF2AK3_ENSG00000183169_ENSG00000225163_EPRS_GUCY2C	0.648052	4.84777e-10	1.90502	0.674569	0.0268809	0.659766
EIF2AK3_ENSG00000183169_ENSG00000225163_GALE_GUCY2C	0.648052	3.47653e-09	1.76386	0.674569	0.0258565	0.653815
EIF2AK3_ENSG00000183169_ENSG00000225163_GALE_MTHFD2	0.648052	4.27609e-05	1.15921	0.674569	0.018702	0.68778
EIF2AK3_ENSG00000183169_ENSG00000225163_GALE_RNF212	0.648052	1.07419e-05	1.21644	0.646911	0.482768	0.2047
EIF2AK3_ENSG00000183169_ENSG00000231574_ENSG00000271963_GALE	0.648052	9.54557e-08	1.53715	0.619253	0.292437	0.314128
EIF2AK3_ENSG00000183169_ENSG00000231574_EPRS_GALE	0.648052	1.45933e-07	1.48371	0.674569	0.119644	0.470105
EIF2AK3_ENSG00000183169_ENSG00000231574_GALE_GUCY2C	0.648052	3.47653e-09	1.76386	0.646911	0.0430718	0.595526
EIF2AK3_ENSG00000183169_ENSG00000231574_GALE_MTHFD2	0.648052	4.62479e-05	1.1547	0.674569	0.018702	0.68778
EIF2AK3_ENSG00000183169_ENSG00000231574_GALE_RNF212	0.648052	1.07419e-05	1.21644	0.646911	0.482768	0.2047
EIF2AK3_ENSG00000183169_ENSG00000257337_ENSG00000259577_RNF212	0.648052	1.63651e-05	1.18948	0.674569	0.498946	0.199854
EIF2AK3_ENSG00000183169_ENSG00000257337_ENSG00000271963_GUCY2C	0.648052	9.97431e-12	2.28602	0.619253	0.146615	0.428172
EIF2AK3_ENSG00000183169_ENSG00000257337_ENSG00000271963_RNF212	0.648052	2.08881e-06	1.32229	0.646911	0.498946	0.199854
EIF2AK3_ENSG00000183169_ENSG00000257337_EPRS_GALE	0.648052	1.45104e-11	2.49569	0.646911	0.173601	0.406485
EIF2AK3_ENSG00000183169_ENSG00000257337_GALE_GUCY2C	0.648052	8.90642e-11	1.94304	0.619253	0.171828	0.403102
EIF2AK3_ENSG00000183169_ENSG00000257337_GALE_RNF212	0.648052	1.11858e-05	1.21438	0.646911	0.424735	0.232982
EIF2AK3_ENSG00000183169_ENSG00000259577_EPRS_GALE	0.648052	1.45933e-07	1.48371	0.674569	0.130334	0.457043
EIF2AK3_ENSG00000183169_ENSG00000259577_GALE_RNF212	0.648052	1.07419e-05	1.21644	0.619253	0.482768	0.2047
EIF2AK3_ENSG00000183169_ENSG00000259577_GUCY2C_RNF212	0.648052	2.39099e-06	1.31546	0.619253	0.0195173	0.706803
EIF2AK3_ENSG00000183169_ENSG00000271963_EPRS_GUCY2C	0.648052	3.91637e-10	1.91182	0.646911	0.113235	0.471456
EIF2AK3_ENSG00000183169_ENSG00000271963_GALE_GUCY2C	0.648052	3.47653e-09	1.76386	0.646911	0.15437	0.425363
EIF2AK3_ENSG00000183169_EPRS_GALE_GUCY2C	0.648052	8.01484e-08	1.51105	0.646911	0.0361402	0.614751
EIF2AK3_ENSG00000183169_EPRS_GUCY2C_RNF212	0.648052	2.32455e-06	1.31752	0.591595	0.281626	0.317002
EIF2AK3_ENSG00000183169_GUCY2C_MTHFD2_RNF212	0.648052	5.32339e-06	1.29991	0.674569	0.0235123	0.678007
EIF2AK3_ENSG00000225163_ENSG00000231574_ENSG00000257337_ENSG00000259577	0.648052	6.90367e-05	1.08514	0.591595	0.961707	-0.0124583
EIF2AK3_ENSG00000225163_ENSG00000231574_ENSG00000257337_EPRS	0.648052	1.03515e-05	1.22455	0.591595	0.634668	0.140937
EIF2AK3_ENSG00000225163_ENSG00000231574_ENSG00000257337_GALE	0.648052	3.53891e-05	1.12211	0.591595	0.376068	0.259428
EIF2AK3_ENSG00000225163_ENSG00000231574_ENSG00000257337_MTHFD2	0.648052	0.00324447	0.793422	0.591595	0.303515	0.3093
EIF2AK3_ENSG00000225163_ENSG00000231574_ENSG00000257337_RNF212	0.648052	2.27754e-05	1.21438	0.508621	0.600483	0.151975
EIF2AK3_ENSG00000225163_ENSG00000231574_ENSG00000259577_EPRS	0.648052	1.13389e-05	1.21306	0.563937	0.510506	0.195029
EIF2AK3_ENSG00000225163_ENSG00000231574_ENSG00000271963_GUCY2C	0.648052	1.54327e-06	1.45353	0.619253	0.464723	0.216722
EIF2AK3_ENSG00000225163_ENSG00000231574_GALE_MTHFD2	0.648052	0.000774833	0.964136	0.646911	0.00743983	0.793471
EIF2AK3_ENSG00000225163_ENSG00000231574_GALE_RNF212	0.648052	0.000159026	1.05166	0.519037	0.634956	-0.139632
EIF2AK3_ENSG00000225163_ENSG00000231574_GUCY2C_MTHFD2	0.648052	5.05792e-06	1.32171	0.591595	0.118521	0.473481
EIF2AK3_ENSG00000225163_ENSG00000257337_ENSG00000259577_ENSG00000271963	0.648052	0.000163855	1.01773	0.619253	0.971533	0.0132344
EIF2AK3_ENSG00000225163_ENSG00000257337_ENSG00000259577_GALE	0.648052	7.91679e-05	1.06739	0.591595	0.26656	0.325593
EIF2AK3_ENSG00000225163_ENSG00000257337_ENSG00000259577_MTHFD2	0.648052	0.0013279	0.862721	0.591595	0.21692	0.371552
EIF2AK3_ENSG00000225163_ENSG00000257337_ENSG00000259577_RNF212	0.648052	2.27754e-05	1.21438	0.563937	0.214664	0.364927
EIF2AK3_ENSG00000225163_ENSG00000257337_ENSG00000271963_GALE	0.648052	0.000273184	0.988592	0.674569	0.0806548	0.518795
EIF2AK3_ENSG00000225163_ENSG00000257337_ENSG00000271963_MTHFD2	0.648052	0.00174691	0.841562	0.619253	0.13809	0.448498
EIF2AK3_ENSG00000225163_ENSG00000257337_EPRS_MTHFD2	0.648052	0.00259472	0.811814	0.591595	0.291143	0.313798
EIF2AK3_ENSG00000225163_ENSG00000257337_GALE_MTHFD2	0.648052	4.20469e-05	1.16405	0.646911	0.0830171	0.516292
EIF2AK3_ENSG00000225163_ENSG00000257337_GALE_RNF212	0.648052	3.05263e-05	1.19837	0.508621	0.922994	-0.030684
EIF2AK3_ENSG00000225163_ENSG00000259577_ENSG00000271963_GUCY2C	0.648052	1.54327e-06	1.45353	0.563937	0.644193	0.135883
EIF2AK3_ENSG00000225163_ENSG00000259577_ENSG00000271963_RNF212	0.648052	1.82451e-05	1.26838	0.508621	0.626642	0.145062
EIF2AK3_ENSG00000225163_ENSG00000259577_GALE_GUCY2C	0.648052	1.49954e-05	1.17404	0.591595	0.144581	0.426561
EIF2AK3_ENSG00000225163_ENSG00000259577_GUCY2C_MTHFD2	0.648052	3.73017e-06	1.33607	0.619253	0.0430068	0.615422
EIF2AK3_ENSG00000225163_ENSG00000271963_GALE_GUCY2C	0.648052	1.7378e-05	1.16337	0.646911	0.0679176	0.54181
EIF2AK3_ENSG00000225163_ENSG00000271963_GALE_RNF212	0.648052	0.000152231	1.09777	0.519037	0.70162	-0.112265
EIF2AK3_ENSG00000225163_EPRS_GALE_MTHFD2	0.648052	0.000322424	1.02786	0.619253	0.0469489	0.591989
EIF2AK3_ENSG00000225163_EPRS_MTHFD2_RNF212	0.648052	3.98963e-05	1.17823	0.619253	0.0450205	0.599902
EIF2AK3_ENSG00000225163_GALE_GUCY2C_MTHFD2	0.648052	1.20581e-05	1.23502	0.619253	0.0343711	0.621212
EIF2AK3_ENSG00000231574_ENSG00000257337_ENSG00000259577_ENSG00000271963	0.648052	0.000163855	1.01773	0.646911	0.749649	0.100304
EIF2AK3_ENSG00000231574_ENSG00000257337_ENSG00000259577_GALE	0.648052	1.19513e-05	1.20657	0.619253	0.26656	0.325593
EIF2AK3_ENSG00000231574_ENSG00000257337_ENSG00000259577_MTHFD2	0.648052	0.00311843	0.796627	0.619253	0.229311	0.361985
EIF2AK3_ENSG00000231574_ENSG00000257337_ENSG00000259577_RNF212	0.648052	2.27754e-05	1.21438	0.536279	0.357141	0.268962
EIF2AK3_ENSG00000231574_ENSG00000257337_ENSG00000271963_MTHFD2	0.648052	0.00376317	0.78131	0.619253	0.121338	0.468339
EIF2AK3_ENSG00000231574_ENSG00000257337_ENSG00000271963_RNF212	0.648052	2.02921e-05	1.26279	0.563937	0.357141	0.268962
EIF2AK3_ENSG00000231574_ENSG00000257337_GALE_RNF212	0.648052	3.05263e-05	1.19837	0.508621	0.898704	-0.0395937
EIF2AK3_ENSG00000231574_ENSG00000259577_ENSG00000271963_GUCY2C	0.648052	7.71579e-06	1.37019	0.591595	0.292954	0.305752
EIF2AK3_ENSG00000231574_ENSG00000259577_ENSG00000271963_RNF212	0.648052	1.82451e-05	1.26838	0.508621	0.524821	0.188736
EIF2AK3_ENSG00000231574_ENSG00000259577_GUCY2C_MTHFD2	0.648052	1.43134e-07	1.57447	0.619253	0.118521	0.473481
EIF2AK3_ENSG00000231574_ENSG00000271963_GALE_GUCY2C	0.648052	1.7378e-05	1.16337	0.646911	0.0679176	0.54181
EIF2AK3_ENSG00000231574_ENSG00000271963_GALE_MTHFD2	0.648052	0.00216855	0.885006	0.674569	0.0792461	0.525664
EIF2AK3_ENSG00000231574_ENSG00000271963_GUCY2C_RNF212	0.648052	3.54501e-05	1.22539	0.563937	0.230584	0.353494
EIF2AK3_ENSG00000231574_ENSG00000271963_MTHFD2_RNF212	0.648052	0.00022376	1.0689	0.619253	0.0138619	0.736063
EIF2AK3_ENSG00000231574_EPRS_MTHFD2_RNF212	0.648052	3.98963e-05	1.17823	0.619253	0.0936769	0.498897
EIF2AK3_ENSG00000257337_ENSG00000259577_ENSG00000271963_EPRS	0.648052	1.3298e-08	1.72887	0.646911	0.155352	0.419956
EIF2AK3_ENSG00000257337_ENSG00000259577_GALE_GUCY2C	0.648052	4.29373e-07	1.46823	0.591595	0.168323	0.405611
EIF2AK3_ENSG00000257337_ENSG00000259577_GALE_RNF212	0.648052	3.05263e-05	1.19837	0.508621	0.922994	-0.030684
EIF2AK3_ENSG00000257337_ENSG00000271963_EPRS_MTHFD2	0.648052	0.00107149	0.88721	0.646911	0.410421	0.245287
EIF2AK3_ENSG00000257337_ENSG00000271963_GALE_MTHFD2	0.648052	0.00025118	1.04603	0.674569	0.179286	0.405629
EIF2AK3_ENSG00000257337_ENSG00000271963_GALE_RNF212	0.648052	1.22733e-05	1.24696	0.536279	0.991934	-0.00548091
EIF2AK3_ENSG00000257337_EPRS_GALE_GUCY2C	0.648052	9.98079e-09	1.82602	0.674569	0.0744944	0.529816
EIF2AK3_ENSG00000257337_EPRS_GALE_MTHFD2	0.648052	4.57243e-06	1.33167	0.619253	0.122626	0.454231
EIF2AK3_ENSG00000257337_EPRS_GUCY2C_MTHFD2	0.648052	1.16351e-06	1.41029	0.619253	0.310481	0.300354
EIF2AK3_ENSG00000257337_GALE_GUCY2C_MTHFD2	0.648052	3.99018e-06	1.31116	0.619253	0.147751	0.426678
EIF2AK3_ENSG00000259577_ENSG00000271963_MTHFD2_RNF212	0.648052	0.00022376	1.0689	0.619253	0.0728577	0.531654
EIF2AK3_ENSG00000259577_EPRS_GALE_GUCY2C	0.648052	2.63527e-06	1.29776	0.646911	0.0714964	0.53479
EIF2AK3_ENSG00000259577_EPRS_GUCY2C_MTHFD2	0.648052	1.57728e-07	1.5843	0.619253	0.269444	0.328572
EIF2AK3_ENSG00000259577_GALE_GUCY2C_MTHFD2	0.648052	1.20581e-05	1.23502	0.619253	0.0749497	0.525541
EIF2AK3_ENSG00000259577_GALE_MTHFD2_RNF212	0.648052	3.61261e-05	1.18855	0.591595	0.0212753	0.684047
EIF2AK3_ENSG00000271963_EPRS_GALE_GUCY2C	0.648052	7.22621e-07	1.35719	0.646911	0.0599091	0.557439
EIF2AK3_ENSG00000271963_GALE_MTHFD2_RNF212	0.648052	0.000176813	1.08387	0.591595	0.0212753	0.684047
ENSG00000183169_ENSG00000225163_ENSG00000257337_EPRS_GUCY2C	0.648052	1.84954e-12	2.67863	0.619253	0.263463	0.33096
ENSG00000183169_ENSG00000231574_ENSG00000257337_EPRS_GUCY2C	0.648052	2.10689e-12	2.67591	0.646911	0.34904	0.279054
ENSG00000183169_ENSG00000257337_ENSG00000271963_EPRS_GUCY2C	0.648052	1.84576e-11	2.32194	0.646911	0.477493	0.212456
ENSG00000183169_ENSG00000257337_ENSG00000271963_GUCY2C_RNF212	0.648052	9.28387e-06	1.22607	0.563937	0.105185	0.478183
ENSG00000183169_ENSG00000257337_EPRS_GALE_RNF212	0.648052	1.60773e-05	1.19302	0.619253	0.318115	0.290682
ENSG00000183169_ENSG00000257337_GALE_GUCY2C_RNF212	0.648052	1.56635e-06	1.33116	0.619253	0.0544544	0.57595
ENSG00000183169_ENSG00000271963_EPRS_GALE_RNF212	0.648052	3.39874e-05	1.14652	0.591595	0.813385	0.0660144
ENSG00000183169_ENSG00000271963_EPRS_GUCY2C_RNF212	0.648052	1.27473e-06	1.34277	0.646911	0.00283227	0.91538
ENSG00000183169_ENSG00000271963_GALE_GUCY2C_RNF212	0.648052	4.04072e-06	1.27603	0.619253	0.0216087	0.691252
ENSG00000225163_ENSG00000231574_ENSG00000257337_ENSG00000259577_RNF212	0.648052	0.0012855	0.901674	0.508621	0.984455	-0.00772287
ENSG00000225163_ENSG00000231574_ENSG00000257337_ENSG00000271963_EPRS	0.648052	3.23753e-05	1.13655	0.674569	0.501737	0.202882
ENSG00000225163_ENSG00000231574_ENSG00000257337_EPRS_GUCY2C	0.648052	7.53867e-07	1.37016	0.646911	0.233399	0.360136
ENSG00000225163_ENSG00000231574_ENSG00000257337_GALE_RNF212	0.648052	3.33338e-05	1.18295	0.519037	0.708369	0.108458
ENSG00000225163_ENSG00000231574_ENSG00000257337_GUCY2C_MTHFD2	0.648052	3.29092e-05	1.18115	0.536279	0.0478588	0.590802
ENSG00000225163_ENSG00000231574_ENSG00000257337_GUCY2C_RNF212	0.648052	0.000175879	1.04109	0.508621	0.457405	0.220603
ENSG00000225163_ENSG00000231574_ENSG00000259577_ENSG00000271963_RNF212	0.648052	0.00149289	0.892666	0.519037	0.617265	0.147698
ENSG00000225163_ENSG00000231574_ENSG00000259577_EPRS_GALE	0.648052	0.00036646	0.960692	0.508621	0.190468	0.379313
ENSG00000225163_ENSG00000231574_ENSG00000259577_GALE_GUCY2C	0.648052	0.000103967	1.0501	0.619253	0.0562954	0.55985
ENSG00000225163_ENSG00000231574_ENSG00000259577_GUCY2C_RNF212	0.648052	0.000370433	0.988187	0.508621	0.500577	0.199559
ENSG00000225163_ENSG00000231574_ENSG00000271963_GALE_GUCY2C	0.648052	1.71019e-05	1.16471	0.591595	0.178776	0.390034
ENSG00000225163_ENSG00000257337_ENSG00000259577_EPRS_MTHFD2	0.648052	0.000792583	0.901556	0.674569	0.0717274	0.545161
ENSG00000225163_ENSG00000257337_ENSG00000259577_GALE_RNF212	0.648052	3.33338e-05	1.18295	0.519037	0.455278	0.225075
ENSG00000225163_ENSG00000257337_ENSG00000259577_GUCY2C_RNF212	0.648052	1.93131e-05	1.22441	0.508621	0.484569	0.208412
ENSG00000225163_ENSG00000257337_ENSG00000271963_EPRS_GALE	0.648052	0.00144383	0.86275	0.619253	0.345894	0.277589
ENSG00000225163_ENSG00000257337_ENSG00000271963_EPRS_GUCY2C	0.648052	1.68439e-09	1.90594	0.646911	0.135134	0.467126
ENSG00000225163_ENSG00000257337_ENSG00000271963_EPRS_RNF212	0.648052	3.73233e-05	1.175	0.508621	0.461983	0.214769
ENSG00000225163_ENSG00000257337_ENSG00000271963_GALE_GUCY2C	0.648052	9.17833e-08	1.52381	0.646911	0.129697	0.44766
ENSG00000225163_ENSG00000257337_EPRS_GUCY2C_MTHFD2	0.648052	5.44392e-07	1.48027	0.646911	0.0268706	0.679228
ENSG00000225163_ENSG00000257337_EPRS_GUCY2C_RNF212	0.648052	8.72677e-07	1.38836	0.536279	0.264567	0.333509
ENSG00000225163_ENSG00000257337_EPRS_MTHFD2_RNF212	0.648052	3.79112e-06	1.30997	0.563937	0.0714121	0.537066
ENSG00000225163_ENSG00000257337_GALE_MTHFD2_RNF212	0.648052	4.10007e-05	1.17639	0.563937	0.0285328	0.650416
ENSG00000225163_ENSG00000259577_ENSG00000271963_GALE_GUCY2C	0.648052	1.71019e-05	1.16471	0.619253	0.0442779	0.590557
ENSG00000225163_ENSG00000259577_EPRS_GUCY2C_MTHFD2	0.648052	1.2509e-06	1.40189	0.674569	0.0104544	0.782678
ENSG00000225163_ENSG00000259577_GALE_GUCY2C_RNF212	0.648052	0.000216584	1.0263	0.508621	0.23688	0.351376
ENSG00000225163_ENSG00000271963_EPRS_GALE_GUCY2C	0.648052	4.48921e-06	1.23884	0.619253	0.0808952	0.516413
ENSG00000225163_ENSG00000271963_EPRS_GUCY2C_MTHFD2	0.648052	1.1009e-06	1.40043	0.702227	0.00170977	0.977659
ENSG00000225163_ENSG00000271963_GALE_GUCY2C_MTHFD2	0.648052	8.20515e-06	1.26477	0.674569	0.000590099	1.04815
ENSG00000225163_ENSG00000271963_GALE_MTHFD2_RNF212	0.648052	0.000309508	1.04614	0.591595	0.062238	0.554751
ENSG00000225163_EPRS_GALE_GUCY2C_MTHFD2	0.648052	3.96293e-06	1.305	0.646911	0.0150609	0.71371
ENSG00000225163_GALE_GUCY2C_MTHFD2_RNF212	0.648052	0.000142273	1.09734	0.563937	0.217221	0.365384
ENSG00000231574_ENSG00000257337_ENSG00000259577_EPRS_MTHFD2	0.648052	0.000792583	0.901556	0.674569	0.0967378	0.504647
ENSG00000231574_ENSG00000257337_ENSG00000259577_EPRS_RNF212	0.648052	3.64696e-06	1.3464	0.536279	0.39319	0.252333
ENSG00000231574_ENSG00000257337_ENSG00000259577_GALE_RNF212	0.648052	3.33338e-05	1.18295	0.519037	0.455278	0.225075
ENSG00000231574_ENSG00000257337_ENSG00000259577_GUCY2C_RNF212	0.648052	1.93131e-05	1.22441	0.508621	0.855254	-0.0534704
ENSG00000231574_ENSG00000257337_ENSG00000271963_EPRS_GALE	0.648052	0.000707436	0.918755	0.619253	0.382419	0.257119
ENSG00000231574_ENSG00000257337_ENSG00000271963_EPRS_RNF212	0.648052	3.64696e-06	1.3464	0.508621	0.461983	0.214769
ENSG00000231574_ENSG00000257337_ENSG00000271963_GALE_GUCY2C	0.648052	9.17833e-08	1.52381	0.619253	0.142008	0.433648
ENSG00000231574_ENSG00000257337_EPRS_GUCY2C_MTHFD2	0.648052	5.44392e-07	1.48027	0.674569	0.0236992	0.693318
ENSG00000231574_ENSG00000257337_EPRS_GUCY2C_RNF212	0.648052	8.72677e-07	1.38836	0.536279	0.179534	0.405204
ENSG00000231574_ENSG00000257337_EPRS_MTHFD2_RNF212	0.648052	3.79112e-06	1.30997	0.563937	0.0518537	0.576895
ENSG00000231574_ENSG00000257337_GALE_GUCY2C_MTHFD2	0.648052	1.32129e-05	1.24476	0.646911	0.00635169	0.8303
ENSG00000231574_ENSG00000257337_GALE_MTHFD2_RNF212	0.648052	4.10007e-05	1.17639	0.536279	0.0285328	0.650416
ENSG00000231574_ENSG00000259577_ENSG00000271963_EPRS_GUCY2C	0.648052	2.48842e-07	1.41265	0.646911	0.15114	0.42587
ENSG00000231574_ENSG00000259577_ENSG00000271963_GALE_GUCY2C	0.648052	2.55987e-05	1.14572	0.646911	0.0229701	0.671897
ENSG00000231574_ENSG00000259577_EPRS_MTHFD2_RNF212	0.648052	0.000103091	1.12049	0.536279	0.180747	0.399002
ENSG00000231574_ENSG00000259577_GALE_GUCY2C_RNF212	0.648052	0.000216584	1.0263	0.508621	0.103394	0.494353
ENSG00000231574_ENSG00000271963_EPRS_GUCY2C_MTHFD2	0.648052	3.03155e-06	1.35148	0.702227	0.00398441	0.887218
ENSG00000231574_GALE_GUCY2C_MTHFD2_RNF212	0.648052	0.000129773	1.10294	0.591595	0.107532	0.47652
ENSG00000257337_ENSG00000259577_ENSG00000271963_EPRS_GALE	0.648052	8.01428e-05	1.07072	0.591595	0.432041	0.231175
ENSG00000257337_ENSG00000259577_ENSG00000271963_EPRS_MTHFD2	0.648052	1.24553e-05	1.28136	0.702227	0.0236481	0.691717
ENSG00000257337_ENSG00000259577_ENSG00000271963_EPRS_RNF212	0.648052	5.11542e-06	1.31005	0.536279	0.39319	0.252333
ENSG00000257337_ENSG00000259577_ENSG00000271963_GUCY2C_MTHFD2	0.648052	5.73389e-05	1.14585	0.591595	0.131463	0.448864
ENSG00000257337_ENSG00000259577_EPRS_GALE_GUCY2C	0.648052	4.45653e-06	1.27753	0.646911	0.123811	0.461673
ENSG00000257337_ENSG00000259577_EPRS_GUCY2C_MTHFD2	0.648052	5.44392e-07	1.48027	0.646911	0.0286355	0.672142
ENSG00000257337_ENSG00000259577_EPRS_GUCY2C_RNF212	0.648052	3.43654e-06	1.32235	0.536279	0.194404	0.392955
ENSG00000257337_ENSG00000259577_GALE_MTHFD2_RNF212	0.648052	4.10007e-05	1.17639	0.563937	0.0285328	0.650416
ENSG00000257337_ENSG00000271963_EPRS_GUCY2C_MTHFD2	0.648052	2.83636e-07	1.51304	0.702227	0.0133258	0.767093
ENSG00000257337_ENSG00000271963_EPRS_MTHFD2_RNF212	0.648052	0.000105764	1.11989	0.619253	0.0289991	0.650342
ENSG00000257337_ENSG00000271963_GALE_GUCY2C_MTHFD2	0.648052	2.57802e-06	1.33188	0.674569	8.3502e-05	1.24655
ENSG00000257337_ENSG00000271963_GALE_GUCY2C_RNF212	0.648052	1.59177e-05	1.23079	0.563937	0.0159577	0.726754
ENSG00000257337_EPRS_GUCY2C_MTHFD2_RNF212	0.648052	3.95997e-06	1.3136	0.563937	0.113354	0.469939
ENSG00000259577_ENSG00000271963_EPRS_GALE_GUCY2C	0.648052	4.48921e-06	1.23884	0.619253	0.208034	0.372858
ENSG00000259577_ENSG00000271963_EPRS_GUCY2C_MTHFD2	0.648052	2.28469e-07	1.55747	0.702227	0.00788435	0.835969
ENSG00000259577_ENSG00000271963_GALE_GUCY2C_MTHFD2	0.648052	1.1984e-05	1.24632	0.674569	0.000590099	1.04815
ENSG00000259577_ENSG00000271963_GALE_GUCY2C_RNF212	0.648052	2.01256e-05	1.25599	0.536279	0.0342359	0.643824
ENSG00000259577_EPRS_GUCY2C_MTHFD2_RNF212	0.648052	4.02677e-05	1.1773	0.591595	0.237268	0.350557
ENSG00000271963_EPRS_GALE_GUCY2C_MTHFD2	0.648052	9.74918e-06	1.2545	0.702227	0.00333951	0.878407
EIF2AK3_ENSG00000183169_ENSG00000225163_ENSG00000231574_ENSG00000271963_GALE	0.648052	2.22071e-06	1.35604	0.646911	0.292437	0.314128
EIF2AK3_ENSG00000183169_ENSG00000225163_ENSG00000231574_EPRS_GALE	0.648052	2.35496e-07	1.46394	0.674569	0.119644	0.470105
EIF2AK3_ENSG00000183169_ENSG00000225163_ENSG00000231574_EPRS_GUCY2C	0.648052	4.84777e-10	1.90502	0.646911	0.058734	0.559117
EIF2AK3_ENSG00000183169_ENSG00000225163_ENSG00000231574_GALE_GUCY2C	0.648052	3.47653e-09	1.76386	0.646911	0.136602	0.436935
EIF2AK3_ENSG00000183169_ENSG00000225163_ENSG00000231574_GALE_MTHFD2	0.648052	2.3673e-06	1.35782	0.674569	0.018702	0.68778
EIF2AK3_ENSG00000183169_ENSG00000225163_ENSG00000231574_GALE_RNF212	0.648052	1.07419e-05	1.21644	0.646911	0.482768	0.2047
EIF2AK3_ENSG00000183169_ENSG00000225163_ENSG00000257337_ENSG00000259577_RNF212	0.648052	1.63651e-05	1.18948	0.674569	0.518434	0.191468
EIF2AK3_ENSG00000183169_ENSG00000225163_ENSG00000257337_ENSG00000271963_GUCY2C	0.648052	9.97431e-12	2.28602	0.619253	0.146615	0.428172
EIF2AK3_ENSG00000183169_ENSG00000225163_ENSG00000257337_ENSG00000271963_RNF212	0.648052	2.08881e-06	1.32229	0.646911	0.518434	0.191468
EIF2AK3_ENSG00000183169_ENSG00000225163_ENSG00000257337_EPRS_GALE	0.648052	1.45104e-11	2.49569	0.646911	0.173601	0.406485
EIF2AK3_ENSG00000183169_ENSG00000225163_ENSG00000257337_GALE_GUCY2C	0.648052	8.90642e-11	1.94304	0.619253	0.171828	0.403102
EIF2AK3_ENSG00000183169_ENSG00000225163_ENSG00000257337_GALE_RNF212	0.648052	1.11858e-05	1.21438	0.646911	0.220458	0.361548
EIF2AK3_ENSG00000183169_ENSG00000225163_ENSG00000257337_GUCY2C_RNF212	0.648052	1.11388e-05	1.21586	0.619253	0.0285014	0.661491
EIF2AK3_ENSG00000183169_ENSG00000225163_ENSG00000259577_EPRS_GUCY2C	0.648052	4.84777e-10	1.90502	0.674569	0.159797	0.421271
EIF2AK3_ENSG00000183169_ENSG00000225163_ENSG00000259577_GALE_GUCY2C	0.648052	3.47653e-09	1.76386	0.646911	0.116857	0.460966
EIF2AK3_ENSG00000183169_ENSG00000225163_ENSG00000259577_GALE_RNF212	0.648052	1.07419e-05	1.21644	0.619253	0.482768	0.2047
EIF2AK3_ENSG00000183169_ENSG00000225163_ENSG00000259577_GUCY2C_RNF212	0.648052	2.39099e-06	1.31546	0.619253	0.0195173	0.706803
EIF2AK3_ENSG00000183169_ENSG00000225163_ENSG00000271963_EPRS_GUCY2C	0.648052	6.78462e-10	1.89031	0.674569	0.106071	0.480867
EIF2AK3_ENSG00000183169_ENSG00000225163_ENSG00000271963_GALE_GUCY2C	0.648052	3.47653e-09	1.76386	0.646911	0.15437	0.425363
EIF2AK3_ENSG00000183169_ENSG00000225163_ENSG00000271963_GALE_RNF212	0.648052	1.36525e-05	1.20379	0.591595	0.600657	0.151473
EIF2AK3_ENSG00000183169_ENSG00000225163_ENSG00000271963_GUCY2C_RNF212	0.648052	1.12733e-06	1.34824	0.619253	0.260212	0.334883
EIF2AK3_ENSG00000183169_ENSG00000225163_EPRS_GALE_GUCY2C	0.648052	8.01484e-08	1.51105	0.646911	0.0361402	0.614751
EIF2AK3_ENSG00000183169_ENSG00000225163_EPRS_GUCY2C_RNF212	0.648052	2.32455e-06	1.31752	0.591595	0.281626	0.317002
EIF2AK3_ENSG00000183169_ENSG00000231574_ENSG00000257337_ENSG00000271963_GUCY2C	0.648052	9.97431e-12	2.28602	0.619253	0.146615	0.428172
EIF2AK3_ENSG00000183169_ENSG00000231574_ENSG00000257337_EPRS_GALE	0.648052	1.45104e-11	2.49569	0.646911	0.173601	0.406485
EIF2AK3_ENSG00000183169_ENSG00000231574_ENSG00000257337_GALE_GUCY2C	0.648052	8.90642e-11	1.94304	0.646911	0.171828	0.403102
EIF2AK3_ENSG00000183169_ENSG00000231574_ENSG00000257337_GALE_MTHFD2	0.648052	2.86001e-06	1.35031	0.674569	0.018702	0.68778
EIF2AK3_ENSG00000183169_ENSG00000231574_ENSG00000257337_GALE_RNF212	0.648052	1.11858e-05	1.21438	0.646911	0.424735	0.232982
EIF2AK3_ENSG00000183169_ENSG00000231574_ENSG00000259577_EPRS_GALE	0.648052	1.45933e-07	1.48371	0.674569	0.130334	0.457043
EIF2AK3_ENSG00000183169_ENSG00000231574_ENSG00000259577_GALE_GUCY2C	0.648052	3.47653e-09	1.76386	0.619253	0.171828	0.403102
EIF2AK3_ENSG00000183169_ENSG00000231574_ENSG00000259577_GALE_RNF212	0.648052	1.07419e-05	1.21644	0.619253	0.482768	0.2047
EIF2AK3_ENSG00000183169_ENSG00000231574_ENSG00000259577_GUCY2C_RNF212	0.648052	2.39099e-06	1.31546	0.619253	0.0195173	0.706803
EIF2AK3_ENSG00000183169_ENSG00000231574_ENSG00000271963_EPRS_GUCY2C	0.648052	3.91637e-10	1.91182	0.619253	0.253749	0.340178
EIF2AK3_ENSG00000183169_ENSG00000231574_ENSG00000271963_GALE_GUCY2C	0.648052	3.47653e-09	1.76386	0.646911	0.15437	0.425363
EIF2AK3_ENSG00000183169_ENSG00000231574_EPRS_GALE_GUCY2C	0.648052	8.01484e-08	1.51105	0.646911	0.0361402	0.614751
EIF2AK3_ENSG00000183169_ENSG00000231574_EPRS_GALE_MTHFD2	0.648052	6.51883e-08	1.56973	0.619253	0.0750733	0.519582
EIF2AK3_ENSG00000183169_ENSG00000231574_EPRS_GUCY2C_RNF212	0.648052	2.32455e-06	1.31752	0.591595	0.281626	0.317002
EIF2AK3_ENSG00000183169_ENSG00000231574_GUCY2C_MTHFD2_RNF212	0.648052	5.32339e-06	1.29991	0.674569	0.0235123	0.678007
EIF2AK3_ENSG00000183169_ENSG00000257337_ENSG00000259577_EPRS_MTHFD2	0.648052	1.92438e-07	1.52289	0.674569	0.0500555	0.579225
EIF2AK3_ENSG00000183169_ENSG00000257337_ENSG00000259577_GALE_GUCY2C	0.648052	1.05305e-08	1.69956	0.619253	0.279038	0.317678
EIF2AK3_ENSG00000183169_ENSG00000257337_ENSG00000259577_GALE_MTHFD2	0.648052	1.16355e-06	1.40666	0.674569	0.0144382	0.722603
EIF2AK3_ENSG00000183169_ENSG00000257337_ENSG00000259577_GALE_RNF212	0.648052	1.11858e-05	1.21438	0.646911	0.220458	0.361548
EIF2AK3_ENSG00000183169_ENSG00000257337_ENSG00000271963_EPRS_GALE	0.648052	3.89221e-13	2.63384	0.646911	0.273545	0.324762
EIF2AK3_ENSG00000183169_ENSG00000257337_ENSG00000271963_EPRS_GUCY2C	0.648052	1.09067e-10	2.18028	0.646911	0.13105	0.451535
EIF2AK3_ENSG00000183169_ENSG00000257337_ENSG00000271963_GALE_RNF212	0.648052	1.68886e-07	1.49004	0.619253	0.814163	0.0665503
EIF2AK3_ENSG00000183169_ENSG00000257337_ENSG00000271963_MTHFD2_RNF212	0.648052	3.74434e-07	1.42719	0.646911	0.0907824	0.503748
EIF2AK3_ENSG00000183169_ENSG00000257337_EPRS_GALE_MTHFD2	0.648052	5.19639e-09	1.74791	0.646911	0.0154016	0.708032
EIF2AK3_ENSG00000183169_ENSG00000257337_EPRS_GUCY2C_RNF212	0.648052	4.37256e-07	1.40033	0.619253	0.24229	0.345502
EIF2AK3_ENSG00000183169_ENSG00000257337_EPRS_MTHFD2_RNF212	0.648052	1.25557e-08	1.65757	0.674569	0.0575148	0.570074
EIF2AK3_ENSG00000183169_ENSG00000257337_GALE_GUCY2C_MTHFD2	0.648052	1.35273e-07	1.50106	0.674569	0.0376756	0.621509
EIF2AK3_ENSG00000183169_ENSG00000257337_GALE_GUCY2C_RNF212	0.648052	1.44157e-06	1.33485	0.591595	0.233615	0.34702
EIF2AK3_ENSG00000183169_ENSG00000259577_ENSG00000271963_GALE_GUCY2C	0.648052	6.8963e-10	1.8378	0.646911	0.191691	0.392812
EIF2AK3_ENSG00000183169_ENSG00000259577_ENSG00000271963_GALE_RNF212	0.648052	4.95941e-07	1.39254	0.591595	0.680239	0.118142
EIF2AK3_ENSG00000183169_ENSG00000259577_EPRS_GALE_GUCY2C	0.648052	1.72883e-08	1.58872	0.646911	0.0485695	0.581199
EIF2AK3_ENSG00000183169_ENSG00000259577_EPRS_GALE_RNF212	0.648052	9.6163e-06	1.22241	0.619253	0.328177	0.286249
EIF2AK3_ENSG00000183169_ENSG00000259577_EPRS_GUCY2C_RNF212	0.648052	2.32455e-06	1.31752	0.591595	0.462157	0.216656
EIF2AK3_ENSG00000183169_ENSG00000259577_GALE_MTHFD2_RNF212	0.648052	4.57368e-06	1.29962	0.646911	0.10897	0.473946
EIF2AK3_ENSG00000183169_ENSG00000271963_EPRS_GALE_GUCY2C	0.648052	1.14607e-11	2.41441	0.674569	0.0855605	0.51715
EIF2AK3_ENSG00000183169_ENSG00000271963_EPRS_GALE_RNF212	0.648052	6.37887e-07	1.3844	0.563937	0.789593	0.0757161
EIF2AK3_ENSG00000183169_ENSG00000271963_GALE_GUCY2C_MTHFD2	0.648052	1.16492e-07	1.5014	0.646911	0.0347188	0.621987
EIF2AK3_ENSG00000183169_EPRS_GALE_MTHFD2_RNF212	0.648052	5.32586e-06	1.29219	0.674569	0.120333	0.459752
EIF2AK3_ENSG00000183169_EPRS_GUCY2C_MTHFD2_RNF212	0.648052	5.32339e-06	1.29991	0.674569	0.0108715	0.768765
EIF2AK3_ENSG00000225163_ENSG00000231574_ENSG00000257337_ENSG00000259577_ENSG00000271963	0.648052	0.000163855	1.01773	0.619253	0.944338	0.0228894
EIF2AK3_ENSG00000225163_ENSG00000231574_ENSG00000257337_ENSG00000259577_GALE	0.648052	1.19513e-05	1.20657	0.591595	0.26656	0.325593
EIF2AK3_ENSG00000225163_ENSG00000231574_ENSG00000257337_ENSG00000259577_MTHFD2	0.648052	0.00311843	0.796627	0.619253	0.21692	0.371552
EIF2AK3_ENSG00000225163_ENSG00000231574_ENSG00000257337_ENSG00000259577_RNF212	0.648052	2.27754e-05	1.21438	0.536279	0.357141	0.268962
EIF2AK3_ENSG00000225163_ENSG00000231574_ENSG00000257337_ENSG00000271963_GALE	0.648052	2.3583e-05	1.16905	0.646911	0.173422	0.401178
EIF2AK3_ENSG00000225163_ENSG00000231574_ENSG00000257337_ENSG00000271963_MTHFD2	0.648052	0.00376317	0.78131	0.619253	0.219672	0.36939
EIF2AK3_ENSG00000225163_ENSG00000231574_ENSG00000257337_GALE_RNF212	0.648052	3.05263e-05	1.19837	0.508621	0.922994	-0.030684
EIF2AK3_ENSG00000225163_ENSG00000231574_ENSG00000257337_GUCY2C_MTHFD2	0.648052	2.66449e-06	1.35968	0.619253	0.049321	0.591298
EIF2AK3_ENSG00000225163_ENSG00000231574_ENSG00000259577_ENSG00000271963_GUCY2C	0.648052	1.54327e-06	1.45353	0.563937	0.725008	0.103178
EIF2AK3_ENSG00000225163_ENSG00000231574_ENSG00000259577_ENSG00000271963_RNF212	0.648052	1.82451e-05	1.26838	0.508621	0.626642	0.145062
EIF2AK3_ENSG00000225163_ENSG00000231574_ENSG00000259577_GALE_GUCY2C	0.648052	3.898e-07	1.38813	0.619253	0.236309	0.349775
EIF2AK3_ENSG00000225163_ENSG00000231574_ENSG00000259577_GALE_MTHFD2	0.648052	6.8165e-05	1.16039	0.646911	0.0146136	0.730774
EIF2AK3_ENSG00000225163_ENSG00000231574_ENSG00000259577_GALE_RNF212	0.648052	0.000159026	1.05166	0.519037	0.920279	-0.0311719
EIF2AK3_ENSG00000225163_ENSG00000231574_ENSG00000259577_GUCY2C_MTHFD2	0.648052	3.73017e-06	1.33607	0.619253	0.118521	0.473481
EIF2AK3_ENSG00000225163_ENSG00000231574_ENSG00000271963_GALE_GUCY2C	0.648052	1.7378e-05	1.16337	0.646911	0.0679176	0.54181
EIF2AK3_ENSG00000225163_ENSG00000231574_ENSG00000271963_GALE_MTHFD2	0.648052	0.00121548	0.930712	0.674569	0.0792461	0.525664
EIF2AK3_ENSG00000225163_ENSG00000231574_ENSG00000271963_MTHFD2_RNF212	0.648052	0.00022376	1.0689	0.619253	0.0138619	0.736063
EIF2AK3_ENSG00000225163_ENSG00000231574_EPRS_MTHFD2_RNF212	0.648052	3.98963e-05	1.17823	0.619253	0.0381154	0.61866
EIF2AK3_ENSG00000225163_ENSG00000231574_GALE_GUCY2C_MTHFD2	0.648052	1.20581e-05	1.23502	0.619253	0.0722199	0.52581
EIF2AK3_ENSG00000225163_ENSG00000257337_ENSG00000259577_ENSG00000271963_EPRS	0.648052	1.3298e-08	1.72887	0.674569	0.100109	0.491119
EIF2AK3_ENSG00000225163_ENSG00000257337_ENSG00000259577_ENSG00000271963_GALE	0.648052	0.000122395	1.03804	0.646911	0.085136	0.511423
EIF2AK3_ENSG00000225163_ENSG00000257337_ENSG00000259577_ENSG00000271963_MTHFD2	0.648052	0.00174691	0.841562	0.619253	0.269669	0.332824
EIF2AK3_ENSG00000225163_ENSG00000257337_ENSG00000259577_ENSG00000271963_RNF212	0.648052	3.89699e-05	1.21976	0.591595	0.214664	0.364927
EIF2AK3_ENSG00000225163_ENSG00000257337_ENSG00000259577_GALE_GUCY2C	0.648052	2.80888e-09	1.88141	0.591595	0.168323	0.405611
EIF2AK3_ENSG00000225163_ENSG00000257337_ENSG00000259577_GALE_RNF212	0.648052	3.05263e-05	1.19837	0.508621	0.922994	-0.030684
EIF2AK3_ENSG00000225163_ENSG00000257337_ENSG00000271963_EPRS_MTHFD2	0.648052	0.00259472	0.811814	0.619253	0.485376	0.208179
EIF2AK3_ENSG00000225163_ENSG00000257337_ENSG00000271963_GALE_MTHFD2	0.648052	0.000437286	1.00593	0.674569	0.179286	0.405629
EIF2AK3_ENSG00000225163_ENSG00000257337_ENSG00000271963_GALE_RNF212	0.648052	1.22733e-05	1.24696	0.536279	0.720902	-0.105933
EIF2AK3_ENSG00000225163_ENSG00000257337_EPRS_GALE_MTHFD2	0.648052	2.29214e-06	1.36918	0.619253	0.122626	0.454231
EIF2AK3_ENSG00000225163_ENSG00000257337_EPRS_GUCY2C_MTHFD2	0.648052	8.74943e-07	1.42365	0.619253	0.0686559	0.549099
EIF2AK3_ENSG00000225163_ENSG00000257337_GALE_GUCY2C_MTHFD2	0.648052	2.24708e-06	1.34238	0.619253	0.250729	0.342269
EIF2AK3_ENSG00000225163_ENSG00000257337_GALE_MTHFD2_RNF212	0.648052	1.99002e-05	1.22102	0.563937	0.226417	0.352834
EIF2AK3_ENSG00000225163_ENSG00000257337_GUCY2C_MTHFD2_RNF212	0.648052	2.20022e-05	1.21058	0.591595	0.20395	0.376964
EIF2AK3_ENSG00000225163_ENSG00000259577_ENSG00000271963_GALE_GUCY2C	0.648052	1.7378e-05	1.16337	0.646911	0.0672921	0.544405
EIF2AK3_ENSG00000225163_ENSG00000259577_ENSG00000271963_MTHFD2_RNF212	0.648052	0.00022376	1.0689	0.619253	0.0728577	0.531654
EIF2AK3_ENSG00000225163_ENSG00000259577_EPRS_GALE_MTHFD2	0.648052	2.36452e-05	1.22277	0.619253	0.0469489	0.591989
EIF2AK3_ENSG00000225163_ENSG00000259577_GALE_GUCY2C_MTHFD2	0.648052	1.20581e-05	1.23502	0.646911	0.0983747	0.486904
EIF2AK3_ENSG00000225163_ENSG00000259577_GALE_MTHFD2_RNF212	0.648052	3.61261e-05	1.18855	0.591595	0.0212753	0.684047
EIF2AK3_ENSG00000225163_ENSG00000271963_EPRS_GALE_GUCY2C	0.648052	7.22621e-07	1.35719	0.674569	0.0719754	0.533364
EIF2AK3_ENSG00000225163_ENSG00000271963_GALE_MTHFD2_RNF212	0.648052	0.000176813	1.08387	0.591595	0.0212753	0.684047
EIF2AK3_ENSG00000231574_ENSG00000257337_ENSG00000259577_ENSG00000271963_EPRS	0.648052	1.3298e-08	1.72887	0.646911	0.198866	0.38131
EIF2AK3_ENSG00000231574_ENSG00000257337_ENSG00000259577_ENSG00000271963_MTHFD2	0.648052	0.000690118	0.918332	0.619253	0.494479	0.208398
EIF2AK3_ENSG00000231574_ENSG00000257337_ENSG00000259577_GALE_GUCY2C	0.648052	2.90073e-09	1.88047	0.591595	0.238668	0.349177
EIF2AK3_ENSG00000231574_ENSG00000257337_ENSG00000259577_GALE_RNF212	0.648052	3.05263e-05	1.19837	0.508621	0.922994	-0.030684
EIF2AK3_ENSG00000231574_ENSG00000257337_ENSG00000271963_EPRS_MTHFD2	0.648052	0.00107149	0.88721	0.619253	0.461276	0.219658
EIF2AK3_ENSG00000231574_ENSG00000257337_ENSG00000271963_GALE_MTHFD2	0.648052	6.85561e-05	1.1591	0.674569	0.131416	0.448205
EIF2AK3_ENSG00000231574_ENSG00000257337_ENSG00000271963_GALE_RNF212	0.648052	1.22733e-05	1.24696	0.536279	0.720902	-0.105933
EIF2AK3_ENSG00000231574_ENSG00000257337_EPRS_GALE_GUCY2C	0.648052	9.98079e-09	1.82602	0.646911	0.142589	0.432076
EIF2AK3_ENSG00000231574_ENSG00000257337_EPRS_GALE_MTHFD2	0.648052	1.29953e-06	1.43233	0.619253	0.0697163	0.534217
EIF2AK3_ENSG00000231574_ENSG00000257337_EPRS_GUCY2C_MTHFD2	0.648052	1.16351e-06	1.41029	0.619253	0.310481	0.300354
EIF2AK3_ENSG00000231574_ENSG00000257337_GALE_GUCY2C_MTHFD2	0.648052	3.99018e-06	1.31116	0.619253	0.145731	0.428736
EIF2AK3_ENSG00000231574_ENSG00000259577_ENSG00000271963_GALE_MTHFD2	0.648052	0.000409507	1.03491	0.674569	0.0900234	0.508926
EIF2AK3_ENSG00000231574_ENSG00000259577_ENSG00000271963_MTHFD2_RNF212	0.648052	0.00022376	1.0689	0.591595	0.0758507	0.525737
EIF2AK3_ENSG00000231574_ENSG00000259577_EPRS_GUCY2C_MTHFD2	0.648052	8.47764e-08	1.60964	0.619253	0.269444	0.328572
EIF2AK3_ENSG00000231574_ENSG00000259577_GALE_GUCY2C_MTHFD2	0.648052	1.20581e-05	1.23502	0.646911	0.11832	0.460439
EIF2AK3_ENSG00000231574_ENSG00000259577_GUCY2C_MTHFD2_RNF212	0.648052	6.97482e-05	1.14124	0.619253	0.196222	0.385625
EIF2AK3_ENSG00000231574_ENSG00000271963_EPRS_GALE_GUCY2C	0.648052	7.22621e-07	1.35719	0.646911	0.0599091	0.557439
EIF2AK3_ENSG00000231574_ENSG00000271963_GALE_MTHFD2_RNF212	0.648052	0.000176813	1.08387	0.591595	0.0212753	0.684047
EIF2AK3_ENSG00000257337_ENSG00000259577_ENSG00000271963_EPRS_MTHFD2	0.648052	0.00107149	0.88721	0.619253	0.429063	0.235722
EIF2AK3_ENSG00000257337_ENSG00000259577_ENSG00000271963_GALE_GUCY2C	0.648052	1.25553e-07	1.5209	0.646911	0.098421	0.489067
EIF2AK3_ENSG00000257337_ENSG00000259577_ENSG00000271963_GALE_RNF212	0.648052	1.33764e-05	1.24239	0.563937	0.974214	0.00683076
EIF2AK3_ENSG00000257337_ENSG00000259577_ENSG00000271963_MTHFD2_RNF212	0.648052	7.31965e-05	1.14109	0.591595	0.139424	0.434404
EIF2AK3_ENSG00000257337_ENSG00000259577_EPRS_GALE_GUCY2C	0.648052	1.51874e-08	1.80888	0.619253	0.170904	0.406232
EIF2AK3_ENSG00000257337_ENSG00000259577_EPRS_GALE_MTHFD2	0.648052	6.12648e-07	1.47085	0.619253	0.101536	0.483121
EIF2AK3_ENSG00000257337_ENSG00000271963_EPRS_GALE_GUCY2C	0.648052	2.34185e-09	1.88376	0.674569	0.0404551	0.613712
EIF2AK3_ENSG00000257337_ENSG00000271963_EPRS_MTHFD2_RNF212	0.648052	1.54362e-05	1.23733	0.591595	0.0499609	0.577979
EIF2AK3_ENSG00000257337_ENSG00000271963_GALE_GUCY2C_MTHFD2	0.648052	2.53386e-06	1.33361	0.646911	0.0966905	0.491659
EIF2AK3_ENSG00000257337_EPRS_GALE_GUCY2C_MTHFD2	0.648052	6.68619e-06	1.28314	0.619253	0.175153	0.404401
EIF2AK3_ENSG00000259577_ENSG00000271963_EPRS_GALE_GUCY2C	0.648052	7.22621e-07	1.35719	0.646911	0.12995	0.451929
EIF2AK3_ENSG00000259577_ENSG00000271963_GALE_GUCY2C_MTHFD2	0.648052	3.2676e-06	1.32712	0.674569	0.0563811	0.567981
EIF2AK3_ENSG00000259577_ENSG00000271963_GALE_MTHFD2_RNF212	0.648052	0.000176813	1.08387	0.591595	0.0130023	0.733492
EIF2AK3_ENSG00000271963_EPRS_GALE_GUCY2C_MTHFD2	0.648052	1.59774e-06	1.36666	0.674569	0.0852579	0.519269
ENSG00000183169_ENSG00000225163_ENSG00000257337_ENSG00000259577_EPRS_GUCY2C	0.648052	4.13898e-14	3.17416	0.619253	0.309022	0.302952
ENSG00000183169_ENSG00000225163_ENSG00000257337_ENSG00000271963_EPRS_GUCY2C	0.648052	1.37351e-13	3.14932	0.646911	0.248633	0.341276
ENSG00000183169_ENSG00000225163_ENSG00000257337_ENSG00000271963_GUCY2C_RNF212	0.648052	9.28387e-06	1.22607	0.563937	0.105185	0.478183
ENSG00000183169_ENSG00000225163_ENSG00000257337_EPRS_GALE_GUCY2C	0.648052	4.13898e-14	3.17416	0.646911	0.0712032	0.532359
ENSG00000183169_ENSG00000225163_ENSG00000257337_EPRS_GALE_RNF212	0.648052	1.60773e-05	1.19302	0.619253	0.318115	0.290682
ENSG00000183169_ENSG00000225163_ENSG00000257337_GALE_GUCY2C_RNF212	0.648052	1.56635e-06	1.33116	0.619253	0.0544544	0.57595
ENSG00000183169_ENSG00000225163_ENSG00000259577_ENSG00000271963_EPRS_GUCY2C	0.648052	3.17722e-12	2.3696	0.674569	0.107122	0.477233
ENSG00000183169_ENSG00000225163_ENSG00000271963_EPRS_GALE_RNF212	0.648052	3.39874e-05	1.14652	0.591595	0.813385	0.0660144
ENSG00000183169_ENSG00000225163_ENSG00000271963_EPRS_GUCY2C_RNF212	0.648052	1.27473e-06	1.34277	0.674569	0.00283227	0.91538
ENSG00000183169_ENSG00000225163_ENSG00000271963_GALE_GUCY2C_RNF212	0.648052	4.04072e-06	1.27603	0.619253	0.044799	0.602691
ENSG00000183169_ENSG00000231574_ENSG00000257337_ENSG00000271963_EPRS_GUCY2C	0.648052	1.37351e-13	3.14932	0.646911	0.477493	0.212456
ENSG00000183169_ENSG00000231574_ENSG00000257337_ENSG00000271963_GUCY2C_RNF212	0.648052	9.28387e-06	1.22607	0.563937	0.105185	0.478183
ENSG00000183169_ENSG00000231574_ENSG00000257337_GALE_GUCY2C_RNF212	0.648052	1.5011e-06	1.33307	0.619253	0.0544544	0.57595
ENSG00000183169_ENSG00000231574_ENSG00000271963_EPRS_GALE_RNF212	0.648052	3.39874e-05	1.14652	0.591595	0.403696	0.242334
ENSG00000183169_ENSG00000231574_ENSG00000271963_EPRS_GUCY2C_RNF212	0.648052	1.27473e-06	1.34277	0.646911	0.0239666	0.683985
ENSG00000183169_ENSG00000231574_ENSG00000271963_GALE_GUCY2C_RNF212	0.648052	4.04072e-06	1.27603	0.591595	0.0574713	0.569222
ENSG00000183169_ENSG00000257337_ENSG00000259577_GALE_GUCY2C_RNF212	0.648052	1.5011e-06	1.33307	0.619253	0.0544544	0.57595
ENSG00000183169_ENSG00000257337_ENSG00000271963_EPRS_GALE_GUCY2C	0.648052	2.73115e-14	3.1853	0.674569	0.105058	0.479291
ENSG00000183169_ENSG00000257337_EPRS_GALE_GUCY2C_MTHFD2	0.648052	2.20815e-09	1.78462	0.702227	0.0089807	0.769994
ENSG00000183169_ENSG00000257337_EPRS_GALE_GUCY2C_RNF212	0.648052	1.56635e-06	1.33116	0.591595	0.318115	0.290682
ENSG00000183169_ENSG00000259577_ENSG00000271963_EPRS_GUCY2C_RNF212	0.648052	1.27473e-06	1.34277	0.619253	0.0239666	0.683985
ENSG00000183169_ENSG00000259577_ENSG00000271963_GALE_GUCY2C_RNF212	0.648052	1.76959e-07	1.45686	0.619253	0.0574713	0.569222
ENSG00000225163_ENSG00000231574_ENSG00000257337_ENSG00000259577_EPRS_MTHFD2	0.648052	0.000619688	0.917917	0.646911	0.0917704	0.512113
ENSG00000225163_ENSG00000231574_ENSG00000257337_ENSG00000259577_GALE_RNF212	0.648052	3.33338e-05	1.18295	0.519037	0.455278	0.225075
ENSG00000225163_ENSG00000231574_ENSG00000257337_ENSG00000259577_GUCY2C_RNF212	0.648052	2.58177e-05	1.20333	0.508621	0.931992	-0.0254094
ENSG00000225163_ENSG00000231574_ENSG00000257337_ENSG00000271963_EPRS_GALE	0.648052	0.000707436	0.918755	0.619253	0.382419	0.257119
ENSG00000225163_ENSG00000231574_ENSG00000257337_ENSG00000271963_EPRS_RNF212	0.648052	2.83884e-06	1.36037	0.508621	0.461983	0.214769
ENSG00000225163_ENSG00000231574_ENSG00000257337_ENSG00000271963_GALE_GUCY2C	0.648052	9.17833e-08	1.52381	0.619253	0.175063	0.400269
ENSG00000225163_ENSG00000231574_ENSG00000257337_EPRS_GUCY2C_MTHFD2	0.648052	2.60495e-07	1.51048	0.646911	0.0236992	0.693318
ENSG00000225163_ENSG00000231574_ENSG00000257337_EPRS_GUCY2C_RNF212	0.648052	8.72677e-07	1.38836	0.536279	0.516522	0.192904
ENSG00000225163_ENSG00000231574_ENSG00000257337_EPRS_MTHFD2_RNF212	0.648052	3.79112e-06	1.30997	0.563937	0.0518537	0.576895
ENSG00000225163_ENSG00000231574_ENSG00000257337_GALE_MTHFD2_RNF212	0.648052	4.10007e-05	1.17639	0.563937	0.0285328	0.650416
ENSG00000225163_ENSG00000231574_ENSG00000259577_ENSG00000271963_GALE_GUCY2C	0.648052	1.71019e-05	1.16471	0.619253	0.154891	0.418679
ENSG00000225163_ENSG00000231574_ENSG00000259577_GALE_GUCY2C_MTHFD2	0.648052	6.7401e-06	1.28176	0.674569	0.00430777	0.863403
ENSG00000225163_ENSG00000231574_ENSG00000259577_GALE_GUCY2C_RNF212	0.648052	0.000216584	1.0263	0.508621	0.208697	0.372052
ENSG00000225163_ENSG00000231574_ENSG00000271963_EPRS_GUCY2C_MTHFD2	0.648052	1.1009e-06	1.40043	0.702227	0.00398441	0.887218
ENSG00000225163_ENSG00000231574_ENSG00000271963_GALE_GUCY2C_MTHFD2	0.648052	8.47945e-06	1.26306	0.674569	0.000590099	1.04815
ENSG00000225163_ENSG00000231574_EPRS_GALE_GUCY2C_MTHFD2	0.648052	3.96293e-06	1.305	0.646911	0.0150609	0.71371
ENSG00000225163_ENSG00000231574_EPRS_GUCY2C_MTHFD2_RNF212	0.648052	4.02677e-05	1.1773	0.591595	0.242081	0.346309
ENSG00000225163_ENSG00000231574_GALE_GUCY2C_MTHFD2_RNF212	0.648052	0.000142273	1.09734	0.563937	0.191331	0.385526
ENSG00000225163_ENSG00000257337_ENSG00000259577_ENSG00000271963_EPRS_GALE	0.648052	8.01428e-05	1.07072	0.619253	0.432041	0.231175
ENSG00000225163_ENSG00000257337_ENSG00000259577_ENSG00000271963_EPRS_MTHFD2	0.648052	4.20493e-06	1.33738	0.702227	0.0490832	0.613444
ENSG00000225163_ENSG00000257337_ENSG00000259577_ENSG00000271963_EPRS_RNF212	0.648052	3.64696e-06	1.3464	0.536279	0.39319	0.252333
ENSG00000225163_ENSG00000257337_ENSG00000259577_ENSG00000271963_GUCY2C_MTHFD2	0.648052	3.04094e-06	1.35138	0.591595	0.131463	0.448864
ENSG00000225163_ENSG00000257337_ENSG00000259577_EPRS_GALE_MTHFD2	0.648052	1.33685e-07	1.54951	0.646911	0.0264143	0.659478
ENSG00000225163_ENSG00000257337_ENSG00000259577_EPRS_GUCY2C_MTHFD2	0.648052	5.44392e-07	1.48027	0.646911	0.0623198	0.568171
ENSG00000225163_ENSG00000257337_ENSG00000259577_EPRS_GUCY2C_RNF212	0.648052	8.72677e-07	1.38836	0.536279	0.194404	0.392955
ENSG00000225163_ENSG00000257337_ENSG00000259577_GALE_GUCY2C_MTHFD2	0.648052	7.13486e-06	1.27852	0.674569	0.00607565	0.834587
ENSG00000225163_ENSG00000257337_ENSG00000259577_GALE_MTHFD2_RNF212	0.648052	4.10007e-05	1.17639	0.563937	0.0285328	0.650416
ENSG00000225163_ENSG00000257337_ENSG00000271963_GALE_GUCY2C_MTHFD2	0.648052	2.57802e-06	1.33188	0.674569	0.000415872	1.07849
ENSG00000225163_ENSG00000257337_EPRS_GUCY2C_MTHFD2_RNF212	0.648052	2.25175e-06	1.33871	0.591595	0.113354	0.469939
ENSG00000225163_ENSG00000259577_ENSG00000271963_EPRS_GALE_GUCY2C	0.648052	4.48921e-06	1.23884	0.619253	0.227897	0.357726
ENSG00000225163_ENSG00000259577_ENSG00000271963_EPRS_GUCY2C_MTHFD2	0.648052	5.90765e-08	1.6166	0.702227	0.00545497	0.858623
ENSG00000225163_ENSG00000259577_ENSG00000271963_GALE_GUCY2C_RNF212	0.648052	2.01256e-05	1.25599	0.536279	0.0342359	0.643824
ENSG00000225163_ENSG00000259577_ENSG00000271963_GALE_MTHFD2_RNF212	0.648052	0.000233956	1.06422	0.591595	0.0336476	0.633925
ENSG00000225163_ENSG00000259577_EPRS_GALE_GUCY2C_MTHFD2	0.648052	3.96293e-06	1.305	0.674569	0.0150609	0.71371
ENSG00000225163_ENSG00000259577_EPRS_GALE_MTHFD2_RNF212	0.648052	3.36327e-05	1.18554	0.591595	0.105178	0.484617
ENSG00000225163_ENSG00000259577_EPRS_GUCY2C_MTHFD2_RNF212	0.648052	4.02677e-05	1.1773	0.591595	0.237268	0.350557
ENSG00000225163_ENSG00000259577_GALE_GUCY2C_MTHFD2_RNF212	0.648052	0.000142273	1.09734	0.591595	0.105121	0.479911
ENSG00000225163_ENSG00000271963_EPRS_GALE_GUCY2C_MTHFD2	0.648052	1.05007e-05	1.25054	0.702227	0.0179815	0.710964
ENSG00000225163_ENSG00000271963_EPRS_GUCY2C_MTHFD2_RNF212	0.648052	2.23683e-05	1.20907	0.619253	0.115524	0.467255
ENSG00000225163_ENSG00000271963_GALE_GUCY2C_MTHFD2_RNF212	0.648052	0.000129773	1.10294	0.619253	0.104892	0.480211
ENSG00000231574_ENSG00000257337_ENSG00000259577_ENSG00000271963_EPRS_GALE	0.648052	8.01428e-05	1.07072	0.619253	0.473378	0.210878
ENSG00000231574_ENSG00000257337_ENSG00000259577_ENSG00000271963_EPRS_GUCY2C	0.648052	2.48096e-09	1.88317	0.646911	0.332388	0.290832
ENSG00000231574_ENSG00000257337_ENSG00000259577_ENSG00000271963_EPRS_MTHFD2	0.648052	1.24553e-05	1.28136	0.702227	0.0155351	0.750586
ENSG00000231574_ENSG00000257337_ENSG00000259577_ENSG00000271963_EPRS_RNF212	0.648052	7.07839e-07	1.48727	0.536279	0.39319	0.252333
ENSG00000231574_ENSG00000257337_ENSG00000259577_ENSG00000271963_GUCY2C_MTHFD2	0.648052	5.87879e-06	1.31615	0.619253	0.0456343	0.591049
ENSG00000231574_ENSG00000257337_ENSG00000259577_EPRS_GALE_GUCY2C	0.648052	4.45653e-06	1.27753	0.674569	0.147503	0.434743
ENSG00000231574_ENSG00000257337_ENSG00000259577_EPRS_GALE_MTHFD2	0.648052	4.11139e-07	1.49676	0.646911	0.0264143	0.659478
ENSG00000231574_ENSG00000257337_ENSG00000259577_EPRS_GUCY2C_MTHFD2	0.648052	3.95482e-07	1.49452	0.646911	0.0623198	0.568171
ENSG00000231574_ENSG00000257337_ENSG00000259577_EPRS_GUCY2C_RNF212	0.648052	3.43654e-06	1.32235	0.536279	0.178095	0.406503
ENSG00000231574_ENSG00000257337_ENSG00000259577_EPRS_MTHFD2_RNF212	0.648052	1.05652e-07	1.55025	0.563937	0.0518537	0.576895
ENSG00000231574_ENSG00000257337_ENSG00000259577_GALE_GUCY2C_MTHFD2	0.648052	1.32129e-05	1.24476	0.674569	0.00187173	0.95247
ENSG00000231574_ENSG00000257337_ENSG00000259577_GALE_MTHFD2_RNF212	0.648052	4.10007e-05	1.17639	0.563937	0.0285328	0.650416
ENSG00000231574_ENSG00000257337_ENSG00000271963_EPRS_GALE_MTHFD2	0.648052	2.80482e-06	1.38361	0.674569	0.0169261	0.712322
ENSG00000231574_ENSG00000257337_ENSG00000271963_GALE_GUCY2C_MTHFD2	0.648052	2.57802e-06	1.33188	0.674569	0.000154485	1.17953
ENSG00000231574_ENSG00000257337_EPRS_GUCY2C_MTHFD2_RNF212	0.648052	3.95997e-06	1.3136	0.563937	0.229017	0.354854
ENSG00000231574_ENSG00000257337_GALE_GUCY2C_MTHFD2_RNF212	0.648052	1.31922e-05	1.23863	0.591595	0.0961279	0.49192
ENSG00000231574_ENSG00000259577_ENSG00000271963_EPRS_GUCY2C_MTHFD2	0.648052	2.28469e-07	1.55747	0.702227	0.00398441	0.887218
ENSG00000231574_ENSG00000259577_ENSG00000271963_GALE_GUCY2C_MTHFD2	0.648052	1.1984e-05	1.24632	0.674569	0.000590099	1.04815
ENSG00000231574_ENSG00000259577_ENSG00000271963_GALE_GUCY2C_RNF212	0.648052	2.01256e-05	1.25599	0.536279	0.0347808	0.641248
ENSG00000231574_ENSG00000259577_EPRS_GUCY2C_MTHFD2_RNF212	0.648052	4.02677e-05	1.1773	0.591595	0.346762	0.278385
ENSG00000231574_ENSG00000271963_EPRS_GALE_GUCY2C_MTHFD2	0.648052	9.74918e-06	1.2545	0.702227	0.00333951	0.878407
ENSG00000257337_ENSG00000259577_ENSG00000271963_EPRS_GALE_GUCY2C	0.648052	1.62656e-06	1.32453	0.646911	0.196136	0.388177
ENSG00000257337_ENSG00000259577_ENSG00000271963_EPRS_GUCY2C_MTHFD2	0.648052	2.19232e-09	1.89083	0.702227	0.0133258	0.767093
ENSG00000257337_ENSG00000259577_ENSG00000271963_EPRS_MTHFD2_RNF212	0.648052	0.000105764	1.11989	0.619253	0.0289991	0.650342
ENSG00000257337_ENSG00000259577_ENSG00000271963_GALE_GUCY2C_MTHFD2	0.648052	1.61255e-06	1.35566	0.646911	0.00175399	0.978904
ENSG00000257337_ENSG00000259577_EPRS_GUCY2C_MTHFD2_RNF212	0.648052	3.95997e-06	1.3136	0.563937	0.229017	0.354854
ENSG00000257337_ENSG00000271963_EPRS_GUCY2C_MTHFD2_RNF212	0.648052	1.63372e-05	1.23071	0.563937	0.214758	0.366055
ENSG00000259577_ENSG00000271963_EPRS_GUCY2C_MTHFD2_RNF212	0.648052	3.43071e-05	1.18664	0.591595	0.115524	0.467255
ENSG00000259577_ENSG00000271963_GALE_GUCY2C_MTHFD2_RNF212	0.648052	0.000200795	1.07621	0.619253	0.0234812	0.673618
EIF2AK3_ENSG00000183169_ENSG00000225163_ENSG00000231574_ENSG00000257337_ENSG00000271963_GUCY2C	0.648052	9.97431e-12	2.28602	0.619253	0.146615	0.428172
EIF2AK3_ENSG00000183169_ENSG00000225163_ENSG00000231574_ENSG00000257337_EPRS_GALE	0.648052	1.45104e-11	2.49569	0.646911	0.173601	0.406485
EIF2AK3_ENSG00000183169_ENSG00000225163_ENSG00000231574_ENSG00000257337_EPRS_GUCY2C	0.648052	1.3287e-10	2.17423	0.674569	0.148218	0.432504
EIF2AK3_ENSG00000183169_ENSG00000225163_ENSG00000231574_ENSG00000257337_GALE_GUCY2C	0.648052	8.90642e-11	1.94304	0.646911	0.171828	0.403102
EIF2AK3_ENSG00000183169_ENSG00000225163_ENSG00000231574_ENSG00000257337_GALE_MTHFD2	0.648052	7.63755e-07	1.42478	0.674569	0.018702	0.68778
EIF2AK3_ENSG00000183169_ENSG00000225163_ENSG00000231574_ENSG00000257337_GALE_RNF212	0.648052	1.11858e-05	1.21438	0.646911	0.220458	0.361548
EIF2AK3_ENSG00000183169_ENSG00000225163_ENSG00000231574_ENSG00000259577_EPRS_GALE	0.648052	2.35496e-07	1.46394	0.674569	0.130334	0.457043
EIF2AK3_ENSG00000183169_ENSG00000225163_ENSG00000231574_ENSG00000259577_EPRS_GUCY2C	0.648052	4.84777e-10	1.90502	0.646911	0.265548	0.331094
EIF2AK3_ENSG00000183169_ENSG00000225163_ENSG00000231574_ENSG00000259577_GALE_GUCY2C	0.648052	3.47653e-09	1.76386	0.619253	0.171828	0.403102
EIF2AK3_ENSG00000183169_ENSG00000225163_ENSG00000231574_ENSG00000259577_GALE_RNF212	0.648052	1.07419e-05	1.21644	0.619253	0.482768	0.2047
EIF2AK3_ENSG00000183169_ENSG00000225163_ENSG00000231574_ENSG00000259577_GUCY2C_RNF212	0.648052	2.39099e-06	1.31546	0.619253	0.0195173	0.706803
EIF2AK3_ENSG00000183169_ENSG00000225163_ENSG00000231574_ENSG00000271963_EPRS_GUCY2C	0.648052	3.91637e-10	1.91182	0.646911	0.136144	0.437707
EIF2AK3_ENSG00000183169_ENSG00000225163_ENSG00000231574_ENSG00000271963_GALE_GUCY2C	0.648052	3.47653e-09	1.76386	0.646911	0.285547	0.315176
EIF2AK3_ENSG00000183169_ENSG00000225163_ENSG00000231574_ENSG00000271963_GALE_RNF212	0.648052	1.36525e-05	1.20379	0.591595	0.917729	-0.0340915
EIF2AK3_ENSG00000183169_ENSG00000225163_ENSG00000231574_ENSG00000271963_GUCY2C_RNF212	0.648052	1.12733e-06	1.34824	0.619253	0.0973217	0.496166
EIF2AK3_ENSG00000183169_ENSG00000225163_ENSG00000231574_EPRS_GALE_GUCY2C	0.648052	8.01484e-08	1.51105	0.646911	0.0361402	0.614751
EIF2AK3_ENSG00000183169_ENSG00000225163_ENSG00000231574_EPRS_GALE_MTHFD2	0.648052	5.40213e-07	1.44744	0.619253	0.0442995	0.585602
EIF2AK3_ENSG00000183169_ENSG00000225163_ENSG00000231574_EPRS_GUCY2C_RNF212	0.648052	2.32455e-06	1.31752	0.591595	0.281626	0.317002
EIF2AK3_ENSG00000183169_ENSG00000225163_ENSG00000231574_GUCY2C_MTHFD2_RNF212	0.648052	5.32339e-06	1.29991	0.674569	0.0235123	0.678007
EIF2AK3_ENSG00000183169_ENSG00000225163_ENSG00000257337_ENSG00000259577_ENSG00000271963_RNF212	0.648052	1.76354e-06	1.32985	0.646911	0.727261	0.100492
EIF2AK3_ENSG00000183169_ENSG00000225163_ENSG00000257337_ENSG00000259577_EPRS_MTHFD2	0.648052	8.93492e-08	1.56092	0.674569	0.0525472	0.580277
EIF2AK3_ENSG00000183169_ENSG00000225163_ENSG00000257337_ENSG00000259577_GALE_MTHFD2	0.648052	3.8835e-07	1.45849	0.674569	0.018702	0.68778
EIF2AK3_ENSG00000183169_ENSG00000225163_ENSG00000257337_ENSG00000259577_GALE_RNF212	0.648052	1.11858e-05	1.21438	0.646911	0.220458	0.361548
EIF2AK3_ENSG00000183169_ENSG00000225163_ENSG00000257337_ENSG00000271963_EPRS_GALE	0.648052	3.89221e-13	2.63384	0.619253	0.273545	0.324762
EIF2AK3_ENSG00000183169_ENSG00000225163_ENSG00000257337_ENSG00000271963_EPRS_GUCY2C	0.648052	1.09067e-10	2.18028	0.674569	0.13105	0.451535
EIF2AK3_ENSG00000183169_ENSG00000225163_ENSG00000257337_ENSG00000271963_GALE_RNF212	0.648052	1.68886e-07	1.49004	0.619253	0.356169	0.269429
EIF2AK3_ENSG00000183169_ENSG00000225163_ENSG00000257337_ENSG00000271963_MTHFD2_RNF212	0.648052	3.74434e-07	1.42719	0.646911	0.0907824	0.503748
EIF2AK3_ENSG00000183169_ENSG00000225163_ENSG00000257337_EPRS_GALE_MTHFD2	0.648052	5.19639e-09	1.74791	0.674569	0.0190742	0.685759
EIF2AK3_ENSG00000183169_ENSG00000225163_ENSG00000257337_EPRS_GUCY2C_RNF212	0.648052	4.37256e-07	1.40033	0.619253	0.24229	0.345502
EIF2AK3_ENSG00000183169_ENSG00000225163_ENSG00000257337_EPRS_MTHFD2_RNF212	0.648052	1.25557e-08	1.65757	0.674569	0.0575148	0.570074
EIF2AK3_ENSG00000183169_ENSG00000225163_ENSG00000257337_GALE_GUCY2C_MTHFD2	0.648052	1.78729e-07	1.49102	0.646911	0.0306329	0.636362
EIF2AK3_ENSG00000183169_ENSG00000225163_ENSG00000257337_GALE_GUCY2C_RNF212	0.648052	1.44157e-06	1.33485	0.591595	0.256062	0.331029
EIF2AK3_ENSG00000183169_ENSG00000225163_ENSG00000259577_ENSG00000271963_GALE_GUCY2C	0.648052	6.8963e-10	1.8378	0.646911	0.15437	0.425363
EIF2AK3_ENSG00000183169_ENSG00000225163_ENSG00000259577_ENSG00000271963_GALE_RNF212	0.648052	4.95941e-07	1.39254	0.591595	0.680239	0.118142
EIF2AK3_ENSG00000183169_ENSG00000225163_ENSG00000259577_EPRS_GALE_GUCY2C	0.648052	1.72883e-08	1.58872	0.646911	0.0485695	0.581199
EIF2AK3_ENSG00000183169_ENSG00000225163_ENSG00000259577_EPRS_GUCY2C_RNF212	0.648052	2.32455e-06	1.31752	0.591595	0.462157	0.216656
EIF2AK3_ENSG00000183169_ENSG00000225163_ENSG00000271963_EPRS_GALE_GUCY2C	0.648052	1.14607e-11	2.41441	0.646911	0.17209	0.406273
EIF2AK3_ENSG00000183169_ENSG00000225163_ENSG00000271963_EPRS_GALE_RNF212	0.648052	6.37887e-07	1.3844	0.563937	0.789593	0.0757161
EIF2AK3_ENSG00000183169_ENSG00000225163_ENSG00000271963_GALE_GUCY2C_MTHFD2	0.648052	1.16492e-07	1.5014	0.646911	0.0347188	0.621987
EIF2AK3_ENSG00000183169_ENSG00000225163_EPRS_GALE_MTHFD2_RNF212	0.648052	5.32586e-06	1.29219	0.702227	0.0600003	0.561271
EIF2AK3_ENSG00000183169_ENSG00000225163_EPRS_GUCY2C_MTHFD2_RNF212	0.648052	5.32339e-06	1.29991	0.674569	0.147809	0.430555
EIF2AK3_ENSG00000183169_ENSG00000231574_ENSG00000257337_ENSG00000259577_ENSG00000271963_GALE	0.648052	1.35439e-10	2.02787	0.619253	0.255905	0.336984
EIF2AK3_ENSG00000183169_ENSG00000231574_ENSG00000257337_ENSG00000259577_ENSG00000271963_RNF212	0.648052	5.90073e-09	1.6884	0.646911	0.498946	0.199854
EIF2AK3_ENSG00000183169_ENSG00000231574_ENSG00000257337_ENSG00000259577_EPRS_MTHFD2	0.648052	2.43623e-09	1.84166	0.674569	0.0212857	0.684996
EIF2AK3_ENSG00000183169_ENSG00000231574_ENSG00000257337_ENSG00000259577_GALE_GUCY2C	0.648052	1.23444e-11	2.32986	0.619253	0.279038	0.317678
EIF2AK3_ENSG00000183169_ENSG00000231574_ENSG00000257337_ENSG00000259577_GALE_MTHFD2	0.648052	4.60071e-08	1.59008	0.674569	0.0144382	0.722603
EIF2AK3_ENSG00000183169_ENSG00000231574_ENSG00000257337_ENSG00000259577_GALE_RNF212	0.648052	1.11858e-05	1.21438	0.646911	0.220458	0.361548
EIF2AK3_ENSG00000183169_ENSG00000231574_ENSG00000257337_ENSG00000271963_EPRS_GALE	0.648052	3.89221e-13	2.63384	0.619253	0.273545	0.324762
EIF2AK3_ENSG00000183169_ENSG00000231574_ENSG00000257337_ENSG00000271963_EPRS_GUCY2C	0.648052	1.09067e-10	2.18028	0.646911	0.12977	0.453038
EIF2AK3_ENSG00000183169_ENSG00000231574_ENSG00000257337_ENSG00000271963_GALE_RNF212	0.648052	1.68886e-07	1.49004	0.646911	0.573268	0.16592
EIF2AK3_ENSG00000183169_ENSG00000231574_ENSG00000257337_ENSG00000271963_MTHFD2_RNF212	0.648052	3.74434e-07	1.42719	0.646911	0.0660174	0.552357
EIF2AK3_ENSG00000183169_ENSG00000231574_ENSG00000257337_EPRS_GALE_MTHFD2	0.648052	5.19639e-09	1.74791	0.646911	0.0154016	0.708032
EIF2AK3_ENSG00000183169_ENSG00000231574_ENSG00000257337_EPRS_GUCY2C_RNF212	0.648052	4.37256e-07	1.40033	0.619253	0.417703	0.237784
EIF2AK3_ENSG00000183169_ENSG00000231574_ENSG00000257337_EPRS_MTHFD2_RNF212	0.648052	1.25557e-08	1.65757	0.674569	0.0575148	0.570074
EIF2AK3_ENSG00000183169_ENSG00000231574_ENSG00000257337_GALE_GUCY2C_MTHFD2	0.648052	9.55332e-10	1.80881	0.674569	0.0306329	0.636362
EIF2AK3_ENSG00000183169_ENSG00000231574_ENSG00000257337_GALE_GUCY2C_RNF212	0.648052	1.44157e-06	1.33485	0.591595	0.238436	0.342716
EIF2AK3_ENSG00000183169_ENSG00000231574_ENSG00000259577_ENSG00000271963_GALE_GUCY2C	0.648052	4.5243e-12	2.54115	0.646911	0.189361	0.391609
EIF2AK3_ENSG00000183169_ENSG00000231574_ENSG00000259577_ENSG00000271963_GALE_RNF212	0.648052	4.95941e-07	1.39254	0.591595	0.680239	0.118142
EIF2AK3_ENSG00000183169_ENSG00000231574_ENSG00000259577_EPRS_GALE_GUCY2C	0.648052	1.72883e-08	1.58872	0.646911	0.0415679	0.599263
EIF2AK3_ENSG00000183169_ENSG00000231574_ENSG00000259577_EPRS_GALE_RNF212	0.648052	1.56057e-05	1.19876	0.646911	0.328177	0.286249
EIF2AK3_ENSG00000183169_ENSG00000231574_ENSG00000259577_EPRS_GUCY2C_RNF212	0.648052	2.32455e-06	1.31752	0.591595	0.462157	0.216656
EIF2AK3_ENSG00000183169_ENSG00000231574_ENSG00000259577_GALE_GUCY2C_MTHFD2	0.648052	1.35344e-07	1.51496	0.646911	0.0306329	0.636362
EIF2AK3_ENSG00000183169_ENSG00000231574_ENSG00000259577_GALE_MTHFD2_RNF212	0.648052	1.81539e-06	1.35684	0.646911	0.10897	0.473946
EIF2AK3_ENSG00000183169_ENSG00000231574_ENSG00000271963_EPRS_GALE_GUCY2C	0.648052	1.14607e-11	2.41441	0.674569	0.235365	0.355496
EIF2AK3_ENSG00000183169_ENSG00000231574_ENSG00000271963_EPRS_GALE_RNF212	0.648052	6.37887e-07	1.3844	0.563937	0.753126	0.0888595
EIF2AK3_ENSG00000183169_ENSG00000231574_ENSG00000271963_GALE_GUCY2C_MTHFD2	0.648052	1.16492e-07	1.5014	0.646911	0.0347188	0.621987
EIF2AK3_ENSG00000183169_ENSG00000231574_ENSG00000271963_GALE_MTHFD2_RNF212	0.648052	1.6133e-06	1.36226	0.674569	0.112807	0.469016
EIF2AK3_ENSG00000183169_ENSG00000231574_EPRS_GALE_GUCY2C_MTHFD2	0.648052	1.23661e-08	1.66031	0.674569	0.038686	0.609658
EIF2AK3_ENSG00000183169_ENSG00000231574_EPRS_GALE_MTHFD2_RNF212	0.648052	5.32586e-06	1.29219	0.674569	0.120333	0.459752
EIF2AK3_ENSG00000183169_ENSG00000231574_EPRS_GUCY2C_MTHFD2_RNF212	0.648052	8.73608e-08	1.56691	0.674569	0.0108715	0.768765
EIF2AK3_ENSG00000183169_ENSG00000257337_ENSG00000259577_ENSG00000271963_EPRS_GALE	0.648052	3.89221e-13	2.63384	0.619253	0.277553	0.322028
EIF2AK3_ENSG00000183169_ENSG00000257337_ENSG00000259577_ENSG00000271963_GALE_GUCY2C	0.648052	1.95062e-12	2.44405	0.646911	0.155342	0.419173
EIF2AK3_ENSG00000183169_ENSG00000257337_ENSG00000259577_ENSG00000271963_GALE_RNF212	0.648052	3.05935e-09	1.73979	0.619253	0.348822	0.273626
EIF2AK3_ENSG00000183169_ENSG00000257337_ENSG00000259577_EPRS_GALE_MTHFD2	0.648052	5.19639e-09	1.74791	0.646911	0.0154016	0.708032
EIF2AK3_ENSG00000183169_ENSG00000257337_ENSG00000259577_EPRS_MTHFD2_RNF212	0.648052	1.25557e-08	1.65757	0.646911	0.0575148	0.570074
EIF2AK3_ENSG00000183169_ENSG00000257337_ENSG00000259577_GALE_GUCY2C_MTHFD2	0.648052	3.43103e-08	1.56706	0.674569	0.0376756	0.621509
EIF2AK3_ENSG00000183169_ENSG00000257337_ENSG00000259577_GALE_GUCY2C_RNF212	0.648052	1.04693e-07	1.51016	0.591595	0.352704	0.27019
EIF2AK3_ENSG00000183169_ENSG00000257337_ENSG00000271963_EPRS_GALE_MTHFD2	0.648052	1.41014e-08	1.6784	0.674569	0.108259	0.475121
EIF2AK3_ENSG00000183169_ENSG00000257337_ENSG00000271963_EPRS_GALE_RNF212	0.648052	1.00841e-07	1.5096	0.619253	0.63441	0.136668
EIF2AK3_ENSG00000183169_ENSG00000257337_ENSG00000271963_EPRS_MTHFD2_RNF212	0.648052	1.25557e-08	1.65757	0.646911	0.411455	0.243577
EIF2AK3_ENSG00000183169_ENSG00000257337_ENSG00000271963_GALE_GUCY2C_RNF212	0.648052	7.44269e-10	1.77924	0.591595	0.541459	0.176171
EIF2AK3_ENSG00000183169_ENSG00000257337_ENSG00000271963_GALE_MTHFD2_RNF212	0.648052	5.28954e-07	1.41259	0.619253	0.675753	0.120521
EIF2AK3_ENSG00000183169_ENSG00000259577_ENSG00000271963_GALE_GUCY2C_MTHFD2	0.648052	9.02189e-08	1.51279	0.646911	0.0347188	0.621987
EIF2AK3_ENSG00000183169_ENSG00000259577_ENSG00000271963_GUCY2C_MTHFD2_RNF212	0.648052	1.40338e-07	1.52218	0.646911	0.0450835	0.600385
EIF2AK3_ENSG00000183169_ENSG00000259577_EPRS_GALE_GUCY2C_MTHFD2	0.648052	7.36403e-11	2.07376	0.674569	0.0605934	0.555252
EIF2AK3_ENSG00000183169_ENSG00000259577_EPRS_GALE_MTHFD2_RNF212	0.648052	5.32586e-06	1.29219	0.674569	0.0868718	0.513085
EIF2AK3_ENSG00000183169_ENSG00000271963_EPRS_GALE_GUCY2C_MTHFD2	0.648052	5.86242e-10	1.95066	0.646911	0.0741096	0.528914
EIF2AK3_ENSG00000183169_ENSG00000271963_EPRS_GUCY2C_MTHFD2_RNF212	0.648052	1.34593e-07	1.52382	0.674569	0.158008	0.420158
EIF2AK3_ENSG00000225163_ENSG00000231574_ENSG00000257337_ENSG00000259577_ENSG00000271963_EPRS	0.648052	1.3298e-08	1.72887	0.646911	0.198866	0.38131
EIF2AK3_ENSG00000225163_ENSG00000231574_ENSG00000257337_ENSG00000259577_ENSG00000271963_GALE	0.648052	2.3583e-05	1.16905	0.646911	0.0982915	0.490675
EIF2AK3_ENSG00000225163_ENSG00000231574_ENSG00000257337_ENSG00000259577_ENSG00000271963_MTHFD2	0.648052	0.000690118	0.918332	0.619253	0.255863	0.342304
EIF2AK3_ENSG00000225163_ENSG00000231574_ENSG00000257337_ENSG00000259577_ENSG00000271963_RNF212	0.648052	2.16178e-05	1.25149	0.563937	0.344263	0.27611
EIF2AK3_ENSG00000225163_ENSG00000231574_ENSG00000257337_ENSG00000259577_GALE_GUCY2C	0.648052	2.80888e-09	1.88141	0.591595	0.238668	0.349177
EIF2AK3_ENSG00000225163_ENSG00000231574_ENSG00000257337_ENSG00000259577_GALE_RNF212	0.648052	3.05263e-05	1.19837	0.508621	0.922994	-0.030684
EIF2AK3_ENSG00000225163_ENSG00000231574_ENSG00000257337_ENSG00000271963_EPRS_GUCY2C	0.648052	2.07701e-09	1.92281	0.619253	0.18675	0.392645
EIF2AK3_ENSG00000225163_ENSG00000231574_ENSG00000257337_ENSG00000271963_EPRS_MTHFD2	0.648052	0.00107149	0.88721	0.619253	0.514959	0.19627
EIF2AK3_ENSG00000225163_ENSG00000231574_ENSG00000257337_ENSG00000271963_GALE_MTHFD2	0.648052	0.000213422	1.07948	0.674569	0.131416	0.448205
EIF2AK3_ENSG00000225163_ENSG00000231574_ENSG00000257337_ENSG00000271963_GALE_RNF212	0.648052	1.22733e-05	1.24696	0.536279	0.720902	-0.105933
EIF2AK3_ENSG00000225163_ENSG00000231574_ENSG00000257337_EPRS_GALE_MTHFD2	0.648052	2.29214e-06	1.36918	0.619253	0.0697163	0.534217
EIF2AK3_ENSG00000225163_ENSG00000231574_ENSG00000257337_EPRS_GUCY2C_MTHFD2	0.648052	1.16351e-06	1.41029	0.619253	0.0686559	0.549099
EIF2AK3_ENSG00000225163_ENSG00000231574_ENSG00000257337_GALE_GUCY2C_MTHFD2	0.648052	2.24708e-06	1.34238	0.646911	0.212589	0.371302
EIF2AK3_ENSG00000225163_ENSG00000231574_ENSG00000257337_GALE_MTHFD2_RNF212	0.648052	1.99002e-05	1.22102	0.563937	0.226417	0.352834
EIF2AK3_ENSG00000225163_ENSG00000231574_ENSG00000259577_ENSG00000271963_GALE_MTHFD2	0.648052	0.000409507	1.03491	0.674569	0.123042	0.46603
EIF2AK3_ENSG00000225163_ENSG00000231574_ENSG00000259577_ENSG00000271963_GUCY2C_MTHFD2	0.648052	5.84973e-07	1.50186	0.646911	0.251578	0.347102
EIF2AK3_ENSG00000225163_ENSG00000231574_ENSG00000259577_ENSG00000271963_MTHFD2_RNF212	0.648052	0.00022376	1.0689	0.591595	0.0758507	0.525737
EIF2AK3_ENSG00000225163_ENSG00000231574_ENSG00000259577_EPRS_GALE_MTHFD2	0.648052	2.36452e-05	1.22277	0.619253	0.0469489	0.591989
EIF2AK3_ENSG00000225163_ENSG00000231574_ENSG00000259577_GALE_MTHFD2_RNF212	0.648052	9.57722e-05	1.1248	0.591595	0.0155457	0.715429
EIF2AK3_ENSG00000225163_ENSG00000231574_ENSG00000259577_GUCY2C_MTHFD2_RNF212	0.648052	6.97482e-05	1.14124	0.619253	0.196222	0.385625
EIF2AK3_ENSG00000225163_ENSG00000231574_ENSG00000271963_GALE_MTHFD2_RNF212	0.648052	0.000176813	1.08387	0.591595	0.0212753	0.684047
EIF2AK3_ENSG00000225163_ENSG00000231574_ENSG00000271963_GUCY2C_MTHFD2_RNF212	0.648052	8.87829e-05	1.12718	0.646911	0.0998869	0.489916
EIF2AK3_ENSG00000225163_ENSG00000257337_ENSG00000259577_ENSG00000271963_EPRS_MTHFD2	0.648052	0.00107149	0.88721	0.619253	0.528822	0.189915
EIF2AK3_ENSG00000225163_ENSG00000257337_ENSG00000259577_EPRS_GALE_GUCY2C	0.648052	2.6258e-09	1.88341	0.646911	0.185017	0.394096
EIF2AK3_ENSG00000225163_ENSG00000257337_ENSG00000259577_EPRS_GALE_MTHFD2	0.648052	2.29214e-06	1.36918	0.619253	0.122626	0.454231
EIF2AK3_ENSG00000225163_ENSG00000257337_ENSG00000259577_EPRS_GUCY2C_MTHFD2	0.648052	1.16351e-06	1.41029	0.619253	0.0736669	0.546664
EIF2AK3_ENSG00000225163_ENSG00000257337_ENSG00000271963_EPRS_GALE_GUCY2C	0.648052	2.34185e-09	1.88376	0.674569	0.0404551	0.613712
EIF2AK3_ENSG00000225163_ENSG00000257337_ENSG00000271963_EPRS_MTHFD2_RNF212	0.648052	1.54362e-05	1.23733	0.591595	0.0731407	0.53022
EIF2AK3_ENSG00000225163_ENSG00000257337_ENSG00000271963_GALE_GUCY2C_MTHFD2	0.648052	2.53386e-06	1.33361	0.646911	0.0966905	0.491659
EIF2AK3_ENSG00000225163_ENSG00000257337_ENSG00000271963_GUCY2C_MTHFD2_RNF212	0.648052	3.17739e-05	1.19083	0.591595	0.0847223	0.511868
EIF2AK3_ENSG00000225163_ENSG00000257337_EPRS_GALE_GUCY2C_MTHFD2	0.648052	3.31929e-07	1.50226	0.619253	0.175153	0.404401
EIF2AK3_ENSG00000225163_ENSG00000259577_ENSG00000271963_EPRS_GALE_GUCY2C	0.648052	7.22621e-07	1.35719	0.646911	0.12995	0.451929
EIF2AK3_ENSG00000225163_ENSG00000259577_ENSG00000271963_GALE_GUCY2C_MTHFD2	0.648052	1.53769e-05	1.22078	0.674569	0.0877055	0.51508
EIF2AK3_ENSG00000225163_ENSG00000259577_ENSG00000271963_GALE_MTHFD2_RNF212	0.648052	0.000176813	1.08387	0.591595	0.0130023	0.733492
EIF2AK3_ENSG00000225163_ENSG00000259577_ENSG00000271963_GUCY2C_MTHFD2_RNF212	0.648052	8.87829e-05	1.12718	0.646911	0.0417352	0.609574
EIF2AK3_ENSG00000225163_ENSG00000271963_EPRS_GALE_GUCY2C_MTHFD2	0.648052	1.59774e-06	1.36666	0.674569	0.0852579	0.519269
EIF2AK3_ENSG00000231574_ENSG00000257337_ENSG00000259577_ENSG00000271963_EPRS_MTHFD2	0.648052	0.00107149	0.88721	0.646911	0.485376	0.208179
EIF2AK3_ENSG00000231574_ENSG00000257337_ENSG00000259577_ENSG00000271963_EPRS_RNF212	0.648052	6.77217e-08	1.73151	0.591595	0.712936	0.107096
EIF2AK3_ENSG00000231574_ENSG00000257337_ENSG00000259577_ENSG00000271963_GALE_GUCY2C	0.648052	1.25553e-07	1.5209	0.646911	0.172924	0.405176
EIF2AK3_ENSG00000231574_ENSG00000257337_ENSG00000259577_ENSG00000271963_GALE_RNF212	0.648052	1.33764e-05	1.24239	0.536279	0.974214	0.00683076
EIF2AK3_ENSG00000231574_ENSG00000257337_ENSG00000259577_ENSG00000271963_MTHFD2_RNF212	0.648052	7.31965e-05	1.14109	0.591595	0.139424	0.434404
EIF2AK3_ENSG00000231574_ENSG00000257337_ENSG00000259577_EPRS_GALE_GUCY2C	0.648052	1.51874e-08	1.80888	0.646911	0.118399	0.466765
EIF2AK3_ENSG00000231574_ENSG00000257337_ENSG00000259577_EPRS_GALE_MTHFD2	0.648052	6.12648e-07	1.47085	0.619253	0.101536	0.483121
EIF2AK3_ENSG00000231574_ENSG00000257337_ENSG00000259577_EPRS_GUCY2C_MTHFD2	0.648052	1.16351e-06	1.41029	0.619253	0.0736669	0.546664
EIF2AK3_ENSG00000231574_ENSG00000257337_ENSG00000271963_EPRS_GALE_GUCY2C	0.648052	2.34185e-09	1.88376	0.674569	0.0912307	0.501651
EIF2AK3_ENSG00000231574_ENSG00000257337_ENSG00000271963_EPRS_MTHFD2_RNF212	0.648052	1.54362e-05	1.23733	0.591595	0.0499609	0.577979
EIF2AK3_ENSG00000231574_ENSG00000257337_ENSG00000271963_GALE_GUCY2C_MTHFD2	0.648052	2.53386e-06	1.33361	0.646911	0.095822	0.499376
EIF2AK3_ENSG00000231574_ENSG00000257337_EPRS_GALE_GUCY2C_MTHFD2	0.648052	3.31929e-07	1.50226	0.646911	0.147506	0.437281
EIF2AK3_ENSG00000231574_ENSG00000259577_ENSG00000271963_EPRS_GALE_GUCY2C	0.648052	7.22621e-07	1.35719	0.646911	0.12995	0.451929
EIF2AK3_ENSG00000231574_ENSG00000259577_ENSG00000271963_GALE_GUCY2C_MTHFD2	0.648052	3.2676e-06	1.32712	0.646911	0.0448259	0.596336
EIF2AK3_ENSG00000231574_ENSG00000259577_ENSG00000271963_GALE_MTHFD2_RNF212	0.648052	0.000176813	1.08387	0.591595	0.0130023	0.733492
EIF2AK3_ENSG00000231574_ENSG00000271963_EPRS_GALE_GUCY2C_MTHFD2	0.648052	1.59774e-06	1.36666	0.674569	0.0852579	0.519269
EIF2AK3_ENSG00000257337_ENSG00000259577_ENSG00000271963_GALE_GUCY2C_MTHFD2	0.648052	1.48894e-06	1.37099	0.646911	0.116972	0.470507
EIF2AK3_ENSG00000257337_ENSG00000259577_EPRS_GALE_GUCY2C_MTHFD2	0.648052	3.31929e-07	1.50226	0.619253	0.175153	0.404401
EIF2AK3_ENSG00000257337_ENSG00000271963_EPRS_GALE_GUCY2C_MTHFD2	0.648052	1.4391e-07	1.54075	0.646911	0.12729	0.458077
EIF2AK3_ENSG00000259577_ENSG00000271963_EPRS_GALE_GUCY2C_MTHFD2	0.648052	1.59774e-06	1.36666	0.674569	0.126164	0.454776
EIF2AK3_ENSG00000259577_ENSG00000271963_EPRS_GUCY2C_MTHFD2_RNF212	0.648052	6.6292e-06	1.31368	0.646911	0.0133489	0.741643
ENSG00000183169_ENSG00000225163_ENSG00000231574_ENSG00000257337_ENSG00000259577_EPRS_GUCY2C	0.648052	4.13898e-14	3.17416	0.619253	0.309022	0.302952
ENSG00000183169_ENSG00000225163_ENSG00000231574_ENSG00000257337_ENSG00000271963_EPRS_GUCY2C	0.648052	1.37351e-13	3.14932	0.646911	0.248633	0.341276
ENSG00000183169_ENSG00000225163_ENSG00000231574_ENSG00000257337_ENSG00000271963_GUCY2C_RNF212	0.648052	9.28387e-06	1.22607	0.563937	0.105185	0.478183
ENSG00000183169_ENSG00000225163_ENSG00000231574_ENSG00000257337_EPRS_GALE_GUCY2C	0.648052	4.13898e-14	3.17416	0.646911	0.0712032	0.532359
ENSG00000183169_ENSG00000225163_ENSG00000231574_ENSG00000257337_GALE_GUCY2C_RNF212	0.648052	1.56635e-06	1.33116	0.619253	0.0544544	0.57595
ENSG00000183169_ENSG00000225163_ENSG00000231574_ENSG00000271963_EPRS_GALE_RNF212	0.648052	3.39874e-05	1.14652	0.591595	0.813385	0.0660144
ENSG00000183169_ENSG00000225163_ENSG00000231574_ENSG00000271963_EPRS_GUCY2C_RNF212	0.648052	1.76959e-07	1.45686	0.646911	0.0239666	0.683985
ENSG00000183169_ENSG00000225163_ENSG00000231574_ENSG00000271963_GALE_GUCY2C_RNF212	0.648052	4.04072e-06	1.27603	0.591595	0.0879043	0.509213
ENSG00000183169_ENSG00000225163_ENSG00000257337_ENSG00000259577_ENSG00000271963_EPRS_GUCY2C	0.648052	1.84576e-11	2.32194	0.702227	0.0259375	0.69185
ENSG00000183169_ENSG00000225163_ENSG00000257337_ENSG00000259577_EPRS_GALE_GUCY2C	0.648052	4.13898e-14	3.17416	0.646911	0.069647	0.535237
ENSG00000183169_ENSG00000225163_ENSG00000257337_ENSG00000259577_GALE_GUCY2C_RNF212	0.648052	1.56635e-06	1.33116	0.619253	0.0544544	0.57595
ENSG00000183169_ENSG00000225163_ENSG00000257337_ENSG00000271963_EPRS_GALE_GUCY2C	0.648052	4.13898e-14	3.17416	0.674569	0.0712032	0.532359
ENSG00000183169_ENSG00000225163_ENSG00000257337_EPRS_GALE_GUCY2C_MTHFD2	0.648052	3.59937e-09	1.76737	0.702227	0.00625995	0.817038
ENSG00000183169_ENSG00000225163_ENSG00000257337_EPRS_GALE_GUCY2C_RNF212	0.648052	1.56635e-06	1.33116	0.591595	0.318115	0.290682
ENSG00000183169_ENSG00000225163_ENSG00000257337_GALE_GUCY2C_MTHFD2_RNF212	0.648052	1.40105e-06	1.37035	0.646911	0.0248258	0.671281
ENSG00000183169_ENSG00000225163_ENSG00000259577_ENSG00000271963_EPRS_GALE_RNF212	0.648052	9.91426e-06	1.22056	0.591595	0.813385	0.0660144
ENSG00000183169_ENSG00000225163_ENSG00000259577_ENSG00000271963_EPRS_GUCY2C_RNF212	0.648052	3.30142e-07	1.41203	0.646911	0.0105595	0.781298
ENSG00000183169_ENSG00000225163_ENSG00000259577_ENSG00000271963_GALE_GUCY2C_RNF212	0.648052	1.15563e-06	1.34492	0.619253	0.104847	0.485569
ENSG00000183169_ENSG00000231574_ENSG00000257337_ENSG00000259577_GALE_GUCY2C_RNF212	0.648052	1.5011e-06	1.33307	0.619253	0.0544544	0.57595
ENSG00000183169_ENSG00000231574_ENSG00000257337_ENSG00000271963_EPRS_GALE_GUCY2C	0.648052	2.73115e-14	3.1853	0.674569	0.105058	0.479291
ENSG00000183169_ENSG00000231574_ENSG00000257337_EPRS_GALE_GUCY2C_MTHFD2	0.648052	2.20815e-09	1.78462	0.702227	0.0089807	0.769994
ENSG00000183169_ENSG00000231574_ENSG00000257337_EPRS_GALE_GUCY2C_RNF212	0.648052	1.56635e-06	1.33116	0.591595	0.318115	0.290682
ENSG00000183169_ENSG00000231574_ENSG00000259577_ENSG00000271963_EPRS_GUCY2C_RNF212	0.648052	1.27473e-06	1.34277	0.619253	0.0239666	0.683985
ENSG00000183169_ENSG00000231574_ENSG00000259577_ENSG00000271963_GALE_GUCY2C_RNF212	0.648052	1.76959e-07	1.45686	0.619253	0.0574713	0.569222
ENSG00000183169_ENSG00000231574_ENSG00000271963_EPRS_GALE_MTHFD2_RNF212	0.648052	1.6049e-06	1.35466	0.646911	0.141801	0.4353
ENSG00000183169_ENSG00000257337_ENSG00000259577_ENSG00000271963_GALE_GUCY2C_RNF212	0.648052	1.09727e-07	1.50837	0.619253	0.0226447	0.686155
ENSG00000183169_ENSG00000257337_ENSG00000259577_EPRS_GALE_GUCY2C_MTHFD2	0.648052	2.20815e-09	1.78462	0.729885	0.000348658	1.0989
ENSG00000183169_ENSG00000259577_ENSG00000271963_EPRS_GALE_GUCY2C_RNF212	0.648052	1.76959e-07	1.45686	0.619253	0.125235	0.448506
ENSG00000183169_ENSG00000271963_EPRS_GALE_GUCY2C_MTHFD2_RNF212	0.648052	1.16168e-06	1.37851	0.646911	0.181409	0.393433
ENSG00000225163_ENSG00000231574_ENSG00000257337_ENSG00000259577_ENSG00000271963_EPRS_GALE	0.648052	8.01428e-05	1.07072	0.619253	0.473378	0.210878
ENSG00000225163_ENSG00000231574_ENSG00000257337_ENSG00000259577_ENSG00000271963_EPRS_GUCY2C	0.648052	2.48096e-09	1.88317	0.646911	0.180224	0.420911
ENSG00000225163_ENSG00000231574_ENSG00000257337_ENSG00000259577_ENSG00000271963_EPRS_MTHFD2	0.648052	6.30042e-06	1.31501	0.702227	0.0331725	0.662465
ENSG00000225163_ENSG00000231574_ENSG00000257337_ENSG00000259577_ENSG00000271963_EPRS_RNF212	0.648052	2.04258e-07	1.5627	0.536279	0.39319	0.252333
ENSG00000225163_ENSG00000231574_ENSG00000257337_ENSG00000259577_ENSG00000271963_GUCY2C_MTHFD2	0.648052	2.10356e-06	1.36742	0.619253	0.0456343	0.591049
ENSG00000225163_ENSG00000231574_ENSG00000257337_ENSG00000259577_EPRS_GALE_MTHFD2	0.648052	1.33685e-07	1.54951	0.646911	0.0264143	0.659478
ENSG00000225163_ENSG00000231574_ENSG00000257337_ENSG00000259577_EPRS_GUCY2C_MTHFD2	0.648052	3.95482e-07	1.49452	0.646911	0.0623198	0.568171
ENSG00000225163_ENSG00000231574_ENSG00000257337_ENSG00000259577_EPRS_GUCY2C_RNF212	0.648052	8.72677e-07	1.38836	0.536279	0.458169	0.220536
ENSG00000225163_ENSG00000231574_ENSG00000257337_ENSG00000259577_EPRS_MTHFD2_RNF212	0.648052	1.05652e-07	1.55025	0.563937	0.0518537	0.576895
ENSG00000225163_ENSG00000231574_ENSG00000257337_ENSG00000259577_GALE_MTHFD2_RNF212	0.648052	4.10007e-05	1.17639	0.563937	0.0285328	0.650416
ENSG00000225163_ENSG00000231574_ENSG00000257337_ENSG00000271963_EPRS_GALE_MTHFD2	0.648052	1.24269e-06	1.42427	0.646911	0.0326555	0.632277
ENSG00000225163_ENSG00000231574_ENSG00000257337_ENSG00000271963_EPRS_MTHFD2_RNF212	0.648052	1.32218e-05	1.24179	0.591595	0.0518537	0.576895
ENSG00000225163_ENSG00000231574_ENSG00000257337_ENSG00000271963_GALE_GUCY2C_MTHFD2	0.648052	2.57802e-06	1.33188	0.702227	0.000462341	1.06724
ENSG00000225163_ENSG00000231574_ENSG00000257337_EPRS_GUCY2C_MTHFD2_RNF212	0.648052	2.25175e-06	1.33871	0.563937	0.229017	0.354854
ENSG00000225163_ENSG00000231574_ENSG00000257337_GALE_GUCY2C_MTHFD2_RNF212	0.648052	1.93519e-05	1.21901	0.591595	0.0470178	0.589464
ENSG00000225163_ENSG00000231574_ENSG00000259577_ENSG00000271963_EPRS_GUCY2C_MTHFD2	0.648052	5.90765e-08	1.6166	0.702227	0.00398441	0.887218
ENSG00000225163_ENSG00000231574_ENSG00000259577_ENSG00000271963_GALE_GUCY2C_RNF212	0.648052	2.01256e-05	1.25599	0.536279	0.0342359	0.643824
ENSG00000225163_ENSG00000231574_ENSG00000259577_ENSG00000271963_GALE_MTHFD2_RNF212	0.648052	0.000233956	1.06422	0.591595	0.0336476	0.633925
ENSG00000225163_ENSG00000231574_ENSG00000259577_EPRS_GALE_GUCY2C_MTHFD2	0.648052	3.96293e-06	1.305	0.674569	0.0150609	0.71371
ENSG00000225163_ENSG00000231574_ENSG00000259577_EPRS_GALE_MTHFD2_RNF212	0.648052	7.90371e-05	1.13365	0.563937	0.0876125	0.509295
ENSG00000225163_ENSG00000231574_ENSG00000259577_EPRS_GUCY2C_MTHFD2_RNF212	0.648052	4.02677e-05	1.1773	0.591595	0.242081	0.346309
ENSG00000225163_ENSG00000231574_ENSG00000259577_GALE_GUCY2C_MTHFD2_RNF212	0.648052	6.26061e-05	1.14647	0.591595	0.105121	0.479911
ENSG00000225163_ENSG00000231574_ENSG00000271963_EPRS_GALE_GUCY2C_MTHFD2	0.648052	9.74918e-06	1.2545	0.729885	0.0179815	0.710964
ENSG00000225163_ENSG00000231574_ENSG00000271963_EPRS_GUCY2C_MTHFD2_RNF212	0.648052	2.23683e-05	1.20907	0.619253	0.125227	0.457603
ENSG00000225163_ENSG00000231574_ENSG00000271963_GALE_GUCY2C_MTHFD2_RNF212	0.648052	0.000129773	1.10294	0.619253	0.104892	0.480211
ENSG00000225163_ENSG00000257337_ENSG00000259577_ENSG00000271963_EPRS_GALE_GUCY2C	0.648052	1.02398e-09	1.92433	0.646911	0.136864	0.443651
ENSG00000225163_ENSG00000257337_ENSG00000259577_ENSG00000271963_EPRS_GALE_MTHFD2	0.648052	1.24269e-06	1.42427	0.674569	0.0340528	0.638698
ENSG00000225163_ENSG00000257337_ENSG00000259577_ENSG00000271963_EPRS_GUCY2C_RNF212	0.648052	1.80414e-07	1.51332	0.536279	0.0816833	0.528953
ENSG00000225163_ENSG00000257337_ENSG00000259577_ENSG00000271963_EPRS_MTHFD2_RNF212	0.648052	0.000105764	1.11989	0.619253	0.0289991	0.650342
ENSG00000225163_ENSG00000257337_ENSG00000259577_ENSG00000271963_GALE_GUCY2C_MTHFD2	0.648052	2.57802e-06	1.33188	0.674569	0.00105221	0.991695
ENSG00000225163_ENSG00000257337_ENSG00000259577_ENSG00000271963_GALE_MTHFD2_RNF212	0.648052	1.09734e-05	1.2489	0.591595	0.0342942	0.62495
ENSG00000225163_ENSG00000257337_ENSG00000259577_EPRS_GUCY2C_MTHFD2_RNF212	0.648052	3.95997e-06	1.3136	0.591595	0.229017	0.354854
ENSG00000225163_ENSG00000257337_ENSG00000271963_EPRS_GUCY2C_MTHFD2_RNF212	0.648052	1.63372e-05	1.23071	0.591595	0.119892	0.460639
ENSG00000225163_ENSG00000259577_ENSG00000271963_EPRS_GUCY2C_MTHFD2_RNF212	0.648052	3.43071e-05	1.18664	0.619253	0.115524	0.467255
ENSG00000225163_ENSG00000259577_ENSG00000271963_GALE_GUCY2C_MTHFD2_RNF212	0.648052	0.000129773	1.10294	0.619253	0.0522184	0.578434
ENSG00000231574_ENSG00000257337_ENSG00000259577_ENSG00000271963_EPRS_GUCY2C_MTHFD2	0.648052	2.19232e-09	1.89083	0.702227	0.0133258	0.767093
ENSG00000231574_ENSG00000257337_ENSG00000259577_ENSG00000271963_EPRS_MTHFD2_RNF212	0.648052	0.000112134	1.11641	0.563937	0.0518537	0.576895
ENSG00000231574_ENSG00000257337_ENSG00000259577_ENSG00000271963_GALE_GUCY2C_MTHFD2	0.648052	2.57802e-06	1.33188	0.674569	0.00308825	0.910003
ENSG00000231574_ENSG00000257337_ENSG00000259577_EPRS_GUCY2C_MTHFD2_RNF212	0.648052	3.95997e-06	1.3136	0.591595	0.229017	0.354854
ENSG00000231574_ENSG00000257337_ENSG00000271963_EPRS_GUCY2C_MTHFD2_RNF212	0.648052	1.63372e-05	1.23071	0.591595	0.214758	0.366055
ENSG00000231574_ENSG00000257337_ENSG00000271963_GALE_GUCY2C_MTHFD2_RNF212	0.648052	7.4855e-06	1.26855	0.591595	0.0102655	0.767797
ENSG00000231574_ENSG00000259577_ENSG00000271963_EPRS_GUCY2C_MTHFD2_RNF212	0.648052	3.43071e-05	1.18664	0.619253	0.113922	0.470649
ENSG00000231574_ENSG00000259577_ENSG00000271963_GALE_GUCY2C_MTHFD2_RNF212	0.648052	0.000200795	1.07621	0.619253	0.0466553	0.591306
ENSG00000257337_ENSG00000259577_ENSG00000271963_EPRS_GUCY2C_MTHFD2_RNF212	0.648052	1.63372e-05	1.23071	0.563937	0.214758	0.366055
EIF2AK3_ENSG00000183169_ENSG00000225163_ENSG00000231574_ENSG00000257337_ENSG00000259577_ENSG00000271963_RNF212	0.648052	1.76354e-06	1.32985	0.646911	0.498946	0.199854
EIF2AK3_ENSG00000183169_ENSG00000225163_ENSG00000231574_ENSG00000257337_ENSG00000259577_EPRS_MTHFD2	0.648052	8.93492e-08	1.56092	0.674569	0.0158893	0.715023
EIF2AK3_ENSG00000183169_ENSG00000225163_ENSG00000231574_ENSG00000257337_ENSG00000259577_GALE_MTHFD2	0.648052	4.60071e-08	1.59008	0.674569	0.018702	0.68778
EIF2AK3_ENSG00000183169_ENSG00000225163_ENSG00000231574_ENSG00000257337_ENSG00000259577_GALE_RNF212	0.648052	1.11858e-05	1.21438	0.646911	0.220458	0.361548
EIF2AK3_ENSG00000183169_ENSG00000225163_ENSG00000231574_ENSG00000257337_ENSG00000271963_EPRS_GALE	0.648052	3.89221e-13	2.63384	0.619253	0.273545	0.324762
EIF2AK3_ENSG00000183169_ENSG00000225163_ENSG00000231574_ENSG00000257337_ENSG00000271963_EPRS_GUCY2C	0.648052	1.09067e-10	2.18028	0.674569	0.13105	0.451535
EIF2AK3_ENSG00000183169_ENSG00000225163_ENSG00000231574_ENSG00000257337_ENSG00000271963_EPRS_MTHFD2	0.648052	7.31642e-08	1.56439	0.674569	0.104194	0.482899
EIF2AK3_ENSG00000183169_ENSG00000225163_ENSG00000231574_ENSG00000257337_ENSG00000271963_GALE_GUCY2C	0.648052	6.75636e-12	2.52965	0.646911	0.155342	0.419173
EIF2AK3_ENSG00000183169_ENSG00000225163_ENSG00000231574_ENSG00000257337_ENSG00000271963_GALE_RNF212	0.648052	1.68886e-07	1.49004	0.646911	0.546861	0.177812
EIF2AK3_ENSG00000183169_ENSG00000225163_ENSG00000231574_ENSG00000257337_ENSG00000271963_MTHFD2_RNF212	0.648052	3.74434e-07	1.42719	0.646911	0.0660174	0.552357
EIF2AK3_ENSG00000183169_ENSG00000225163_ENSG00000231574_ENSG00000257337_EPRS_GALE_MTHFD2	0.648052	5.19639e-09	1.74791	0.674569	0.0167531	0.707158
EIF2AK3_ENSG00000183169_ENSG00000225163_ENSG00000231574_ENSG00000257337_EPRS_GUCY2C_RNF212	0.648052	4.37256e-07	1.40033	0.619253	0.417703	0.237784
EIF2AK3_ENSG00000183169_ENSG00000225163_ENSG00000231574_ENSG00000257337_EPRS_MTHFD2_RNF212	0.648052	1.25557e-08	1.65757	0.674569	0.0575148	0.570074
EIF2AK3_ENSG00000183169_ENSG00000225163_ENSG00000231574_ENSG00000257337_GALE_GUCY2C_MTHFD2	0.648052	2.83837e-09	1.7747	0.646911	0.0306329	0.636362
EIF2AK3_ENSG00000183169_ENSG00000225163_ENSG00000231574_ENSG00000257337_GALE_GUCY2C_RNF212	0.648052	1.44157e-06	1.33485	0.591595	0.238436	0.342716
EIF2AK3_ENSG00000183169_ENSG00000225163_ENSG00000231574_ENSG00000259577_ENSG00000271963_GALE_GUCY2C	0.648052	4.5243e-12	2.54115	0.646911	0.189361	0.391609
EIF2AK3_ENSG00000183169_ENSG00000225163_ENSG00000231574_ENSG00000259577_ENSG00000271963_GALE_RNF212	0.648052	4.95941e-07	1.39254	0.591595	0.680239	0.118142
EIF2AK3_ENSG00000183169_ENSG00000225163_ENSG00000231574_ENSG00000259577_EPRS_GALE_GUCY2C	0.648052	1.72883e-08	1.58872	0.646911	0.0629854	0.547794
EIF2AK3_ENSG00000183169_ENSG00000225163_ENSG00000231574_ENSG00000259577_EPRS_GUCY2C_RNF212	0.648052	2.32455e-06	1.31752	0.591595	0.462157	0.216656
EIF2AK3_ENSG00000183169_ENSG00000225163_ENSG00000231574_ENSG00000259577_GALE_GUCY2C_MTHFD2	0.648052	3.15298e-07	1.48051	0.646911	0.0345262	0.622571
EIF2AK3_ENSG00000183169_ENSG00000225163_ENSG00000231574_ENSG00000271963_EPRS_GALE_GUCY2C	0.648052	1.14607e-11	2.41441	0.646911	0.17209	0.406273
EIF2AK3_ENSG00000183169_ENSG00000225163_ENSG00000231574_ENSG00000271963_GALE_GUCY2C_MTHFD2	0.648052	7.54915e-09	1.72225	0.646911	0.0347188	0.621987
EIF2AK3_ENSG00000183169_ENSG00000225163_ENSG00000231574_ENSG00000271963_GALE_MTHFD2_RNF212	0.648052	1.6133e-06	1.36226	0.674569	0.112807	0.469016
EIF2AK3_ENSG00000183169_ENSG00000225163_ENSG00000231574_EPRS_GALE_GUCY2C_MTHFD2	0.648052	1.23661e-08	1.66031	0.646911	0.038686	0.609658
EIF2AK3_ENSG00000183169_ENSG00000225163_ENSG00000231574_EPRS_GALE_MTHFD2_RNF212	0.648052	5.32586e-06	1.29219	0.702227	0.0544313	0.573537
EIF2AK3_ENSG00000183169_ENSG00000225163_ENSG00000257337_ENSG00000259577_ENSG00000271963_EPRS_GALE	0.648052	3.89221e-13	2.63384	0.619253	0.273545	0.324762
EIF2AK3_ENSG00000183169_ENSG00000225163_ENSG00000257337_ENSG00000259577_ENSG00000271963_EPRS_GUCY2C	0.648052	1.13059e-11	2.33432	0.646911	0.140474	0.440946
EIF2AK3_ENSG00000183169_ENSG00000225163_ENSG00000257337_ENSG00000259577_ENSG00000271963_GALE_GUCY2C	0.648052	1.95062e-12	2.44405	0.646911	0.155342	0.419173
EIF2AK3_ENSG00000183169_ENSG00000225163_ENSG00000257337_ENSG00000259577_ENSG00000271963_GALE_MTHFD2	0.648052	5.60182e-07	1.43492	0.674569	0.0318296	0.639549
EIF2AK3_ENSG00000183169_ENSG00000225163_ENSG00000257337_ENSG00000259577_ENSG00000271963_GALE_RNF212	0.648052	1.68886e-07	1.49004	0.619253	0.583902	0.157888
EIF2AK3_ENSG00000183169_ENSG00000225163_ENSG00000257337_ENSG00000259577_ENSG00000271963_MTHFD2_RNF212	0.648052	3.74434e-07	1.42719	0.619253	0.190195	0.391053
EIF2AK3_ENSG00000183169_ENSG00000225163_ENSG00000257337_ENSG00000259577_EPRS_GALE_MTHFD2	0.648052	5.19639e-09	1.74791	0.646911	0.0351524	0.618244
EIF2AK3_ENSG00000183169_ENSG00000225163_ENSG00000257337_ENSG00000259577_EPRS_GUCY2C_RNF212	0.648052	4.37256e-07	1.40033	0.619253	0.429547	0.232596
EIF2AK3_ENSG00000183169_ENSG00000225163_ENSG00000257337_ENSG00000259577_EPRS_MTHFD2_RNF212	0.648052	1.25557e-08	1.65757	0.674569	0.0575148	0.570074
EIF2AK3_ENSG00000183169_ENSG00000225163_ENSG00000257337_ENSG00000259577_GALE_GUCY2C_MTHFD2	0.648052	1.78729e-07	1.49102	0.674569	0.0311931	0.634371
EIF2AK3_ENSG00000183169_ENSG00000225163_ENSG00000257337_ENSG00000259577_GALE_GUCY2C_RNF212	0.648052	1.04693e-07	1.51016	0.591595	0.352704	0.27019
EIF2AK3_ENSG00000183169_ENSG00000225163_ENSG00000257337_ENSG00000271963_EPRS_GALE_MTHFD2	0.648052	1.41014e-08	1.6784	0.646911	0.108259	0.475121
EIF2AK3_ENSG00000183169_ENSG00000225163_ENSG00000257337_ENSG00000271963_EPRS_GALE_RNF212	0.648052	1.00841e-07	1.5096	0.619253	0.317573	0.292402
EIF2AK3_ENSG00000183169_ENSG00000225163_ENSG00000257337_ENSG00000271963_EPRS_GUCY2C_RNF212	0.648052	1.01938e-08	1.66934	0.619253	0.426799	0.233985
EIF2AK3_ENSG00000183169_ENSG00000225163_ENSG00000257337_ENSG00000271963_EPRS_MTHFD2_RNF212	0.648052	1.25557e-08	1.65757	0.646911	0.411455	0.243577
EIF2AK3_ENSG00000183169_ENSG00000225163_ENSG00000257337_ENSG00000271963_GALE_GUCY2C_RNF212	0.648052	7.44269e-10	1.77924	0.591595	0.408001	0.240771
EIF2AK3_ENSG00000183169_ENSG00000225163_ENSG00000257337_ENSG00000271963_GALE_MTHFD2_RNF212	0.648052	1.90364e-07	1.45844	0.591595	0.675753	0.120521
EIF2AK3_ENSG00000183169_ENSG00000225163_ENSG00000257337_EPRS_GALE_GUCY2C_MTHFD2	0.648052	9.50903e-10	1.80903	0.674569	0.0403933	0.613007
EIF2AK3_ENSG00000183169_ENSG00000225163_ENSG00000259577_ENSG00000271963_GALE_GUCY2C_MTHFD2	0.648052	1.19346e-09	1.82073	0.646911	0.0347188	0.621987
EIF2AK3_ENSG00000183169_ENSG00000225163_ENSG00000259577_ENSG00000271963_GUCY2C_MTHFD2_RNF212	0.648052	1.04088e-06	1.38312	0.674569	0.0450835	0.600385
EIF2AK3_ENSG00000183169_ENSG00000225163_ENSG00000259577_EPRS_GALE_GUCY2C_MTHFD2	0.648052	1.30701e-08	1.65838	0.646911	0.0719584	0.527553
EIF2AK3_ENSG00000183169_ENSG00000225163_ENSG00000259577_EPRS_GALE_MTHFD2_RNF212	0.648052	5.32586e-06	1.29219	0.674569	0.0484847	0.583184
EIF2AK3_ENSG00000183169_ENSG00000225163_ENSG00000271963_EPRS_GALE_GUCY2C_MTHFD2	0.648052	9.8987e-11	2.06224	0.646911	0.0741096	0.528914
EIF2AK3_ENSG00000183169_ENSG00000225163_ENSG00000271963_EPRS_GUCY2C_MTHFD2_RNF212	0.648052	1.34593e-07	1.52382	0.674569	0.158008	0.420158
EIF2AK3_ENSG00000183169_ENSG00000231574_ENSG00000257337_ENSG00000259577_ENSG00000271963_EPRS_GALE	0.648052	3.89221e-13	2.63384	0.619253	0.277553	0.322028
EIF2AK3_ENSG00000183169_ENSG00000231574_ENSG00000257337_ENSG00000259577_ENSG00000271963_GALE_GUCY2C	0.648052	1.95062e-12	2.44405	0.646911	0.155342	0.419173
EIF2AK3_ENSG00000183169_ENSG00000231574_ENSG00000257337_ENSG00000259577_ENSG00000271963_GALE_RNF212	0.648052	3.05935e-09	1.73979	0.646911	0.213339	0.367237
EIF2AK3_ENSG00000183169_ENSG00000231574_ENSG00000257337_ENSG00000259577_EPRS_GALE_MTHFD2	0.648052	5.19639e-09	1.74791	0.674569	0.0154016	0.708032
EIF2AK3_ENSG00000183169_ENSG00000231574_ENSG00000257337_ENSG00000259577_EPRS_MTHFD2_RNF212	0.648052	1.25557e-08	1.65757	0.646911	0.0575148	0.570074
EIF2AK3_ENSG00000183169_ENSG00000231574_ENSG00000257337_ENSG00000259577_GALE_GUCY2C_MTHFD2	0.648052	9.55332e-10	1.80881	0.674569	0.0306329	0.636362
EIF2AK3_ENSG00000183169_ENSG00000231574_ENSG00000257337_ENSG00000259577_GALE_GUCY2C_RNF212	0.648052	1.04693e-07	1.51016	0.591595	0.330801	0.281968
EIF2AK3_ENSG00000183169_ENSG00000231574_ENSG00000257337_ENSG00000271963_EPRS_GALE_MTHFD2	0.648052	1.41014e-08	1.6784	0.646911	0.0750733	0.519582
EIF2AK3_ENSG00000183169_ENSG00000231574_ENSG00000257337_ENSG00000271963_EPRS_GALE_RNF212	0.648052	1.00841e-07	1.5096	0.619253	0.63441	0.136668
EIF2AK3_ENSG00000183169_ENSG00000231574_ENSG00000257337_ENSG00000271963_EPRS_MTHFD2_RNF212	0.648052	1.25557e-08	1.65757	0.646911	0.118049	0.470981
EIF2AK3_ENSG00000183169_ENSG00000231574_ENSG00000257337_ENSG00000271963_GALE_GUCY2C_MTHFD2	0.648052	3.20947e-09	1.7255	0.646911	0.0372293	0.613796
EIF2AK3_ENSG00000183169_ENSG00000231574_ENSG00000257337_ENSG00000271963_GALE_GUCY2C_RNF212	0.648052	7.44269e-10	1.77924	0.591595	0.399184	0.244576
EIF2AK3_ENSG00000183169_ENSG00000231574_ENSG00000257337_ENSG00000271963_GALE_MTHFD2_RNF212	0.648052	1.12755e-06	1.36901	0.619253	0.675753	0.120521
EIF2AK3_ENSG00000183169_ENSG00000231574_ENSG00000259577_ENSG00000271963_GALE_GUCY2C_MTHFD2	0.648052	1.19346e-09	1.82073	0.646911	0.0347188	0.621987
EIF2AK3_ENSG00000183169_ENSG00000231574_ENSG00000259577_ENSG00000271963_GUCY2C_MTHFD2_RNF212	0.648052	1.40338e-07	1.52218	0.646911	0.0450835	0.600385
EIF2AK3_ENSG00000183169_ENSG00000231574_ENSG00000259577_EPRS_GALE_GUCY2C_MTHFD2	0.648052	7.36403e-11	2.07376	0.674569	0.0605934	0.555252
EIF2AK3_ENSG00000183169_ENSG00000231574_ENSG00000259577_EPRS_GALE_MTHFD2_RNF212	0.648052	2.13265e-06	1.34949	0.674569	0.0868718	0.513085
EIF2AK3_ENSG00000183169_ENSG00000231574_ENSG00000271963_EPRS_GALE_GUCY2C_MTHFD2	0.648052	5.80946e-11	2.08139	0.646911	0.0741096	0.528914
EIF2AK3_ENSG00000183169_ENSG00000231574_ENSG00000271963_EPRS_GUCY2C_MTHFD2_RNF212	0.648052	1.34593e-07	1.52382	0.674569	0.158008	0.420158
EIF2AK3_ENSG00000183169_ENSG00000257337_ENSG00000259577_ENSG00000271963_EPRS_GALE_MTHFD2	0.648052	5.49241e-09	1.7181	0.674569	0.0838908	0.519669
EIF2AK3_ENSG00000183169_ENSG00000257337_ENSG00000259577_ENSG00000271963_EPRS_GALE_RNF212	0.648052	1.63554e-09	1.75848	0.619253	0.317573	0.292402
EIF2AK3_ENSG00000183169_ENSG00000257337_ENSG00000259577_ENSG00000271963_EPRS_MTHFD2_RNF212	0.648052	1.25557e-08	1.65757	0.646911	0.118049	0.470981
EIF2AK3_ENSG00000183169_ENSG00000257337_ENSG00000259577_ENSG00000271963_GALE_GUCY2C_RNF212	0.648052	7.44269e-10	1.77924	0.591595	0.541459	0.176171
EIF2AK3_ENSG00000183169_ENSG00000257337_ENSG00000259577_ENSG00000271963_GALE_MTHFD2_RNF212	0.648052	5.28954e-07	1.41259	0.619253	0.675753	0.120521
EIF2AK3_ENSG00000183169_ENSG00000257337_ENSG00000259577_EPRS_GALE_GUCY2C_MTHFD2	0.648052	2.60913e-12	2.37211	0.702227	0.0403933	0.613007
EIF2AK3_ENSG00000183169_ENSG00000257337_ENSG00000259577_EPRS_GUCY2C_MTHFD2_RNF212	0.648052	1.25557e-08	1.65757	0.674569	0.012027	0.76296
EIF2AK3_ENSG00000183169_ENSG00000257337_ENSG00000271963_EPRS_GALE_GUCY2C_MTHFD2	0.648052	2.26676e-12	2.37572	0.674569	0.105707	0.480902
EIF2AK3_ENSG00000183169_ENSG00000259577_ENSG00000271963_EPRS_GALE_GUCY2C_MTHFD2	0.648052	1.24397e-10	2.05195	0.646911	0.0741096	0.528914
EIF2AK3_ENSG00000183169_ENSG00000259577_ENSG00000271963_EPRS_GUCY2C_MTHFD2_RNF212	0.648052	1.34593e-07	1.52382	0.674569	0.0329616	0.640502
EIF2AK3_ENSG00000225163_ENSG00000231574_ENSG00000257337_ENSG00000259577_ENSG00000271963_EPRS_MTHFD2	0.648052	0.00107149	0.88721	0.646911	0.391242	0.259885
EIF2AK3_ENSG00000225163_ENSG00000231574_ENSG00000257337_ENSG00000259577_ENSG00000271963_EPRS_RNF212	0.648052	6.77217e-08	1.73151	0.591595	0.712936	0.107096
EIF2AK3_ENSG00000225163_ENSG00000231574_ENSG00000257337_ENSG00000259577_ENSG00000271963_GALE_RNF212	0.648052	1.33764e-05	1.24239	0.536279	0.468351	0.209003
EIF2AK3_ENSG00000225163_ENSG00000231574_ENSG00000257337_ENSG00000259577_EPRS_GALE_GUCY2C	0.648052	2.6258e-09	1.88341	0.646911	0.118399	0.466765
EIF2AK3_ENSG00000225163_ENSG00000231574_ENSG00000257337_ENSG00000259577_EPRS_GALE_MTHFD2	0.648052	2.29214e-06	1.36918	0.619253	0.0797514	0.51723
EIF2AK3_ENSG00000225163_ENSG00000231574_ENSG00000257337_ENSG00000259577_EPRS_GUCY2C_MTHFD2	0.648052	1.16351e-06	1.41029	0.619253	0.0736669	0.546664
EIF2AK3_ENSG00000225163_ENSG00000231574_ENSG00000257337_ENSG00000271963_EPRS_GALE_GUCY2C	0.648052	2.34185e-09	1.88376	0.674569	0.0574914	0.569257
EIF2AK3_ENSG00000225163_ENSG00000231574_ENSG00000257337_ENSG00000271963_EPRS_MTHFD2_RNF212	0.648052	2.60517e-06	1.39126	0.591595	0.0731407	0.53022
EIF2AK3_ENSG00000225163_ENSG00000231574_ENSG00000257337_ENSG00000271963_GALE_GUCY2C_MTHFD2	0.648052	2.53386e-06	1.33361	0.646911	0.095822	0.499376
EIF2AK3_ENSG00000225163_ENSG00000231574_ENSG00000257337_EPRS_GALE_GUCY2C_MTHFD2	0.648052	3.31929e-07	1.50226	0.646911	0.175153	0.404401
EIF2AK3_ENSG00000225163_ENSG00000231574_ENSG00000259577_ENSG00000271963_EPRS_GALE_GUCY2C	0.648052	7.22621e-07	1.35719	0.646911	0.12995	0.451929
EIF2AK3_ENSG00000225163_ENSG00000231574_ENSG00000259577_ENSG00000271963_GALE_GUCY2C_MTHFD2	0.648052	4.50232e-06	1.30738	0.674569	0.0604418	0.557049
EIF2AK3_ENSG00000225163_ENSG00000231574_ENSG00000259577_ENSG00000271963_GALE_MTHFD2_RNF212	0.648052	0.000176813	1.08387	0.591595	0.0130023	0.733492
EIF2AK3_ENSG00000225163_ENSG00000231574_ENSG00000259577_ENSG00000271963_GUCY2C_MTHFD2_RNF212	0.648052	8.87829e-05	1.12718	0.646911	0.0417352	0.609574
EIF2AK3_ENSG00000225163_ENSG00000231574_ENSG00000271963_EPRS_GALE_GUCY2C_MTHFD2	0.648052	1.59774e-06	1.36666	0.674569	0.0658831	0.547048
EIF2AK3_ENSG00000225163_ENSG00000257337_ENSG00000259577_ENSG00000271963_GUCY2C_MTHFD2_RNF212	0.648052	3.17739e-05	1.19083	0.619253	0.0225306	0.675882
EIF2AK3_ENSG00000225163_ENSG00000257337_ENSG00000259577_EPRS_GALE_GUCY2C_MTHFD2	0.648052	3.31929e-07	1.50226	0.619253	0.175153	0.404401
EIF2AK3_ENSG00000225163_ENSG00000257337_ENSG00000271963_EPRS_GALE_GUCY2C_MTHFD2	0.648052	1.4391e-07	1.54075	0.646911	0.12729	0.458077
EIF2AK3_ENSG00000225163_ENSG00000259577_ENSG00000271963_EPRS_GALE_GUCY2C_MTHFD2	0.648052	1.59774e-06	1.36666	0.674569	0.0852579	0.519269
EIF2AK3_ENSG00000231574_ENSG00000257337_ENSG00000259577_ENSG00000271963_EPRS_MTHFD2_RNF212	0.648052	2.60517e-06	1.39126	0.619253	0.0499609	0.577979
EIF2AK3_ENSG00000231574_ENSG00000257337_ENSG00000259577_EPRS_GALE_GUCY2C_MTHFD2	0.648052	3.31929e-07	1.50226	0.619253	0.175153	0.404401
EIF2AK3_ENSG00000231574_ENSG00000257337_ENSG00000271963_EPRS_GALE_GUCY2C_MTHFD2	0.648052	1.4391e-07	1.54075	0.646911	0.125071	0.460662
EIF2AK3_ENSG00000231574_ENSG00000259577_ENSG00000271963_EPRS_GALE_GUCY2C_MTHFD2	0.648052	1.59774e-06	1.36666	0.674569	0.0852579	0.519269
EIF2AK3_ENSG00000231574_ENSG00000259577_ENSG00000271963_EPRS_GUCY2C_MTHFD2_RNF212	0.648052	9.84795e-06	1.29413	0.646911	0.0133489	0.741643
EIF2AK3_ENSG00000257337_ENSG00000259577_ENSG00000271963_EPRS_GALE_GUCY2C_MTHFD2	0.648052	2.19039e-07	1.49843	0.646911	0.12729	0.458077
ENSG00000183169_ENSG00000225163_ENSG00000231574_ENSG00000257337_ENSG00000259577_ENSG00000271963_EPRS_GUCY2C	0.648052	1.37351e-13	3.14932	0.674569	0.0259375	0.69185
ENSG00000183169_ENSG00000225163_ENSG00000231574_ENSG00000257337_ENSG00000259577_EPRS_GALE_GUCY2C	0.648052	4.13898e-14	3.17416	0.646911	0.069647	0.535237
ENSG00000183169_ENSG00000225163_ENSG00000231574_ENSG00000257337_ENSG00000259577_GALE_GUCY2C_RNF212	0.648052	1.56635e-06	1.33116	0.619253	0.0544544	0.57595
ENSG00000183169_ENSG00000225163_ENSG00000231574_ENSG00000257337_ENSG00000271963_EPRS_GALE_GUCY2C	0.648052	2.73115e-14	3.1853	0.646911	0.0712032	0.532359
ENSG00000183169_ENSG00000225163_ENSG00000231574_ENSG00000257337_EPRS_GALE_GUCY2C_MTHFD2	0.648052	3.59937e-09	1.76737	0.702227	0.00625995	0.817038
ENSG00000183169_ENSG00000225163_ENSG00000231574_ENSG00000257337_EPRS_GALE_GUCY2C_RNF212	0.648052	1.56635e-06	1.33116	0.591595	0.318115	0.290682
ENSG00000183169_ENSG00000225163_ENSG00000231574_ENSG00000257337_GALE_GUCY2C_MTHFD2_RNF212	0.648052	1.40105e-06	1.37035	0.646911	0.0248258	0.671281
ENSG00000183169_ENSG00000225163_ENSG00000231574_ENSG00000259577_ENSG00000271963_EPRS_GALE_RNF212	0.648052	9.91426e-06	1.22056	0.591595	0.813385	0.0660144
ENSG00000183169_ENSG00000225163_ENSG00000231574_ENSG00000259577_ENSG00000271963_EPRS_GUCY2C_RNF212	0.648052	3.30142e-07	1.41203	0.646911	0.0239666	0.683985
ENSG00000183169_ENSG00000225163_ENSG00000231574_ENSG00000259577_ENSG00000271963_GALE_GUCY2C_RNF212	0.648052	1.15563e-06	1.34492	0.619253	0.104847	0.485569
ENSG00000183169_ENSG00000225163_ENSG00000257337_ENSG00000259577_ENSG00000271963_EPRS_GALE_GUCY2C	0.648052	5.31906e-14	3.16623	0.646911	0.0513448	0.574224
ENSG00000183169_ENSG00000225163_ENSG00000257337_ENSG00000259577_ENSG00000271963_GALE_GUCY2C_RNF212	0.648052	1.09727e-07	1.50837	0.619253	0.0226447	0.686155
ENSG00000183169_ENSG00000225163_ENSG00000257337_ENSG00000259577_EPRS_GALE_GUCY2C_MTHFD2	0.648052	2.20815e-09	1.78462	0.729885	0.000348658	1.0989
ENSG00000183169_ENSG00000225163_ENSG00000257337_ENSG00000259577_EPRS_GALE_GUCY2C_RNF212	0.648052	1.56635e-06	1.33116	0.591595	0.318115	0.290682
ENSG00000183169_ENSG00000225163_ENSG00000257337_ENSG00000259577_GALE_GUCY2C_MTHFD2_RNF212	0.648052	1.14504e-06	1.37929	0.646911	0.0248258	0.671281
ENSG00000183169_ENSG00000225163_ENSG00000257337_ENSG00000271963_EPRS_GALE_GUCY2C_RNF212	0.648052	1.48749e-08	1.63097	0.591595	0.302681	0.300058
ENSG00000183169_ENSG00000225163_ENSG00000271963_EPRS_GALE_GUCY2C_MTHFD2_RNF212	0.648052	1.16168e-06	1.37851	0.646911	0.181409	0.393433
ENSG00000183169_ENSG00000231574_ENSG00000257337_ENSG00000259577_ENSG00000271963_EPRS_GALE_GUCY2C	0.648052	1.60444e-13	3.1434	0.674569	0.0776608	0.521289
ENSG00000183169_ENSG00000231574_ENSG00000257337_ENSG00000259577_EPRS_GALE_GUCY2C_MTHFD2	0.648052	2.20815e-09	1.78462	0.729885	0.000348658	1.0989
ENSG00000183169_ENSG00000231574_ENSG00000259577_ENSG00000271963_EPRS_GALE_GUCY2C_RNF212	0.648052	1.76959e-07	1.45686	0.619253	0.125235	0.448506
ENSG00000183169_ENSG00000231574_ENSG00000271963_EPRS_GALE_GUCY2C_MTHFD2_RNF212	0.648052	1.16168e-06	1.37851	0.646911	0.181409	0.393433
ENSG00000183169_ENSG00000257337_ENSG00000271963_EPRS_GALE_GUCY2C_MTHFD2_RNF212	0.648052	4.1492e-07	1.42884	0.646911	0.0141351	0.746226
ENSG00000183169_ENSG00000259577_ENSG00000271963_EPRS_GALE_GUCY2C_MTHFD2_RNF212	0.648052	1.16168e-06	1.37851	0.646911	0.0318206	0.654588
ENSG00000225163_ENSG00000231574_ENSG00000257337_ENSG00000259577_ENSG00000271963_EPRS_GALE_MTHFD2	0.648052	1.47549e-06	1.41633	0.674569	0.0340528	0.638698
ENSG00000225163_ENSG00000231574_ENSG00000257337_ENSG00000259577_ENSG00000271963_EPRS_GUCY2C_RNF212	0.648052	1.80414e-07	1.51332	0.536279	0.074057	0.541127
ENSG00000225163_ENSG00000231574_ENSG00000257337_ENSG00000259577_ENSG00000271963_GALE_GUCY2C_MTHFD2	0.648052	1.92547e-06	1.34602	0.702227	0.000880697	1.03104
ENSG00000225163_ENSG00000231574_ENSG00000257337_ENSG00000259577_EPRS_GUCY2C_MTHFD2_RNF212	0.648052	2.25175e-06	1.33871	0.591595	0.229017	0.354854
ENSG00000225163_ENSG00000231574_ENSG00000257337_ENSG00000271963_EPRS_GUCY2C_MTHFD2_RNF212	0.648052	1.63372e-05	1.23071	0.619253	0.119892	0.460639
ENSG00000225163_ENSG00000231574_ENSG00000257337_ENSG00000271963_GALE_GUCY2C_MTHFD2_RNF212	0.648052	7.4855e-06	1.26855	0.619253	0.0470178	0.589464
ENSG00000225163_ENSG00000231574_ENSG00000259577_ENSG00000271963_EPRS_GUCY2C_MTHFD2_RNF212	0.648052	3.43071e-05	1.18664	0.619253	0.113922	0.470649
ENSG00000225163_ENSG00000231574_ENSG00000259577_ENSG00000271963_GALE_GUCY2C_MTHFD2_RNF212	0.648052	0.000129773	1.10294	0.619253	0.0466553	0.591306
ENSG00000225163_ENSG00000257337_ENSG00000259577_ENSG00000271963_EPRS_GUCY2C_MTHFD2_RNF212	0.648052	1.63372e-05	1.23071	0.591595	0.100984	0.48488
ENSG00000231574_ENSG00000257337_ENSG00000259577_ENSG00000271963_EPRS_GUCY2C_MTHFD2_RNF212	0.648052	1.63372e-05	1.23071	0.591595	0.0917257	0.498059
EIF2AK3_ENSG00000183169_ENSG00000225163_ENSG00000231574_ENSG00000257337_ENSG00000259577_ENSG00000271963_EPRS_GALE	0.648052	3.89221e-13	2.63384	0.619253	0.273545	0.324762
EIF2AK3_ENSG00000183169_ENSG00000225163_ENSG00000231574_ENSG00000257337_ENSG00000259577_ENSG00000271963_EPRS_GUCY2C	0.648052	1.13059e-11	2.33432	0.646911	0.254884	0.338882
EIF2AK3_ENSG00000183169_ENSG00000225163_ENSG00000231574_ENSG00000257337_ENSG00000259577_ENSG00000271963_GALE_GUCY2C	0.648052	1.95062e-12	2.44405	0.646911	0.155342	0.419173
EIF2AK3_ENSG00000183169_ENSG00000225163_ENSG00000231574_ENSG00000257337_ENSG00000259577_ENSG00000271963_GALE_MTHFD2	0.648052	5.60182e-07	1.43492	0.674569	0.0318296	0.639549
EIF2AK3_ENSG00000183169_ENSG00000225163_ENSG00000231574_ENSG00000257337_ENSG00000259577_ENSG00000271963_GALE_RNF212	0.648052	3.05935e-09	1.73979	0.646911	0.356169	0.269429
EIF2AK3_ENSG00000183169_ENSG00000225163_ENSG00000231574_ENSG00000257337_ENSG00000259577_ENSG00000271963_MTHFD2_RNF212	0.648052	5.409e-09	1.68458	0.646911	0.160429	0.418492
EIF2AK3_ENSG00000183169_ENSG00000225163_ENSG00000231574_ENSG00000257337_ENSG00000259577_EPRS_GALE_MTHFD2	0.648052	5.19639e-09	1.74791	0.674569	0.0167531	0.707158
EIF2AK3_ENSG00000183169_ENSG00000225163_ENSG00000231574_ENSG00000257337_ENSG00000259577_EPRS_GUCY2C_RNF212	0.648052	4.37256e-07	1.40033	0.591595	0.417703	0.237784
EIF2AK3_ENSG00000183169_ENSG00000225163_ENSG00000231574_ENSG00000257337_ENSG00000259577_EPRS_MTHFD2_RNF212	0.648052	1.25557e-08	1.65757	0.674569	0.0575148	0.570074
EIF2AK3_ENSG00000183169_ENSG00000225163_ENSG00000231574_ENSG00000257337_ENSG00000259577_GALE_GUCY2C_MTHFD2	0.648052	9.55332e-10	1.80881	0.674569	0.0306329	0.636362
EIF2AK3_ENSG00000183169_ENSG00000225163_ENSG00000231574_ENSG00000257337_ENSG00000259577_GALE_GUCY2C_RNF212	0.648052	1.04693e-07	1.51016	0.591595	0.359023	0.265887
EIF2AK3_ENSG00000183169_ENSG00000225163_ENSG00000231574_ENSG00000257337_ENSG00000271963_EPRS_GALE_MTHFD2	0.648052	1.41014e-08	1.6784	0.646911	0.0750733	0.519582
EIF2AK3_ENSG00000183169_ENSG00000225163_ENSG00000231574_ENSG00000257337_ENSG00000271963_EPRS_GALE_RNF212	0.648052	1.00841e-07	1.5096	0.646911	0.402866	0.244343
EIF2AK3_ENSG00000183169_ENSG00000225163_ENSG00000231574_ENSG00000257337_ENSG00000271963_EPRS_GUCY2C_RNF212	0.648052	1.01938e-08	1.66934	0.591595	0.415014	0.239163
EIF2AK3_ENSG00000183169_ENSG00000225163_ENSG00000231574_ENSG00000257337_ENSG00000271963_EPRS_MTHFD2_RNF212	0.648052	1.25557e-08	1.65757	0.646911	0.118049	0.470981
EIF2AK3_ENSG00000183169_ENSG00000225163_ENSG00000231574_ENSG00000257337_ENSG00000271963_GALE_GUCY2C_MTHFD2	0.648052	3.20947e-09	1.7255	0.646911	0.0372293	0.613796
EIF2AK3_ENSG00000183169_ENSG00000225163_ENSG00000231574_ENSG00000257337_ENSG00000271963_GALE_GUCY2C_RNF212	0.648052	1.14701e-08	1.65467	0.619253	0.541459	0.176171
EIF2AK3_ENSG00000183169_ENSG00000225163_ENSG00000231574_ENSG00000257337_ENSG00000271963_GALE_MTHFD2_RNF212	0.648052	1.90364e-07	1.45844	0.619253	0.675753	0.120521
EIF2AK3_ENSG00000183169_ENSG00000225163_ENSG00000231574_ENSG00000257337_EPRS_GALE_GUCY2C_MTHFD2	0.648052	9.50903e-10	1.80903	0.674569	0.0136803	0.730426
EIF2AK3_ENSG00000183169_ENSG00000225163_ENSG00000231574_ENSG00000259577_ENSG00000271963_GALE_GUCY2C_MTHFD2	0.648052	1.19346e-09	1.82073	0.646911	0.0347188	0.621987
EIF2AK3_ENSG00000183169_ENSG00000225163_ENSG00000231574_ENSG00000259577_ENSG00000271963_GUCY2C_MTHFD2_RNF212	0.648052	1.04088e-06	1.38312	0.674569	0.0450835	0.600385
EIF2AK3_ENSG00000183169_ENSG00000225163_ENSG00000231574_ENSG00000259577_EPRS_GALE_GUCY2C_MTHFD2	0.648052	1.30701e-08	1.65838	0.646911	0.038686	0.609658
EIF2AK3_ENSG00000183169_ENSG00000225163_ENSG00000231574_ENSG00000259577_EPRS_GALE_MTHFD2_RNF212	0.648052	5.32586e-06	1.29219	0.674569	0.0484847	0.583184
EIF2AK3_ENSG00000183169_ENSG00000225163_ENSG00000231574_ENSG00000271963_EPRS_GALE_GUCY2C_MTHFD2	0.648052	5.80946e-11	2.08139	0.646911	0.0741096	0.528914
EIF2AK3_ENSG00000183169_ENSG00000225163_ENSG00000231574_ENSG00000271963_EPRS_GUCY2C_MTHFD2_RNF212	0.648052	1.34593e-07	1.52382	0.674569	0.158008	0.420158
EIF2AK3_ENSG00000183169_ENSG00000225163_ENSG00000257337_ENSG00000259577_ENSG00000271963_EPRS_GALE_MTHFD2	0.648052	5.49241e-09	1.7181	0.646911	0.0705632	0.535334
EIF2AK3_ENSG00000183169_ENSG00000225163_ENSG00000257337_ENSG00000259577_ENSG00000271963_EPRS_GALE_RNF212	0.648052	1.00841e-07	1.5096	0.619253	0.317573	0.292402
EIF2AK3_ENSG00000183169_ENSG00000225163_ENSG00000257337_ENSG00000259577_ENSG00000271963_EPRS_MTHFD2_RNF212	0.648052	1.25557e-08	1.65757	0.646911	0.118049	0.470981
EIF2AK3_ENSG00000183169_ENSG00000225163_ENSG00000257337_ENSG00000259577_ENSG00000271963_GALE_GUCY2C_RNF212	0.648052	7.44269e-10	1.77924	0.591595	0.541459	0.176171
EIF2AK3_ENSG00000183169_ENSG00000225163_ENSG00000257337_ENSG00000259577_ENSG00000271963_GALE_MTHFD2_RNF212	0.648052	1.90364e-07	1.45844	0.619253	0.675753	0.120521
EIF2AK3_ENSG00000183169_ENSG00000225163_ENSG00000257337_ENSG00000271963_EPRS_GALE_GUCY2C_MTHFD2	0.648052	2.26676e-12	2.37572	0.674569	0.105707	0.480902
EIF2AK3_ENSG00000183169_ENSG00000225163_ENSG00000259577_ENSG00000271963_EPRS_GALE_GUCY2C_MTHFD2	0.648052	1.24397e-10	2.05195	0.646911	0.0741096	0.528914
[truncated: 2,097 more rows]
