# Supplementary material for: Identification of a multidimensional transcriptome signature for survival prediction of postoperative glioblastoma multiforme patients
Source: J Transl Med. 2018 Dec 20;16:368. doi: 10.1186/s12967-018-1744-8 (PMC6302404; doi:10.1186/s12967-018-1744-8)
Supplement: Supplementary file 3 — Additional file 3: Table S3. 2328 genes co-expressed with the 11 molecular markers in the PCG-lncRNA signature (Pearson correlation coefficient > 0.4, P < 0.05, Entire group, n = 153). [file 12967_2018_1744_MOESM3_ESM.xls]

## Sheet: 2017-01-02-膀胱癌6节点_Training_皮尔森0
Table. S3: 2328 genes co-expressed with the 11 molecular markers in the PCG-lncRNA signature (Pearson correlation coefficient >0.4, P<0.05, Entire group, n=153).
molecular markers	Co-expression genes	Pearson-Coefficient	P-Value
MTHFD2	SLC4A5	0.760583	4e-30
EPRS	MIA3	0.734908	2.98e-27
EPRS	ACBD3	0.710828	7.61e-25
EPRS	TPR	0.698802	9.85e-24
EPRS	RANBP2	0.672488	1.75e-21
EPRS	HEATR1	0.652437	6.45e-20
EPRS	NUP133	0.648285	1.32e-19
GALE	PPP1CA	0.647854	1.42e-19
ENSG00000231574	ZC3H12A	0.647554	1.49e-19
EPRS	ZW10	0.645581	2.08e-19
EPRS	ANAPC1	0.644537	2.48e-19
EPRS	KIAA1429	0.635154	1.17e-18
EPRS	URB2	0.63386	1.44e-18
EPRS	IPO9	0.631439	2.13e-18
EPRS	THRAP3	0.631318	2.17e-18
EPRS	PARP1	0.628097	3.62e-18
EPRS	RFC1	0.621612	9.98e-18
ENSG00000231574	TNFAIP3	0.621298	1.05e-17
EPRS	EIF3A	0.619185	1.45e-17
GALE	BCL7C	0.617676	1.83e-17
EPRS	FBXO28	0.615467	2.55e-17
EIF2AK3	WDR43	0.61172	4.48e-17
EPRS	PRPF40A	0.610307	5.53e-17
EPRS	TAF1	0.605716	1.09e-16
EPRS	ALMS1	0.603219	1.56e-16
ENSG00000231574	CSF3	0.602936	1.63e-16
EPRS	NOLC1	0.60278	1.67e-16
EPRS	TAF1L	0.597945	3.33e-16
EPRS	UPF2	0.59789	3.36e-16
EPRS	IARS2	0.597384	3.61e-16
EPRS	ARCN1	0.596862	3.88e-16
EPRS	RAB3GAP1	0.59655	4.06e-16
EPRS	RPRD2	0.594735	5.24e-16
GALE	TIMM17B	0.594127	5.71e-16
EPRS	STAG1	0.592145	7.54e-16
EPRS	SNRNP200	0.591435	8.32e-16
GALE	TMEM134	0.591139	8.67e-16
EPRS	NUCKS1	0.588925	1.18e-15
EPRS	NIPBL	0.587481	1.44e-15
EPRS	ROCK1	0.586283	1.69e-15
EPRS	CSDE1	0.586103	1.73e-15
EPRS	THOC2	0.583542	2.45e-15
GALE	PRELID1	0.58244	2.85e-15
EPRS	ZFYVE9	0.582317	2.9e-15
EPRS	COPA	0.582212	2.94e-15
GALE	COX8A	0.581576	3.2e-15
MTHFD2	PAPOLG	0.581169	3.38e-15
GALE	DRAP1	0.580745	3.58e-15
GALE	PSMC3	0.579142	4.43e-15
EPRS	PPIG	0.579002	4.51e-15
EPRS	KDM5A	0.576988	5.9e-15
EPRS	ZCCHC11	0.576918	5.95e-15
GALE	DDOST	0.576515	6.28e-15
EPRS	TAF1A	0.573224	9.67e-15
EPRS	AQR	0.572717	1.03e-14
ENSG00000231574	CCL20	0.57267	1.04e-14
EPRS	FAM168B	0.572132	1.12e-14
EPRS	PCM1	0.569824	1.5e-14
EPRS	ARID4B	0.569571	1.55e-14
EPRS	ZNF623	0.568841	1.71e-14
GALE	SSNA1	0.568692	1.74e-14
EPRS	RNMT	0.568563	1.77e-14
GALE	PSMA7	0.568554	1.77e-14
EPRS	SMG7	0.568229	1.85e-14
EPRS	NOTCH2	0.568218	1.85e-14
ENSG00000231574	SCNN1A	0.56785	1.94e-14
EPRS	ASH1L	0.567743	1.97e-14
EPRS	RPS6KC1	0.567706	1.98e-14
GALE	PPP1R14B	0.567064	2.14e-14
GALE	ZNF593	0.565601	2.58e-14
EPRS	RBM27	0.565583	2.59e-14
EPRS	BCLAF1	0.565425	2.64e-14
EPRS	WDR3	0.565383	2.66e-14
GALE	POLR2L	0.565118	2.75e-14
EPRS	GON4L	0.564731	2.89e-14
GALE	ITPA	0.564431	3e-14
EPRS	GOSR1	0.564354	3.03e-14
EPRS	TP53BP2	0.564315	3.04e-14
EPRS	SMC3	0.564203	3.09e-14
EPRS	RLIM	0.564062	3.14e-14
EPRS	EIF5B	0.563818	3.24e-14
EPRS	PUM1	0.563529	3.36e-14
GALE	DTYMK	0.563429	3.4e-14
EPRS	RIF1	0.56289	3.64e-14
GALE	PFN1	0.562731	3.72e-14
EPRS	SMC1A	0.562561	3.8e-14
EPRS	TXLNG	0.562128	4.01e-14
EPRS	OSBP	0.561815	4.17e-14
EPRS	NCL	0.56122	4.5e-14
EPRS	AHCTF1	0.560296	5.05e-14
EPRS	WDR26	0.559607	5.5e-14
GALE	TRPT1	0.558605	6.23e-14
EPRS	PARD3	0.558421	6.38e-14
EPRS	CWC22	0.558066	6.66e-14
ENSG00000231574	IL1R1	0.557478	7.17e-14
EPRS	NUP153	0.557269	7.36e-14
EPRS	DHX57	0.556227	8.37e-14
EPRS	BRWD3	0.556033	8.57e-14
EPRS	KLHL20	0.555409	9.25e-14
GALE	NOP10	0.555112	9.6e-14
GALE	ARF5	0.552552	1.31e-13
GALE	EIF5A	0.552412	1.34e-13
EPRS	KPNB1	0.552013	1.4e-13
EPRS	EXOC8	0.551171	1.55e-13
GALE	TMSB10	0.550624	1.66e-13
EPRS	DDX3X	0.550286	1.73e-13
GALE	MRTO4	0.550198	1.75e-13
EPRS	ZNHIT6	0.55006	1.78e-13
EIF2AK3	TMEM131	0.550026	1.78e-13
EPRS	ZNF638	0.548821	2.06e-13
EPRS	OTUD7B	0.548804	2.07e-13
GALE	TRAPPC1	0.548711	2.09e-13
EPRS	RSF1	0.548527	2.14e-13
EPRS	SBNO1	0.548145	2.24e-13
EPRS	FOXJ3	0.546431	2.75e-13
EPRS	ANKRD17	0.545274	3.15e-13
EIF2AK3	ARFGEF1	0.544154	3.6e-13
GALE	NME1	0.543369	3.95e-13
GALE	PSMD13	0.543246	4.01e-13
ENSG00000231574	FPR2	0.54314	4.06e-13
GALE	C11orf31	0.542934	4.16e-13
EPRS	HNRNPU	0.542919	4.17e-13
EPRS	CDK12	0.542023	4.63e-13
GALE	MRPL12	0.542015	4.64e-13
EPRS	MTR	0.541705	4.81e-13
EPRS	SASS6	0.541128	5.14e-13
GALE	ARPC4	0.540903	5.28e-13
GALE	CHID1	0.540749	5.38e-13
EPRS	ZNF644	0.540323	5.65e-13
ENSG00000231574	TNFAIP8	0.539431	6.27e-13
EPRS	ZNF770	0.539374	6.32e-13
ENSG00000231574	IL18R1	0.539329	6.35e-13
EPRS	KCTD3	0.538994	6.6e-13
EPRS	TNPO3	0.538672	6.85e-13
ENSG00000231574	GCNT1	0.53818	7.26e-13
EPRS	ZNF281	0.53802	7.39e-13
EPRS	SOS1	0.537771	7.61e-13
GALE	PPDPF	0.537458	7.89e-13
GALE	TXNL4A	0.537003	8.32e-13
GALE	PHPT1	0.536504	8.81e-13
EPRS	ZNF37A	0.536482	8.84e-13
ENSG00000231574	CXCL6	0.535879	9.47e-13
EPRS	HTATSF1	0.535052	1.04e-12
GALE	NT5C	0.53497	1.05e-12
EIF2AK3	RAB3GAP2	0.534648	1.09e-12
EPRS	CSTF2	0.534437	1.12e-12
ENSG00000231574	VDR	0.534277	1.14e-12
EPRS	UBAP2L	0.534211	1.15e-12
GALE	ATP6V0B	0.533739	1.21e-12
ENSG00000231574	CEBPB	0.533199	1.29e-12
EPRS	USP48	0.533164	1.29e-12
EPRS	RNF169	0.532831	1.34e-12
EPRS	USP34	0.532436	1.41e-12
GALE	SH3BGRL3	0.532396	1.41e-12
GALE	ATP5J2	0.532229	1.44e-12
EPRS	RRP15	0.532049	1.47e-12
EPRS	GPATCH2	0.53186	1.5e-12
ENSG00000231574	GIPC2	0.531677	1.53e-12
GALE	TIMM10	0.531374	1.59e-12
EPRS	WDR33	0.530973	1.66e-12
EPRS	ESF1	0.530957	1.66e-12
GALE	NDUFS8	0.530879	1.68e-12
EPRS	SMC6	0.530546	1.74e-12
EPRS	CHD4	0.530544	1.74e-12
GALE	PSMB4	0.530438	1.76e-12
GALE	LSM10	0.529939	1.87e-12
EPRS	CNOT1	0.529758	1.91e-12
GALE	MRPL17	0.52861	2.17e-12
GALE	PSMB3	0.528591	2.17e-12
EPRS	MPHOSPH10	0.528347	2.23e-12
EIF2AK3	HEATR1	0.528294	2.25e-12
EIF2AK3	ANAPC1	0.528154	2.28e-12
GALE	CKLF	0.528072	2.3e-12
EPRS	CDC42BPA	0.527872	2.36e-12
GALE	AP2S1	0.527852	2.36e-12
ENSG00000231574	B4GALT1	0.527811	2.37e-12
EPRS	WHSC1L1	0.527734	2.39e-12
EPRS	DHX9	0.527511	2.45e-12
GALE	TSPAN17	0.527291	2.51e-12
EPRS	MED12	0.52714	2.56e-12
EPRS	TAF2	0.526988	2.6e-12
EPRS	CEBPZ	0.526941	2.62e-12
GALE	NDUFS3	0.526381	2.78e-12
EPRS	JRKL	0.525747	2.99e-12
EIF2AK3	PRPF40A	0.525632	3.03e-12
GALE	SRA1	0.525547	3.06e-12
GALE	ZNHIT1	0.525307	3.14e-12
EPRS	MBD5	0.525254	3.16e-12
EPRS	ZNF33A	0.524956	3.26e-12
EPRS	DDX46	0.524734	3.35e-12
EIF2AK3	UTP20	0.524622	3.39e-12
GALE	LYPLA2	0.524598	3.4e-12
EPRS	BMS1	0.524511	3.43e-12
ENSG00000259577	TMEM150C	0.524299	3.51e-12
GALE	C17orf49	0.524054	3.61e-12
EPRS	PRKDC	0.524036	3.62e-12
GALE	RNF7	0.523803	3.71e-12
EPRS	ZBTB33	0.523772	3.72e-12
GALE	TAF10	0.523767	3.72e-12
GALE	ATP5E	0.523576	3.8e-12
EPRS	FAM98B	0.522465	4.3e-12
GALE	MAD2L2	0.521905	4.58e-12
GALE	EIF6	0.521882	4.59e-12
EPRS	KIAA0368	0.521721	4.67e-12
GALE	GUK1	0.521716	4.67e-12
ENSG00000231574	IL6	0.521405	4.83e-12
GALE	BOLA2	0.521365	4.86e-12
ENSG00000231574	MAP3K8	0.521181	4.95e-12
EPRS	SON	0.521158	4.97e-12
EPRS	BAZ1B	0.520363	5.42e-12
GALE	ARL6IP4	0.52035	5.43e-12
GALE	CYC1	0.51988	5.71e-12
ENSG00000257337	CDNF	0.519874	5.72e-12
EPRS	ANP32E	0.519516	5.95e-12
ENSG00000231574	CD70	0.5193	6.09e-12
GALE	BOLA3	0.51924	6.13e-12
EPRS	XPO7	0.51893	6.34e-12
EPRS	DDX27	0.518742	6.47e-12
EPRS	RAB3GAP2	0.51843	6.69e-12
ENSG00000231574	PTGER2	0.517986	7.03e-12
EPRS	TOR1AIP2	0.517945	7.06e-12
GALE	RPUSD3	0.517566	7.35e-12
ENSG00000231574	RAB27A	0.517435	7.46e-12
EPRS	UBR5	0.517322	7.55e-12
ENSG00000231574	PTPN2	0.517065	7.77e-12
ENSG00000259577	TTC30A	0.516733	8.05e-12
EPRS	HDLBP	0.51655	8.21e-12
GALE	GSS	0.516467	8.28e-12
EIF2AK3	ADAM17	0.516445	8.3e-12
ENSG00000231574	IL2RA	0.516189	8.54e-12
GALE	RPS6KB2	0.516152	8.57e-12
GALE	TIMM22	0.516094	8.63e-12
EPRS	GNL2	0.51583	8.87e-12
EPRS	SIN3A	0.515756	8.95e-12
GALE	FIS1	0.515494	9.2e-12
GALE	RPLP2	0.515393	9.3e-12
ENSG00000231574	CCL26	0.514432	1.03e-11
GALE	EDEM2	0.514381	1.04e-11
EIF2AK3	NOL10	0.514342	1.04e-11
EIF2AK3	TGS1	0.514247	1.05e-11
GALE	NME2	0.514217	1.06e-11
GALE	QPCTL	0.513955	1.09e-11
GALE	MRPL52	0.513693	1.12e-11
EPRS	FAM20B	0.512991	1.2e-11
EPRS	PHF3	0.512964	1.21e-11
ENSG00000231574	LRG1	0.512421	1.28e-11
EPRS	TBCEL	0.5122	1.31e-11
ENSG00000257337	MYH15	0.511846	1.36e-11
GALE	SDHB	0.511791	1.37e-11
EPRS	HEATR5B	0.511662	1.39e-11
EIF2AK3	WRN	0.511354	1.43e-11
EIF2AK3	STT3B	0.511036	1.48e-11
GALE	PSMG3	0.510804	1.52e-11
GALE	PPP4C	0.510174	1.63e-11
GALE	PPIA	0.51003	1.65e-11
EPRS	MYO9A	0.510012	1.65e-11
EPRS	YTHDC1	0.509853	1.68e-11
GALE	RNASEK	0.509712	1.71e-11
EIF2AK3	DDX21	0.50953	1.74e-11
EPRS	PBX1	0.509419	1.76e-11
ENSG00000231574	IER3	0.509088	1.82e-11
ENSG00000231574	UAP1	0.508828	1.87e-11
EPRS	TARS	0.508662	1.91e-11
EPRS	ATF6	0.508449	1.95e-11
EPRS	PHF8	0.508178	2.01e-11
EPRS	NBPF10	0.507813	2.09e-11
EPRS	SP3	0.507794	2.09e-11
EPRS	AFG3L2	0.507404	2.18e-11
GALE	NDUFV2	0.507399	2.18e-11
EIF2AK3	WDFY1	0.507293	2.2e-11
EIF2AK3	SP3	0.507269	2.21e-11
EPRS	TRIP11	0.506989	2.27e-11
ENSG00000231574	RNF144B	0.506869	2.3e-11
GALE	MRPS15	0.506821	2.31e-11
GALE	OST4	0.506674	2.35e-11
ENSG00000225163	CIRBP	0.506083	2.5e-11
ENSG00000231574	F13A1	0.505954	2.53e-11
EPRS	PRRC1	0.505777	2.58e-11
GALE	MPG	0.50566	2.61e-11
ENSG00000231574	ICAM1	0.505646	2.62e-11
EPRS	SMARCA5	0.505624	2.62e-11
EPRS	PPP4R2	0.505558	2.64e-11
EPRS	ZBTB10	0.505249	2.73e-11
GALE	ATOX1	0.505131	2.76e-11
EPRS	BCORL1	0.505034	2.79e-11
GALE	NDUFB2	0.5048	2.86e-11
EIF2AK3	CWC22	0.50464	2.91e-11
EPRS	RBM12B	0.504413	2.98e-11
GALE	ANAPC11	0.504347	3e-11
EPRS	DDX21	0.504273	3.02e-11
EPRS	LRBA	0.503885	3.14e-11
EPRS	IL17RD	0.503874	3.15e-11
ENSG00000231574	CXCL1	0.503728	3.2e-11
EPRS	VPS54	0.503635	3.23e-11
EPRS	METTL14	0.503442	3.29e-11
ENSG00000259577	CDS1	0.503402	3.31e-11
ENSG00000257337	C16orf71	0.503381	3.31e-11
EPRS	RGPD3	0.502597	3.59e-11
ENSG00000231574	TACSTD2	0.502502	3.63e-11
EPRS	LARP1	0.502413	3.66e-11
EPRS	FBXW2	0.502404	3.67e-11
GALE	COMMD4	0.502255	3.72e-11
ENSG00000231574	CXCL5	0.50217	3.76e-11
EPRS	ANKRD13C	0.502065	3.8e-11
GALE	MEA1	0.50206	3.8e-11
GALE	LMAN2	0.501994	3.82e-11
GALE	HMGCL	0.501936	3.85e-11
EPRS	TRIP12	0.501817	3.9e-11
ENSG00000231574	FCGR2A	0.501547	4.01e-11
EPRS	ASXL2	0.501449	4.05e-11
GALE	SEC61B	0.50103	4.22e-11
GALE	C7orf50	0.501022	4.23e-11
ENSG00000231574	GCLM	0.500915	4.28e-11
GALE	CFL1	0.500542	4.44e-11
GALE	NAA10	0.500404	4.51e-11
ENSG00000259577	C2orf15	0.500213	4.59e-11
EPRS	SLK	0.500173	4.61e-11
GALE	BANF1	0.499986	4.7e-11
EPRS	HUWE1	0.499913	4.74e-11
GALE	MDK	0.499586	4.9e-11
EPRS	HIVEP1	0.499576	4.9e-11
EPRS	ATF7IP	0.499408	4.99e-11
ENSG00000231574	DSE	0.499222	5.09e-11
EPRS	ZNF275	0.499147	5.12e-11
EPRS	RBM41	0.499097	5.15e-11
EPRS	ANKRD50	0.498872	5.27e-11
EPRS	ADAR	0.498872	5.27e-11
EPRS	LATS1	0.498785	5.32e-11
GALE	MRPL36	0.498735	5.35e-11
EPRS	STT3A	0.498704	5.36e-11
EIF2AK3	CHD1	0.498478	5.49e-11
GALE	ATP5G1	0.498412	5.52e-11
EPRS	BPTF	0.498331	5.57e-11
ENSG00000231574	RUNX2	0.498249	5.62e-11
GALE	AP1S1	0.498173	5.66e-11
EPRS	MGA	0.498163	5.67e-11
EPRS	GEMIN5	0.497973	5.78e-11
GALE	VKORC1	0.497946	5.79e-11
GALE	BAX	0.497845	5.85e-11
GALE	BRI3	0.497817	5.87e-11
EIF2AK3	VPS54	0.49764	5.98e-11
ENSG00000231574	SLC39A8	0.497548	6.03e-11
ENSG00000225163	ZNF337	0.49754	6.04e-11
ENSG00000231574	PLK3	0.497537	6.04e-11
EIF2AK3	SOCS5	0.49752	6.05e-11
ENSG00000231574	NFKBIZ	0.497408	6.12e-11
EPRS	BCL9	0.497183	6.26e-11
EPRS	NOL10	0.497166	6.27e-11
ENSG00000231574	IL4R	0.496985	6.39e-11
EPRS	PDXDC1	0.4968	6.51e-11
GALE	MRPS21	0.496594	6.65e-11
GALE	NEDD8	0.496489	6.72e-11
ENSG00000231574	FAM20A	0.496388	6.79e-11
EPRS	USP9X	0.496363	6.81e-11
GALE	EIF3I	0.496239	6.89e-11
GALE	OVCA2	0.496142	6.96e-11
ENSG00000231574	RARRES1	0.496099	6.99e-11
EPRS	MED1	0.495985	7.07e-11
GALE	MPDU1	0.495635	7.33e-11
GALE	RPN1	0.495312	7.57e-11
EPRS	NFATC3	0.495234	7.63e-11
EIF2AK3	FKBP14	0.495175	7.67e-11
EPRS	HSPA4	0.495151	7.69e-11
GALE	NPM3	0.495036	7.78e-11
GALE	TMEM223	0.494984	7.82e-11
EPRS	PDZD8	0.494959	7.84e-11
GALE	TMEM101	0.494877	7.91e-11
ENSG00000259577	GNB5	0.49485	7.93e-11
EPRS	ZC3H13	0.494776	7.99e-11
GALE	COPS6	0.494562	8.16e-11
EPRS	KPNA6	0.494549	8.17e-11
GALE	NUDT22	0.494535	8.19e-11
GALE	INO80E	0.494363	8.33e-11
EPRS	UBE4B	0.494335	8.35e-11
ENSG00000231574	LILRB2	0.494174	8.49e-11
EPRS	NVL	0.49375	8.86e-11
ENSG00000231574	CHCHD7	0.49356	9.03e-11
EPRS	MFHAS1	0.493246	9.32e-11
GALE	MRPL55	0.493013	9.54e-11
EPRS	PRDM4	0.493005	9.55e-11
GALE	MEMO1	0.492781	9.76e-11
ENSG00000231574	ANKRD1	0.492464	1.01e-10
EIF2AK3	MBTPS2	0.492445	1.01e-10
EPRS	ZNF41	0.492383	1.02e-10
GALE	MRPL11	0.492212	1.03e-10
EIF2AK3	POLR1B	0.492173	1.04e-10
EPRS	SEC31A	0.49217	1.04e-10
GALE	TRMT112	0.491609	1.1e-10
GALE	RNF181	0.491596	1.1e-10
GALE	MRPL23	0.491402	1.12e-10
EPRS	PRPF38A	0.491293	1.13e-10
ENSG00000231574	NOD2	0.491231	1.14e-10
EIF2AK3	GTF3C3	0.4911	1.15e-10
EPRS	JAK1	0.491076	1.16e-10
ENSG00000231574	CXCL3	0.491003	1.17e-10
GALE	EIF5AL1	0.490706	1.2e-10
EPRS	SETD2	0.49068	1.2e-10
GALE	POP7	0.490535	1.22e-10
GALE	NHP2	0.490332	1.25e-10
GALE	MRPL22	0.490278	1.25e-10
GALE	MIF	0.490242	1.26e-10
EIF2AK3	TOP1	0.490086	1.28e-10
GALE	SNRPB	0.489891	1.3e-10
GALE	NDUFS6	0.489732	1.32e-10
ENSG00000231574	MAPKAPK2	0.489703	1.33e-10
GALE	UQCR10	0.489634	1.34e-10
EIF2AK3	NID1	0.489548	1.35e-10
GALE	GPX1	0.489413	1.37e-10
GALE	TMEM141	0.489228	1.39e-10
EPRS	GCC2	0.489137	1.4e-10
EPRS	BRCC3	0.488998	1.42e-10
EPRS	MRE11A	0.488848	1.44e-10
GALE	WBSCR22	0.488657	1.47e-10
GALE	BUD31	0.48844	1.5e-10
ENSG00000257337	GAL3ST2	0.487992	1.57e-10
EPRS	CAD	0.487955	1.58e-10
EIF2AK3	COL5A2	0.487955	1.58e-10
GALE	POLR2G	0.487687	1.62e-10
GALE	UQCRC1	0.487491	1.65e-10
EPRS	MTOR	0.487288	1.68e-10
EIF2AK3	PSME4	0.48725	1.69e-10
ENSG00000231574	TEC	0.487044	1.73e-10
GALE	SEC13	0.487041	1.73e-10
EPRS	N4BP2	0.48702	1.73e-10
GALE	MCRIP2	0.48645	1.83e-10
GALE	LINC00116	0.486309	1.85e-10
GALE	SSR4	0.486223	1.87e-10
ENSG00000259577	SPATA4	0.486048	1.9e-10
GALE	NOP16	0.485866	1.94e-10
EIF2AK3	TAF2	0.48548	2.01e-10
EPRS	SETDB1	0.485424	2.02e-10
GALE	MANF	0.485188	2.07e-10
EPRS	GOLGA4	0.48518	2.07e-10
MTHFD2	PPA1	0.485167	2.07e-10
EPRS	CLINT1	0.485056	2.1e-10
EPRS	DDX42	0.484578	2.2e-10
EPRS	ZNF407	0.484561	2.2e-10
EIF2AK3	DPY19L3	0.48433	2.25e-10
GALE	FAM89B	0.484253	2.27e-10
EPRS	PIK3C3	0.484127	2.3e-10
EPRS	PDCD11	0.484081	2.31e-10
GALE	RALY	0.483959	2.33e-10
ENSG00000231574	CXCL2	0.483937	2.34e-10
GALE	POLR3K	0.483282	2.49e-10
GALE	FAM96B	0.48288	2.59e-10
GALE	SNRPC	0.48279	2.61e-10
GALE	ROMO1	0.482715	2.63e-10
GALE	PARL	0.482558	2.67e-10
EIF2AK3	EDEM3	0.482429	2.71e-10
EPRS	PRPF8	0.482416	2.71e-10
EPRS	WRN	0.482254	2.75e-10
ENSG00000231574	TNFRSF1B	0.482211	2.77e-10
EPRS	GXYLT1	0.482175	2.78e-10
EPRS	RALGAPB	0.481753	2.89e-10
EPRS	EPC2	0.481547	2.95e-10
GALE	CDKN2AIPNL	0.48137	3e-10
EPRS	PIAS1	0.481228	3.04e-10
EPRS	TMF1	0.48118	3.06e-10
EPRS	ARMCX3	0.481141	3.07e-10
ENSG00000231574	GNA15	0.481051	3.09e-10
ENSG00000231574	KCNJ15	0.480986	3.11e-10
ENSG00000231574	HAS1	0.480858	3.15e-10
MTHFD2	CHAC2	0.48056	3.24e-10
ENSG00000225163	KAT2A	0.480068	3.4e-10
ENSG00000225163	TTC31	0.480067	3.4e-10
EPRS	IWS1	0.480009	3.42e-10
GALE	PNKD	0.479934	3.45e-10
EPRS	POLR1A	0.47959	3.56e-10
GALE	MYL12B	0.479514	3.59e-10
EIF2AK3	EXT1	0.479456	3.61e-10
ENSG00000231574	CD14	0.479165	3.71e-10
EPRS	SPEN	0.479078	3.74e-10
EPRS	ROCK2	0.478784	3.85e-10
EPRS	MTIF2	0.478611	3.91e-10
ENSG00000225163	RAD9A	0.478573	3.93e-10
EPRS	RNF20	0.47844	3.98e-10
EPRS	PHF20	0.478386	4e-10
GALE	B3GAT3	0.478336	4.02e-10
ENSG00000231574	SLAMF8	0.478298	4.03e-10
EIF2AK3	YTHDF3	0.477841	4.21e-10
ENSG00000257337	INCA1	0.477798	4.23e-10
EPRS	DCAF17	0.477726	4.26e-10
GALE	IAH1	0.477546	4.33e-10
GALE	DYNLRB1	0.477443	4.37e-10
MTHFD2	SLC19A2	0.477317	4.43e-10
GALE	MRPL16	0.477279	4.44e-10
ENSG00000259577	PELI3	0.477205	4.47e-10
ENSG00000259577	C16orf71	0.47698	4.57e-10
ENSG00000257337	LRRC23	0.476918	4.6e-10
ENSG00000231574	ACPP	0.476815	4.64e-10
EPRS	NUP155	0.476784	4.66e-10
EPRS	CEP350	0.476734	4.68e-10
GALE	TSPAN4	0.476685	4.7e-10
ENSG00000231574	KRT80	0.476471	4.8e-10
EPRS	RBAK	0.476444	4.81e-10
ENSG00000231574	CFB	0.476305	4.87e-10
EPRS	UBR3	0.476288	4.88e-10
GALE	ATP5H	0.476192	4.93e-10
ENSG00000257337	MINK1	0.475993	5.02e-10
EPRS	RBBP6	0.475956	5.04e-10
ENSG00000231574	C5AR1	0.475818	5.1e-10
GALE	SERF2	0.475599	5.21e-10
EPRS	TARDBP	0.475518	5.25e-10
ENSG00000225163	PABPN1	0.475343	5.34e-10
EIF2AK3	SEC24A	0.474868	5.59e-10
GALE	TACO1	0.474859	5.59e-10
ENSG00000225163	RBM39	0.474834	5.6e-10
GALE	FTL	0.474832	5.6e-10
EPRS	KIAA0100	0.474677	5.69e-10
EIF2AK3	AMMECR1	0.474323	5.88e-10
EPRS	CUL4B	0.474171	5.97e-10
EPRS	DHX33	0.474158	5.97e-10
ENSG00000231574	PLAUR	0.474128	5.99e-10
GALE	NENF	0.474096	6.01e-10
EIF2AK3	SMARCC1	0.473969	6.08e-10
EPRS	EFL1	0.473846	6.15e-10
ENSG00000231574	THBD	0.473611	6.29e-10
ENSG00000225163	GTPBP3	0.473601	6.29e-10
EPRS	DNAJC2	0.473482	6.37e-10
ENSG00000259577	OSCP1	0.4734	6.41e-10
GALE	PSMB6	0.47338	6.43e-10
ENSG00000231574	RNASE2	0.473305	6.47e-10
EPRS	SMARCC1	0.473275	6.49e-10
ENSG00000225163	ING5	0.473201	6.54e-10
GALE	NDUFAF2	0.472956	6.69e-10
EIF2AK3	SLC30A6	0.472955	6.69e-10
GALE	B4GALT7	0.472898	6.72e-10
EPRS	GTF3C4	0.472771	6.81e-10
EPRS	WNK3	0.472764	6.81e-10
GALE	MLX	0.472762	6.81e-10
ENSG00000257337	CCDC113	0.472535	6.96e-10
GALE	PPIB	0.472488	6.99e-10
ENSG00000231574	PLB1	0.472484	6.99e-10
ENSG00000231574	LINC00694	0.472441	7.02e-10
GALE	TCEB1	0.472439	7.02e-10
GALE	DPM3	0.472194	7.18e-10
EPRS	RAD23B	0.471664	7.55e-10
GALE	NIT2	0.471662	7.55e-10
GALE	SRM	0.471603	7.59e-10
EPRS	MFSD9	0.471491	7.67e-10
GALE	TARBP2	0.471155	7.92e-10
GALE	STRA13	0.470998	8.04e-10
EPRS	PRPF38B	0.470661	8.29e-10
EPRS	DHX8	0.470541	8.39e-10
EPRS	DDX18	0.470437	8.47e-10
GALE	TMEM11	0.470356	8.53e-10
ENSG00000231574	CEACAM4	0.470115	8.73e-10
GALE	COX17	0.470054	8.77e-10
GALE	TBCA	0.470044	8.78e-10
ENSG00000231574	BCL3	0.469974	8.84e-10
GALE	C14orf2	0.469898	8.9e-10
EPRS	NSUN2	0.469819	8.97e-10
ENSG00000231574	EMB	0.469751	9.03e-10
GALE	DGUOK	0.469641	9.12e-10
GALE	TSPO	0.469617	9.14e-10
ENSG00000231574	CTSZ	0.469599	9.15e-10
ENSG00000231574	GLIPR1	0.469502	9.24e-10
EPRS	SART3	0.469342	9.38e-10
EPRS	LBR	0.469294	9.42e-10
EPRS	CREBBP	0.469271	9.44e-10
GALE	TRAPPC2L	0.46917	9.53e-10
GALE	EIF2B3	0.469012	9.67e-10
EIF2AK3	PRKD3	0.468953	9.72e-10
EPRS	UBXN7	0.468926	9.75e-10
EIF2AK3	RIF1	0.468901	9.77e-10
GALE	ADRM1	0.468899	9.77e-10
EIF2AK3	RSPRY1	0.468826	9.84e-10
ENSG00000225163	MTA1	0.468544	1.01e-09
GALE	UQCRQ	0.468293	1.03e-09
GALE	EBP	0.468217	1.04e-09
GALE	PSMA3	0.467952	1.07e-09
GALE	FTSJ1	0.467772	1.08e-09
EIF2AK3	SEC24B	0.46776	1.09e-09
ENSG00000231574	GPR84	0.467651	1.1e-09
EPRS	ALS2	0.467613	1.1e-09
ENSG00000231574	TGM2	0.467484	1.11e-09
EPRS	SEC63	0.467338	1.13e-09
EPRS	ZNF318	0.467043	1.16e-09
ENSG00000231574	TNFRSF6B	0.466985	1.17e-09
GALE	SNRPD2	0.466929	1.17e-09
GALE	BAK1	0.466755	1.19e-09
GALE	MRPS24	0.466728	1.19e-09
GALE	MED27	0.466693	1.2e-09
EPRS	TOPBP1	0.466624	1.21e-09
EPRS	MTF1	0.466591	1.21e-09
EPRS	NCOA2	0.466452	1.22e-09
ENSG00000231574	CACNA2D4	0.466337	1.24e-09
EPRS	TULP3	0.466302	1.24e-09
GALE	MPV17	0.466287	1.24e-09
GALE	NDUFA7	0.465954	1.28e-09
EPRS	SP1	0.465902	1.29e-09
ENSG00000231574	MFSD1	0.465879	1.29e-09
EPRS	SLTM	0.465856	1.29e-09
EPRS	ARIH1	0.465678	1.32e-09
GALE	MED19	0.46555	1.33e-09
ENSG00000231574	GPR132	0.465425	1.35e-09
ENSG00000231574	SLC10A3	0.464866	1.42e-09
GALE	COMMD5	0.46475	1.43e-09
ENSG00000231574	ACSL1	0.464637	1.45e-09
MTHFD2	TMEM100	0.46459	1.45e-09
GALE	IFNGR2	0.464502	1.46e-09
EPRS	POLR1B	0.464462	1.47e-09
ENSG00000271963	MBTD1	0.46445	1.47e-09
EIF2AK3	CUL4B	0.464372	1.48e-09
GALE	SLC25A11	0.464347	1.49e-09
ENSG00000259577	RNF43	0.46416	1.51e-09
EPRS	SPOPL	0.463608	1.59e-09
ENSG00000231574	IL7R	0.463598	1.59e-09
EPRS	TP53BP1	0.463587	1.59e-09
GALE	NTAN1	0.463551	1.6e-09
ENSG00000231574	CPD	0.463523	1.6e-09
ENSG00000231574	ACSL4	0.463491	1.61e-09
ENSG00000231574	BIRC3	0.463341	1.63e-09
GALE	C1QBP	0.463177	1.65e-09
EPRS	ZBTB41	0.46314	1.66e-09
ENSG00000259577	SVOPL	0.463128	1.66e-09
ENSG00000225163	ZNF133	0.462969	1.68e-09
EPRS	BIRC6	0.462783	1.71e-09
MTHFD2	SLC25A17	0.462589	1.74e-09
EPRS	NSD1	0.462506	1.76e-09
GALE	ARPC1A	0.462432	1.77e-09
EPRS	ZNF146	0.462341	1.78e-09
EPRS	ZRANB3	0.462137	1.82e-09
ENSG00000231574	ELL2	0.462061	1.83e-09
EPRS	ZSCAN29	0.46203	1.83e-09
GALE	JAGN1	0.461991	1.84e-09
ENSG00000259577	PIGV	0.461958	1.85e-09
GALE	ATP6V1F	0.461883	1.86e-09
GALE	MRPL32	0.461863	1.86e-09
GALE	PHB	0.461849	1.87e-09
EPRS	SEC23IP	0.461578	1.91e-09
EPRS	TTC37	0.461425	1.94e-09
EPRS	NOP58	0.461373	1.95e-09
MTHFD2	BMP2	0.461296	1.96e-09
ENSG00000231574	CAST	0.461296	1.96e-09
ENSG00000231574	LAIR1	0.461107	1.99e-09
ENSG00000231574	MYO1G	0.461061	2e-09
EPRS	MED14	0.460983	2.02e-09
EPRS	GATAD2B	0.46092	2.03e-09
ENSG00000257337	TTC16	0.460533	2.1e-09
ENSG00000231574	GFPT2	0.460512	2.11e-09
GALE	RNF113A	0.460459	2.12e-09
EPRS	CREB1	0.460397	2.13e-09
EPRS	DDX10	0.460325	2.14e-09
GALE	TPI1	0.46015	2.18e-09
GALE	PSMG4	0.460138	2.18e-09
EPRS	ZC3H7A	0.460131	2.18e-09
GALE	C19orf53	0.459863	2.23e-09
GALE	TRNAU1AP	0.459563	2.29e-09
EPRS	INO80	0.459523	2.3e-09
GALE	AUP1	0.45951	2.3e-09
EIF2AK3	UBP1	0.459445	2.32e-09
GALE	TOR2A	0.459405	2.33e-09
GALE	DYNLL1	0.459314	2.35e-09
ENSG00000231574	HK3	0.459263	2.36e-09
EIF2AK3	SMCHD1	0.459205	2.37e-09
EPRS	KDM4A	0.459177	2.37e-09
ENSG00000259577	SHBG	0.459137	2.38e-09
GALE	OTUB1	0.459008	2.41e-09
GALE	C1orf50	0.458871	2.44e-09
EIF2AK3	PRKCI	0.458408	2.54e-09
EPRS	WNK1	0.458406	2.54e-09
EPRS	TRPS1	0.45837	2.55e-09
GALE	GLRX2	0.45829	2.57e-09
GALE	COMMD1	0.458267	2.58e-09
ENSG00000257337	HDAC11	0.458217	2.59e-09
ENSG00000231574	THBS1	0.458192	2.59e-09
EIF2AK3	ARMCX3	0.45816	2.6e-09
ENSG00000231574	KYNU	0.458099	2.62e-09
GALE	C20orf24	0.457969	2.65e-09
EIF2AK3	CDH11	0.457858	2.67e-09
EPRS	ZBTB39	0.457764	2.7e-09
GALE	MRPL38	0.457758	2.7e-09
EPRS	DCLRE1B	0.457671	2.72e-09
ENSG00000231574	LIF	0.45747	2.77e-09
EPRS	SHPRH	0.457454	2.77e-09
ENSG00000257337	SHBG	0.457401	2.78e-09
GALE	EIF4EBP1	0.457384	2.79e-09
GALE	FAM58A	0.457367	2.79e-09
ENSG00000225163	PNN	0.457333	2.8e-09
ENSG00000259577	INCA1	0.457294	2.81e-09
GALE	TTC9C	0.457272	2.82e-09
GALE	RBX1	0.457123	2.85e-09
GALE	MRPS11	0.457115	2.86e-09
GALE	RPL36AL	0.457001	2.89e-09
ENSG00000231574	CLDN23	0.456997	2.89e-09
GALE	CD63	0.45695	2.9e-09
GALE	CLIC1	0.456878	2.92e-09
ENSG00000231574	CD163	0.456852	2.92e-09
GALE	MRPL53	0.456825	2.93e-09
EPRS	ABCB10	0.45674	2.95e-09
GALE	ZNF511	0.456562	3e-09
GALE	SLC25A39	0.456511	3.01e-09
GALE	IMP4	0.456407	3.04e-09
EPRS	MAP3K7	0.456392	3.05e-09
ENSG00000259577	FBXO15	0.456283	3.08e-09
EIF2AK3	UBXN4	0.456206	3.1e-09
ENSG00000231574	PTGS2	0.456045	3.14e-09
EPRS	NFRKB	0.456028	3.15e-09
EPRS	ZBTB40	0.455924	3.18e-09
EIF2AK3	ZNF507	0.455891	3.19e-09
ENSG00000231574	PLTP	0.455876	3.19e-09
EPRS	MAN1A2	0.455837	3.2e-09
EIF2AK3	FAT1	0.455821	3.21e-09
ENSG00000257337	ZNF747	0.455589	3.27e-09
EPRS	FTSJ3	0.45538	3.33e-09
ENSG00000225163	LINC00176	0.455364	3.34e-09
EPRS	MDN1	0.455343	3.34e-09
EPRS	DCAF1	0.455279	3.36e-09
EPRS	LUC7L2	0.45526	3.37e-09
ENSG00000231574	C1S	0.455212	3.38e-09
ENSG00000231574	SLC39A14	0.455179	3.39e-09
EPRS	SSB	0.455174	3.4e-09
EPRS	ARFGEF2	0.455173	3.4e-09
EPRS	USP7	0.455103	3.42e-09
EPRS	RNF168	0.455022	3.44e-09
ENSG00000231574	LYVE1	0.454961	3.46e-09
EIF2AK3	SF3B1	0.454943	3.47e-09
EIF2AK3	ACBD3	0.454941	3.47e-09
GALE	PSMD8	0.45488	3.48e-09
ENSG00000257337	FBXO15	0.454796	3.51e-09
GALE	TMED3	0.454754	3.52e-09
GALE	NDUFB8	0.454752	3.52e-09
EPRS	PTK2	0.454713	3.54e-09
ENSG00000231574	NFKB1	0.454668	3.55e-09
EPRS	SKIL	0.45465	3.56e-09
EPRS	DKC1	0.454642	3.56e-09
ENSG00000231574	RELB	0.45461	3.57e-09
EIF2AK3	UBR5	0.45453	3.59e-09
ENSG00000231574	STAB1	0.454477	3.61e-09
EPRS	ATXN1L	0.454422	3.63e-09
GALE	NFKBIE	0.454416	3.63e-09
GALE	MDH2	0.454242	3.69e-09
ENSG00000257337	WFS1	0.454178	3.71e-09
EPRS	USP1	0.45395	3.78e-09
EIF2AK3	DDX18	0.453897	3.8e-09
EPRS	ZRANB1	0.453836	3.82e-09
ENSG00000231574	CTSB	0.453831	3.82e-09
EPRS	NPAT	0.453712	3.86e-09
EPRS	ZFP91	0.453663	3.88e-09
GALE	ITGB1BP1	0.453641	3.89e-09
GALE	NXT1	0.453619	3.9e-09
EPRS	ZNF678	0.453609	3.9e-09
GALE	TXNDC17	0.453528	3.93e-09
EIF2AK3	PRPF4B	0.453428	3.96e-09
GALE	NDUFB1	0.453385	3.98e-09
EPRS	GCC1	0.453351	3.99e-09
GALE	UCHL3	0.453284	4.01e-09
GALE	HIGD2A	0.453219	4.04e-09
ENSG00000231574	FCGR2B	0.453129	4.07e-09
EPRS	PYGO1	0.453086	4.08e-09
GALE	AIP	0.453039	4.1e-09
GALE	SPAG7	0.453036	4.1e-09
EPRS	SMCHD1	0.45302	4.11e-09
ENSG00000259577	LINC00094	0.452984	4.12e-09
GALE	PRDX4	0.452733	4.21e-09
EPRS	UPF3B	0.452638	4.25e-09
EPRS	SS18	0.452538	4.29e-09
GALE	MYL6	0.452504	4.3e-09
ENSG00000231574	TLR2	0.452485	4.31e-09
ENSG00000231574	PAPPA	0.452401	4.34e-09
ENSG00000259577	CCDC87	0.452397	4.34e-09
GALE	CINP	0.452322	4.37e-09
GALE	VEGFB	0.452234	4.4e-09
EPRS	MED13L	0.452161	4.43e-09
EPRS	GIGYF2	0.452118	4.45e-09
EPRS	USP28	0.452107	4.45e-09
GALE	MTCH2	0.451954	4.51e-09
ENSG00000257337	NEBL	0.451937	4.52e-09
GALE	SCO2	0.451916	4.53e-09
ENSG00000231574	FBXO32	0.451911	4.53e-09
GALE	NUBP2	0.451808	4.57e-09
ENSG00000257337	C11orf65	0.451652	4.63e-09
EPRS	ARNT	0.451556	4.67e-09
ENSG00000231574	TNFRSF8	0.451549	4.67e-09
GALE	GPX4	0.451438	4.72e-09
ENSG00000225163	DOT1L	0.45142	4.73e-09
EIF2AK3	ROCK2	0.451326	4.77e-09
EPRS	ELK4	0.451299	4.78e-09
EPRS	REST	0.451166	4.83e-09
ENSG00000231574	SAT1	0.451097	4.86e-09
EPRS	ETV3	0.451081	4.87e-09
EPRS	PATL1	0.451017	4.9e-09
ENSG00000231574	MME	0.450974	4.92e-09
GALE	UBE2J2	0.450961	4.92e-09
EPRS	NCOA6	0.450921	4.94e-09
EIF2AK3	JMJD1C	0.450904	4.95e-09
ENSG00000231574	RGS2	0.450826	4.98e-09
EPRS	ADNP	0.450773	5e-09
GALE	DNTTIP1	0.450738	5.02e-09
EPRS	PUM2	0.450719	5.03e-09
GALE	NME4	0.450678	5.05e-09
GALE	FLOT1	0.450673	5.05e-09
GALE	EIF4A1	0.450663	5.05e-09
EPRS	ZSCAN20	0.450638	5.06e-09
EPRS	CCAR1	0.450578	5.09e-09
EPRS	HNRNPR	0.450543	5.11e-09
GALE	C7orf55	0.45049	5.13e-09
GALE	CHCHD5	0.450421	5.16e-09
EPRS	SETX	0.450316	5.21e-09
GALE	VWA1	0.450284	5.22e-09
GALE	KRT10	0.450247	5.24e-09
GALE	ATPAF2	0.450192	5.26e-09
ENSG00000257337	AK1	0.45006	5.33e-09
GALE	FAU	0.450035	5.34e-09
GALE	ATP5G2	0.449976	5.36e-09
ENSG00000231574	RHOH	0.449908	5.4e-09
GALE	ZBTB8OS	0.449582	5.55e-09
EPRS	SUZ12	0.449551	5.57e-09
EPRS	RSRC2	0.449427	5.63e-09
EIF2AK3	LRPPRC	0.44942	5.63e-09
EPRS	TAF5L	0.449353	5.66e-09
GALE	NEU1	0.449288	5.7e-09
EPRS	RBM8A	0.449251	5.71e-09
EPRS	NCOR1	0.449219	5.73e-09
GALE	NDUFA2	0.449168	5.76e-09
ENSG00000225163	SF3A2	0.449046	5.82e-09
EIF2AK3	ARCN1	0.449046	5.82e-09
ENSG00000257337	SVOPL	0.448945	5.87e-09
EPRS	CHD1	0.448709	5.99e-09
EPRS	GFPT1	0.448582	6.06e-09
EPRS	SAP130	0.448478	6.11e-09
GALE	MDP1	0.448444	6.13e-09
EPRS	AC092835.2	0.448386	6.16e-09
EPRS	ARID1B	0.448254	6.23e-09
ENSG00000231574	PTGES	0.448026	6.36e-09
GALE	PSMB5	0.448012	6.36e-09
GALE	SCAND1	0.447963	6.39e-09
EPRS	ANKHD1	0.447824	6.47e-09
GALE	SNRPA1	0.447739	6.52e-09
GALE	GSTO1	0.447703	6.54e-09
EPRS	CLOCK	0.447653	6.57e-09
EPRS	PAXIP1	0.447594	6.6e-09
GALE	LSM4	0.447585	6.6e-09
ENSG00000259577	CAPN9	0.447483	6.66e-09
ENSG00000231574	CLCF1	0.447455	6.68e-09
EPRS	VPS13B	0.447367	6.73e-09
EIF2AK3	PDS5A	0.4473	6.77e-09
GALE	YIF1A	0.4471	6.89e-09
GALE	DCTPP1	0.44685	7.04e-09
GALE	POLR2J	0.446825	7.05e-09
GALE	TUBA1B	0.446808	7.06e-09
ENSG00000257337	PRELP	0.446779	7.08e-09
ENSG00000231574	ASGR2	0.446678	7.14e-09
EPRS	RGP1	0.446667	7.15e-09
EPRS	ERC1	0.446468	7.27e-09
EPRS	CHD2	0.446336	7.36e-09
GALE	TWF2	0.446264	7.4e-09
GALE	GEMIN7	0.446207	7.44e-09
GALE	SDCCAG3	0.446118	7.5e-09
ENSG00000231574	ARHGEF5	0.446077	7.52e-09
GALE	RNF25	0.445933	7.62e-09
EPRS	KDM5C	0.445889	7.65e-09
ENSG00000231574	HCLS1	0.445826	7.69e-09
GALE	MRPL27	0.445759	7.73e-09
EPRS	ZCCHC2	0.445746	7.74e-09
EPRS	RALGAPA2	0.445632	7.82e-09
ENSG00000225163	TRMT1	0.445519	7.89e-09
GALE	TMEM179B	0.445411	7.97e-09
EIF2AK3	GMCL1	0.445399	7.98e-09
EIF2AK3	CALU	0.445321	8.03e-09
ENSG00000231574	ALOX5	0.445227	8.1e-09
EPRS	TRIM33	0.445002	8.25e-09
EIF2AK3	CREB1	0.444923	8.31e-09
EPRS	NOL8	0.444863	8.35e-09
EIF2AK3	ATP11B	0.444824	8.38e-09
GALE	COX5A	0.444797	8.4e-09
EIF2AK3	PRKDC	0.444733	8.45e-09
ENSG00000231574	KCNK6	0.444633	8.52e-09
EPRS	RRP1B	0.444595	8.55e-09
EPRS	ZFP62	0.444349	8.73e-09
EIF2AK3	REST	0.44425	8.8e-09
ENSG00000225163	RTEL1	0.444117	8.9e-09
GALE	SSBP1	0.444096	8.92e-09
ENSG00000231574	MYL9	0.444065	8.94e-09
GALE	SAT2	0.444039	8.96e-09
GALE	C19orf70	0.444038	8.96e-09
ENSG00000225163	ATXN7L2	0.444023	8.98e-09
EPRS	PPRC1	0.444	8.99e-09
EPRS	FXR1	0.443964	9.02e-09
EPRS	FAF2	0.443776	9.17e-09
ENSG00000257337	SLC22A15	0.443483	9.4e-09
ENSG00000231574	TYMP	0.443474	9.41e-09
GALE	EDF1	0.443401	9.47e-09
GALE	PSMA1	0.443394	9.47e-09
ENSG00000257337	ALDH2	0.443234	9.6e-09
ENSG00000231574	ADPGK	0.443168	9.66e-09
MTHFD2	GDI2	0.44305	9.75e-09
MTHFD2	TOMM22	0.44287	9.91e-09
EIF2AK3	KLHL20	0.44281	9.96e-09
EPRS	ZXDB	0.442713	1e-08
MTHFD2	CALCRL	0.442712	1e-08
ENSG00000257337	CCDC114	0.442652	1.01e-08
GALE	DDT	0.442626	1.01e-08
ENSG00000225163	RBM5	0.442514	1.02e-08
ENSG00000231574	ELF3	0.442313	1.04e-08
ENSG00000225163	KRI1	0.442283	1.04e-08
EPRS	CCDC18	0.442191	1.05e-08
GALE	MRPL15	0.442159	1.05e-08
EPRS	POLA1	0.442061	1.06e-08
ENSG00000225163	KIZ	0.441985	1.07e-08
GALE	C18orf21	0.441969	1.07e-08
ENSG00000259577	ALDH2	0.441932	1.07e-08
ENSG00000231574	RNF149	0.441899	1.08e-08
ENSG00000231574	TGFBI	0.441897	1.08e-08
ENSG00000225163	ARFGAP1	0.441778	1.09e-08
EIF2AK3	ZNF12	0.441749	1.09e-08
GALE	EXOSC4	0.441631	1.1e-08
GALE	NTHL1	0.441595	1.1e-08
ENSG00000231574	MS4A14	0.441503	1.11e-08
GALE	RPL35	0.441496	1.11e-08
ENSG00000231574	SLA	0.44146	1.12e-08
EPRS	MAML2	0.441376	1.12e-08
GALE	SDF2L1	0.441296	1.13e-08
EPRS	UBR2	0.441223	1.14e-08
ENSG00000259577	C2orf71	0.441152	1.15e-08
GALE	BRMS1	0.441144	1.15e-08
ENSG00000231574	LILRB3	0.441041	1.16e-08
EPRS	LRRC58	0.440958	1.17e-08
ENSG00000231574	LGALS12	0.440955	1.17e-08
GALE	PRMT1	0.440952	1.17e-08
ENSG00000257337	GABRG1	0.440922	1.17e-08
ENSG00000225163	ILF3	0.440861	1.18e-08
EPRS	KLHDC10	0.440814	1.18e-08
MTHFD2	FAM60A	0.440758	1.19e-08
GALE	GIPC1	0.440611	1.2e-08
MTHFD2	CDC123	0.440609	1.2e-08
EPRS	SRBD1	0.440527	1.21e-08
EPRS	FOXJ2	0.440462	1.22e-08
GALE	PMM2	0.440412	1.22e-08
EIF2AK3	LAMC1	0.44035	1.23e-08
ENSG00000225163	RBM6	0.44029	1.23e-08
EPRS	KHDRBS1	0.440284	1.23e-08
GALE	TMEM208	0.440282	1.23e-08
EPRS	FLVCR1	0.440281	1.23e-08
ENSG00000225163	CDC25B	0.440107	1.25e-08
ENSG00000231574	JAK3	0.440107	1.25e-08
ENSG00000257337	KIF6	0.440054	1.26e-08
EPRS	MFN2	0.439926	1.27e-08
ENSG00000259577	KIAA0319	0.439828	1.28e-08
ENSG00000231574	HTR7	0.439783	1.29e-08
ENSG00000231574	METRNL	0.439771	1.29e-08
EPRS	PBRM1	0.439626	1.3e-08
ENSG00000225163	SYCP2L	0.439607	1.31e-08
ENSG00000231574	RAB11FIP1	0.43959	1.31e-08
EPRS	USP16	0.43954	1.31e-08
ENSG00000257337	PELI3	0.439432	1.33e-08
EPRS	MDC1	0.439414	1.33e-08
EPRS	CTNND1	0.439233	1.35e-08
EPRS	WWP1	0.439222	1.35e-08
EPRS	SURF6	0.439117	1.36e-08
GALE	AKR1A1	0.439044	1.37e-08
ENSG00000225163	UCKL1	0.439	1.38e-08
ENSG00000225163	LUC7L	0.438924	1.38e-08
EPRS	UBN1	0.438784	1.4e-08
EIF2AK3	DNAJC10	0.438761	1.4e-08
ENSG00000257337	KCTD2	0.438631	1.42e-08
GALE	STK16	0.438629	1.42e-08
GALE	VPS28	0.438568	1.43e-08
EPRS	ARHGAP19	0.438502	1.43e-08
GALE	FIBP	0.438466	1.44e-08
GALE	MAN1B1	0.438455	1.44e-08
GALE	IFRD2	0.438399	1.45e-08
GALE	RRP8	0.438295	1.46e-08
MTHFD2	NUDT4	0.438139	1.48e-08
GALE	ZFAND2A	0.438132	1.48e-08
ENSG00000231574	CYP1B1	0.438089	1.48e-08
EPRS	CLCN5	0.438087	1.48e-08
ENSG00000225163	CHTF18	0.438064	1.49e-08
EPRS	HIPK1	0.437967	1.5e-08
EPRS	NUFIP2	0.437952	1.5e-08
GALE	PSMA5	0.43757	1.55e-08
EPRS	CRYBG3	0.437501	1.56e-08
GALE	CLPP	0.437483	1.56e-08
GALE	IMMP1L	0.437434	1.57e-08
GALE	GTF3A	0.437405	1.57e-08
GALE	DNAJC17	0.437327	1.58e-08
GALE	TALDO1	0.437298	1.59e-08
EPRS	ZNF462	0.437167	1.6e-08
EIF2AK3	RPS6KA3	0.437148	1.61e-08
GALE	ANKRD39	0.43714	1.61e-08
EPRS	UTP14A	0.437102	1.61e-08
GALE	CCDC58	0.436912	1.64e-08
EPRS	SUPT6H	0.436791	1.66e-08
MTHFD2	PHF5A	0.436696	1.67e-08
ENSG00000231574	PI3	0.436653	1.67e-08
EPRS	PHF13	0.436609	1.68e-08
ENSG00000231574	C1QA	0.436601	1.68e-08
ENSG00000231574	LCP1	0.436571	1.69e-08
EIF2AK3	CLINT1	0.436548	1.69e-08
ENSG00000225163	CDK5RAP1	0.436523	1.69e-08
ENSG00000231574	CFI	0.436499	1.7e-08
EPRS	C5orf51	0.436474	1.7e-08
EPRS	DLG5	0.436438	1.7e-08
EPRS	ZNF605	0.43631	1.72e-08
GALE	MRPL2	0.436296	1.73e-08
EPRS	IDE	0.436217	1.74e-08
GALE	MCRIP1	0.436106	1.75e-08
GALE	RPL27A	0.436068	1.76e-08
GALE	DBNL	0.435993	1.77e-08
EPRS	VPS13D	0.435986	1.77e-08
ENSG00000231574	SIGLEC9	0.435976	1.77e-08
ENSG00000231574	FCER1G	0.435893	1.78e-08
ENSG00000231574	FES	0.435886	1.79e-08
EPRS	MCM8	0.435842	1.79e-08
EIF2AK3	ZNF800	0.435733	1.81e-08
EPRS	TRRAP	0.435567	1.83e-08
EIF2AK3	SEC23A	0.435497	1.84e-08
ENSG00000259577	TTC29	0.435477	1.85e-08
ENSG00000231574	P4HA2	0.435404	1.86e-08
GALE	RPS21	0.435256	1.88e-08
EIF2AK3	TRIP12	0.435254	1.88e-08
EPRS	PRTG	0.435124	1.9e-08
GALE	MRPL58	0.435117	1.9e-08
ENSG00000231574	PIM1	0.435107	1.91e-08
GALE	ILK	0.434851	1.95e-08
GALE	SIVA1	0.434834	1.95e-08
EPRS	RMND5A	0.434806	1.95e-08
ENSG00000225163	SNRNP70	0.434779	1.96e-08
EPRS	CDK5RAP2	0.434762	1.96e-08
EPRS	OCRL	0.434735	1.96e-08
ENSG00000231574	LILRA5	0.434526	2e-08
EPRS	IREB2	0.434524	2e-08
EPRS	FOXN3	0.434417	2.02e-08
GALE	ATP5I	0.434351	2.03e-08
ENSG00000231574	DOK3	0.434283	2.04e-08
GALE	SRPRB	0.434235	2.05e-08
EIF2AK3	NBAS	0.434229	2.05e-08
GALE	ATP5EP2	0.434196	2.06e-08
ENSG00000225163	AKAP8	0.434161	2.06e-08
EPRS	TAOK1	0.434014	2.09e-08
GALE	GLRX3	0.433963	2.1e-08
GALE	COMMD7	0.433945	2.1e-08
GALE	OAZ1	0.433927	2.1e-08
ENSG00000231574	MS4A4A	0.433775	2.13e-08
GALE	ARPC2	0.433619	2.16e-08
MTHFD2	FAM49B	0.4336	2.16e-08
GALE	ASL	0.433509	2.18e-08
GALE	ATPIF1	0.433396	2.2e-08
ENSG00000271963	PBRM1	0.433293	2.21e-08
GALE	POLR2H	0.433095	2.25e-08
EPRS	MIB1	0.433062	2.26e-08
GALE	IFI27L1	0.433035	2.26e-08
GALE	HYAL2	0.432994	2.27e-08
ENSG00000231574	BDKRB1	0.432893	2.29e-08
ENSG00000257337	RTP1	0.432825	2.3e-08
ENSG00000257337	DNAH2	0.432632	2.34e-08
ENSG00000259577	TMEM56	0.432623	2.34e-08
EPRS	RNF4	0.432584	2.35e-08
ENSG00000225163	ZGPAT	0.432571	2.35e-08
GALE	IGFBP2	0.432525	2.36e-08
EIF2AK3	WDR36	0.432498	2.36e-08
EPRS	TRPM7	0.432435	2.38e-08
EPRS	EIF4G1	0.432432	2.38e-08
EPRS	ZNF609	0.432392	2.39e-08
ENSG00000231574	MRC1	0.432359	2.39e-08
EPRS	ZNF496	0.432235	2.42e-08
EPRS	EXOC2	0.432168	2.43e-08
GALE	C8orf76	0.432151	2.43e-08
ENSG00000231574	EREG	0.432139	2.44e-08
EPRS	HSPA9	0.432067	2.45e-08
GALE	PMPCA	0.431816	2.5e-08
EPRS	AP4E1	0.431781	2.51e-08
ENSG00000231574	ICAM4	0.431772	2.51e-08
MTHFD2	TBC1D10A	0.43169	2.53e-08
ENSG00000225163	DCAF15	0.431676	2.53e-08
EIF2AK3	CDK14	0.431579	2.55e-08
EIF2AK3	ENTPD7	0.431576	2.55e-08
ENSG00000257337	MYLK3	0.43157	2.55e-08
ENSG00000231574	TASP1	0.43146	2.58e-08
MTHFD2	MTFR1	0.431451	2.58e-08
GALE	NDUFB4	0.431428	2.58e-08
GALE	BNIP1	0.431384	2.59e-08
GALE	CNIH4	0.431269	2.62e-08
EIF2AK3	TNN	0.431222	2.63e-08
EPRS	PIKFYVE	0.431187	2.63e-08
ENSG00000231574	SRGN	0.431172	2.64e-08
ENSG00000257337	C2orf71	0.431149	2.64e-08
ENSG00000259577	SMIM10L2A	0.431139	2.64e-08
EPRS	KDM3A	0.431062	2.66e-08
EPRS	AMMECR1	0.431041	2.67e-08
ENSG00000259577	MYLK3	0.430969	2.68e-08
EPRS	SETBP1	0.430962	2.68e-08
ENSG00000231574	NCF4	0.430877	2.7e-08
ENSG00000257337	DLEC1	0.430814	2.72e-08
GALE	TNFRSF12A	0.430759	2.73e-08
ENSG00000225163	ZNF692	0.430703	2.74e-08
ENSG00000231574	SERPINA1	0.430682	2.75e-08
EPRS	CENPF	0.430605	2.76e-08
GALE	PIN1	0.430596	2.77e-08
EPRS	EXT1	0.430527	2.78e-08
GALE	RPL8	0.43032	2.83e-08
GALE	PQLC2	0.43032	2.83e-08
ENSG00000257337	PROCA1	0.430316	2.83e-08
EPRS	CTCF	0.430282	2.84e-08
ENSG00000257337	TMEM150C	0.430236	2.85e-08
EIF2AK3	KIAA1429	0.430217	2.85e-08
GALE	C14orf119	0.43006	2.89e-08
ENSG00000231574	USP25	0.430008	2.9e-08
EPRS	HNRNPUL2	0.429919	2.92e-08
EPRS	CCDC93	0.429851	2.94e-08
GALE	C9orf142	0.429783	2.96e-08
ENSG00000231574	MAFB	0.42978	2.96e-08
EPRS	EIF4B	0.429749	2.96e-08
EPRS	ZNF507	0.429708	2.97e-08
ENSG00000259577	RIBC1	0.429654	2.99e-08
GALE	MRPS26	0.429647	2.99e-08
ENSG00000259577	RERG	0.429615	3e-08
ENSG00000257337	IQSEC2	0.429562	3.01e-08
MTHFD2	TRUB1	0.429524	3.02e-08
GALE	TMEM219	0.429514	3.02e-08
GALE	RPP21	0.429362	3.06e-08
EPRS	ZBTB24	0.429354	3.06e-08
EPRS	ARID1A	0.429353	3.06e-08
EPRS	ENAH	0.429349	3.06e-08
ENSG00000231574	C1R	0.429324	3.07e-08
EIF2AK3	FNDC3B	0.429275	3.08e-08
GALE	TRIAP1	0.429247	3.09e-08
ENSG00000231574	NFKB2	0.429034	3.14e-08
EPRS	PDS5A	0.429016	3.15e-08
GALE	HRAS	0.428955	3.16e-08
ENSG00000231574	CR1	0.428861	3.19e-08
EPRS	ZNF740	0.428731	3.22e-08
GALE	GNB2	0.428671	3.24e-08
ENSG00000231574	ALPK1	0.428637	3.25e-08
ENSG00000231574	C1orf162	0.428369	3.32e-08
GALE	AHCY	0.42826	3.35e-08
EIF2AK3	PPP4R2	0.428136	3.38e-08
GALE	PHB2	0.428091	3.39e-08
ENSG00000231574	VENTX	0.428063	3.4e-08
EPRS	MYH10	0.428022	3.41e-08
ENSG00000257337	FBF1	0.427987	3.42e-08
EPRS	ZMYM4	0.42794	3.44e-08
ENSG00000231574	PPP1R3B	0.427822	3.47e-08
ENSG00000231574	AQP9	0.427675	3.51e-08
EIF2AK3	ARID2	0.427675	3.51e-08
ENSG00000231574	FCRL6	0.427572	3.54e-08
EPRS	AMOTL1	0.427491	3.56e-08
ENSG00000257337	RSPH1	0.427377	3.6e-08
EPRS	TAF5	0.427366	3.6e-08
MTHFD2	CHEK2	0.427312	3.61e-08
EPRS	BRAP	0.427295	3.62e-08
GALE	RASSF1	0.427292	3.62e-08
ENSG00000231574	TNFRSF11A	0.427204	3.65e-08
ENSG00000231574	IL15	0.427144	3.66e-08
EIF2AK3	SLC37A3	0.427129	3.67e-08
ENSG00000231574	SIRPB2	0.427116	3.67e-08
GALE	TIMM9	0.427105	3.68e-08
GALE	MRPL41	0.427034	3.7e-08
ENSG00000259577	LRTOMT	0.426857	3.75e-08
ENSG00000225163	CPSF7	0.42676	3.78e-08
ENSG00000231574	BATF	0.42676	3.78e-08
ENSG00000231574	AIM1	0.426614	3.83e-08
GALE	TSTA3	0.426553	3.84e-08
GALE	LSM1	0.426532	3.85e-08
ENSG00000257337	LY6K	0.426478	3.87e-08
ENSG00000257337	KIAA0556	0.42644	3.88e-08
EPRS	MSH6	0.426419	3.89e-08
EPRS	HEATR6	0.426382	3.9e-08
EPRS	TGFBRAP1	0.426373	3.9e-08
EPRS	CCNT1	0.426353	3.91e-08
EPRS	ASAP1	0.426333	3.91e-08
ENSG00000231574	ARPC1B	0.426329	3.91e-08
ENSG00000257337	CCDC96	0.426257	3.94e-08
GALE	GADD45GIP1	0.426156	3.97e-08
GALE	CD320	0.426156	3.97e-08
EIF2AK3	ATAD2B	0.426135	3.98e-08
ENSG00000231574	SCPEP1	0.426109	3.98e-08
ENSG00000231574	GBGT1	0.426088	3.99e-08
GALE	COX5B	0.426034	4.01e-08
ENSG00000271963	CCNT2	0.426019	4.01e-08
GALE	DAD1	0.425966	4.03e-08
GALE	DNLZ	0.425908	4.05e-08
EPRS	NOL9	0.4259	4.05e-08
ENSG00000225163	HOOK2	0.42586	4.07e-08
MTHFD2	CRYAB	0.425773	4.09e-08
EPRS	ZNF182	0.425768	4.1e-08
ENSG00000225163	TGM1	0.425725	4.11e-08
MTHFD2	RPS3	0.42567	4.13e-08
EPRS	MORC4	0.425647	4.14e-08
GALE	THOC7	0.425604	4.15e-08
EPRS	SF3B1	0.425488	4.19e-08
ENSG00000231574	CSF2RB	0.425457	4.2e-08
EIF2AK3	URB2	0.425402	4.22e-08
GALE	SCNM1	0.42538	4.23e-08
EPRS	AKAP13	0.425321	4.25e-08
GALE	CHMP4A	0.425303	4.25e-08
ENSG00000231574	PTX3	0.425277	4.26e-08
EPRS	ZMYM3	0.425183	4.29e-08
ENSG00000231574	SERPINE1	0.425114	4.32e-08
ENSG00000271963	TCERG1	0.425096	4.32e-08
ENSG00000257337	RNF112	0.425076	4.33e-08
GALE	NDUFA9	0.425026	4.35e-08
ENSG00000225163	DIDO1	0.425024	4.35e-08
GALE	MAGOHB	0.425014	4.35e-08
EPRS	YOD1	0.424991	4.36e-08
ENSG00000225163	CTD-2521M24.13	0.424945	4.38e-08
ENSG00000231574	DCBLD2	0.424936	4.38e-08
GALE	MED8	0.424931	4.38e-08
EPRS	HNRNPH3	0.42488	4.4e-08
ENSG00000231574	IL10	0.42478	4.44e-08
GALE	PRDX5	0.42475	4.45e-08
EPRS	GOLGA2	0.424748	4.45e-08
ENSG00000225163	RBM25	0.424733	4.45e-08
ENSG00000259577	CCDC96	0.424625	4.49e-08
GALE	PSMA6	0.424619	4.49e-08
GALE	SNRPG	0.424561	4.51e-08
EPRS	DOCK1	0.424543	4.52e-08
GALE	PPCDC	0.424523	4.53e-08
ENSG00000231574	CTSC	0.424501	4.54e-08
ENSG00000225163	CCDC150	0.424485	4.54e-08
GALE	EMG1	0.424464	4.55e-08
EPRS	TMEM131	0.424426	4.56e-08
ENSG00000231574	NPC2	0.424242	4.63e-08
ENSG00000231574	SPINT1	0.424207	4.64e-08
EIF2AK3	NEDD1	0.42417	4.66e-08
GALE	CLTA	0.424164	4.66e-08
ENSG00000259577	TTC30B	0.424162	4.66e-08
EPRS	SSRP1	0.424159	4.66e-08
EPRS	RBM15	0.42411	4.68e-08
ENSG00000257337	RYR1	0.4241	4.68e-08
GALE	UXT	0.424004	4.72e-08
ENSG00000231574	RAC2	0.423983	4.73e-08
GALE	NUBP1	0.423966	4.74e-08
ENSG00000231574	FXYD5	0.423883	4.77e-08
EPRS	IKBKAP	0.423805	4.8e-08
GALE	NAA20	0.423756	4.82e-08
GALE	CHMP6	0.423681	4.84e-08
EPRS	UBE2H	0.42366	4.85e-08
EIF2AK3	REV1	0.423633	4.86e-08
ENSG00000231574	LRRC25	0.42362	4.87e-08
GALE	COX7A2	0.42344	4.94e-08
GALE	SNX17	0.423427	4.94e-08
EPRS	GMCL1	0.423405	4.95e-08
EIF2AK3	ETAA1	0.423353	4.97e-08
ENSG00000231574	DSC2	0.423338	4.98e-08
GALE	SSR2	0.423337	4.98e-08
ENSG00000257337	KSR2	0.423308	4.99e-08
EPRS	WDR43	0.423306	4.99e-08
GALE	TCEB2	0.42328	5e-08
EPRS	CBLB	0.423268	5.01e-08
EPRS	UCHL5	0.423232	5.02e-08
GALE	PSMB2	0.423141	5.06e-08
EPRS	PHF6	0.42314	5.06e-08
EPRS	WDR75	0.423106	5.07e-08
GALE	NDUFB9	0.423095	5.08e-08
ENSG00000231574	PTPN6	0.423024	5.11e-08
ENSG00000231574	TNFSF13	0.422975	5.13e-08
EPRS	ZNF827	0.422972	5.13e-08
ENSG00000259577	IQCD	0.422873	5.17e-08
GALE	CSNK2B	0.422797	5.2e-08
GALE	ARL16	0.42275	5.22e-08
GALE	HINT1	0.422733	5.23e-08
ENSG00000225163	AKAP8L	0.422694	5.24e-08
ENSG00000257337	FAIM2	0.422668	5.25e-08
ENSG00000259577	CAMK2G	0.422501	5.32e-08
EPRS	SEC16A	0.42249	5.33e-08
ENSG00000231574	SGMS2	0.422477	5.33e-08
EIF2AK3	CDK13	0.42247	5.34e-08
GALE	DGCR6L	0.422417	5.36e-08
GALE	NDUFA3	0.422325	5.4e-08
GALE	ORMDL2	0.422296	5.41e-08
EIF2AK3	PIKFYVE	0.42228	5.42e-08
GALE	MRPL28	0.422241	5.44e-08
GALE	RPL26L1	0.422095	5.5e-08
EPRS	DDX31	0.421979	5.55e-08
ENSG00000259577	MDH1B	0.421948	5.56e-08
MTHFD2	PCTP	0.421944	5.57e-08
ENSG00000257337	RIBC1	0.421854	5.61e-08
ENSG00000231574	IL15RA	0.421847	5.61e-08
GALE	NDUFA8	0.421819	5.62e-08
MTHFD2	DR1	0.421778	5.64e-08
EPRS	ATF2	0.421724	5.66e-08
EPRS	DNTTIP2	0.421657	5.7e-08
ENSG00000231574	SLC11A1	0.421571	5.73e-08
GALE	COQ6	0.421553	5.74e-08
ENSG00000231574	PTPN22	0.421547	5.75e-08
ENSG00000231574	RNASE3	0.421476	5.78e-08
EPRS	ARHGEF12	0.421436	5.8e-08
EPRS	UTRN	0.421417	5.81e-08
EPRS	PPP1R10	0.421411	5.81e-08
EIF2AK3	ADAM9	0.421352	5.84e-08
ENSG00000257337	PIGV	0.421229	5.89e-08
GALE	NSMCE2	0.421162	5.92e-08
EPRS	YLPM1	0.421131	5.94e-08
ENSG00000231574	CCL2	0.421087	5.96e-08
GALE	ALKBH6	0.420881	6.06e-08
EPRS	RTF1	0.420866	6.07e-08
GALE	PIGU	0.420834	6.08e-08
ENSG00000231574	FOSL2	0.420768	6.11e-08
EIF2AK3	CDK6	0.420753	6.12e-08
EIF2AK3	TWISTNB	0.420733	6.13e-08
ENSG00000257337	THRA	0.420727	6.13e-08
ENSG00000225163	PCIF1	0.420723	6.13e-08
ENSG00000231574	TNFRSF9	0.420703	6.14e-08
ENSG00000231574	TGFBR2	0.420648	6.17e-08
GALE	NUTF2	0.420509	6.24e-08
EPRS	DHX29	0.420499	6.24e-08
GALE	NME3	0.420476	6.26e-08
EPRS	HECTD1	0.420464	6.26e-08
GALE	ISCA2	0.420442	6.27e-08
GALE	NDUFS5	0.420354	6.32e-08
EPRS	GTF3C1	0.420299	6.34e-08
EPRS	ROR1	0.420281	6.35e-08
EPRS	DDB1	0.420263	6.36e-08
MTHFD2	POLB	0.420228	6.38e-08
ENSG00000257337	CYHR1	0.420156	6.42e-08
ENSG00000257337	ADRA1A	0.420076	6.46e-08
GALE	C16orf13	0.42004	6.48e-08
MTHFD2	DDIT4	0.419992	6.5e-08
GALE	ZMAT5	0.419991	6.5e-08
ENSG00000231574	FURIN	0.419937	6.53e-08
EIF2AK3	ERI1	0.41977	6.62e-08
GALE	TOMM5	0.419762	6.62e-08
GALE	PTS	0.419728	6.64e-08
ENSG00000231574	ALDH3B1	0.419688	6.66e-08
GALE	MRPL47	0.41968	6.66e-08
ENSG00000231574	COL8A2	0.419665	6.67e-08
ENSG00000259577	C17orf97	0.419557	6.73e-08
ENSG00000257337	USH2A	0.419486	6.77e-08
EPRS	ABCF1	0.419461	6.78e-08
MTHFD2	DRG1	0.419457	6.78e-08
ENSG00000259577	AMZ2	0.419439	6.79e-08
EPRS	ZNF81	0.419437	6.79e-08
ENSG00000231574	TIMP1	0.419299	6.87e-08
EPRS	POGK	0.419295	6.87e-08
GALE	POMGNT1	0.419258	6.89e-08
EPRS	FUBP3	0.419257	6.89e-08
GALE	MRPL48	0.419221	6.91e-08
ENSG00000231574	S100A8	0.419206	6.92e-08
ENSG00000257337	GAS2L2	0.419201	6.92e-08
EPRS	MAML1	0.419097	6.98e-08
EPRS	MCM3AP	0.419093	6.98e-08
EPRS	GPATCH8	0.419035	7.01e-08
GALE	C20orf27	0.419032	7.01e-08
ENSG00000257337	TTC30A	0.419021	7.02e-08
GALE	NDUFAB1	0.418976	7.04e-08
EPRS	NOP14	0.418875	7.1e-08
EIF2AK3	LMBR1	0.418848	7.12e-08
ENSG00000231574	PSTPIP1	0.418838	7.12e-08
GALE	COX4I1	0.41877	7.16e-08
ENSG00000231574	LRRC15	0.418768	7.16e-08
ENSG00000257337	SRL	0.418698	7.2e-08
EPRS	ATP11B	0.418651	7.23e-08
ENSG00000231574	SOAT1	0.418619	7.25e-08
ENSG00000257337	DZIP3	0.418608	7.25e-08
ENSG00000231574	GXYLT2	0.41856	7.28e-08
EPRS	CWC27	0.418307	7.43e-08
GALE	MRPS12	0.418306	7.43e-08
GALE	NDUFB10	0.418271	7.45e-08
EIF2AK3	SMC6	0.418255	7.46e-08
ENSG00000231574	CD4	0.418244	7.46e-08
EPRS	INPP4A	0.418203	7.49e-08
EPRS	PIK3CA	0.418164	7.51e-08
GALE	UBE2F	0.418089	7.56e-08
GALE	ABT1	0.418016	7.6e-08
GALE	HTRA2	0.418006	7.6e-08
EIF2AK3	WDR26	0.417965	7.63e-08
GALE	GSTP1	0.417942	7.64e-08
EPRS	TCEB3	0.417941	7.64e-08
GALE	COPS9	0.417893	7.67e-08
GALE	TOMM6	0.41782	7.72e-08
ENSG00000225163	ZNF335	0.417797	7.73e-08
ENSG00000231574	TPM3	0.417671	7.81e-08
ENSG00000271963	ZNF605	0.417588	7.86e-08
GALE	RANGRF	0.41757	7.87e-08
ENSG00000225163	PARP2	0.417526	7.9e-08
ENSG00000259577	DYNLRB2	0.417501	7.91e-08
GALE	IER3IP1	0.41749	7.92e-08
ENSG00000259577	DKK3	0.417453	7.94e-08
EPRS	CSNK2A1	0.417397	7.98e-08
EIF2AK3	THOC2	0.417369	8e-08
EPRS	HECA	0.417353	8.01e-08
GALE	TBL2	0.417287	8.05e-08
ENSG00000231574	ARHGAP4	0.417226	8.09e-08
ENSG00000259577	CLUL1	0.417152	8.13e-08
GALE	MRPL24	0.417081	8.18e-08
GALE	MRPL14	0.417005	8.23e-08
GALE	PPIE	0.416987	8.24e-08
MTHFD2	RPL30	0.416851	8.33e-08
ENSG00000257337	CCDC89	0.416523	8.54e-08
GALE	ATP1B3	0.416355	8.66e-08
GALE	AURKAIP1	0.416284	8.71e-08
GALE	UQCR11	0.416273	8.71e-08
ENSG00000231574	SOD2	0.416232	8.74e-08
ENSG00000231574	PSTPIP2	0.41616	8.79e-08
ENSG00000231574	C1RL	0.41614	8.8e-08
ENSG00000231574	FCGR3A	0.416068	8.85e-08
ENSG00000257337	A2ML1	0.416052	8.86e-08
EPRS	LEO1	0.41603	8.88e-08
MTHFD2	ASNSD1	0.415995	8.9e-08
EIF2AK3	RANBP2	0.415994	8.9e-08
GALE	NDUFB7	0.415958	8.93e-08
ENSG00000225163	FBXL6	0.415906	8.97e-08
EPRS	RC3H2	0.415859	9e-08
ENSG00000259577	C1orf87	0.415832	9.02e-08
GALE	COX7B	0.415807	9.04e-08
EPRS	IK	0.415754	9.07e-08
EPRS	ANKRD26	0.415663	9.14e-08
ENSG00000231574	CSTA	0.415656	9.14e-08
EIF2AK3	CHSY1	0.415641	9.15e-08
ENSG00000257337	C9orf43	0.415628	9.16e-08
EPRS	KDM2A	0.41554	9.23e-08
GALE	RPL24	0.415529	9.23e-08
ENSG00000231574	NLRC4	0.415508	9.25e-08
MTHFD2	POLR2F	0.415469	9.28e-08
ENSG00000259577	SMIM10L2B	0.415453	9.29e-08
GALE	MRPL10	0.415446	9.29e-08
ENSG00000231574	DPYD	0.415428	9.31e-08
EPRS	BCOR	0.415381	9.34e-08
MTHFD2	POLE4	0.415325	9.38e-08
ENSG00000259577	CCDC113	0.415298	9.4e-08
EPRS	CELF1	0.415165	9.5e-08
EPRS	DENND5B	0.41511	9.54e-08
EIF2AK3	B3GALNT2	0.415069	9.57e-08
ENSG00000231574	CD7	0.415029	9.6e-08
ENSG00000231574	CMTM7	0.415029	9.6e-08
ENSG00000257337	LYNX1	0.41501	9.62e-08
GALE	ZFYVE19	0.414983	9.64e-08
EPRS	SF3B2	0.414911	9.69e-08
EIF2AK3	PUM2	0.414811	9.77e-08
EPRS	CDC5L	0.41478	9.79e-08
EPRS	TTF1	0.41467	9.87e-08
GALE	RPL36	0.414621	9.91e-08
ENSG00000231574	CASP4	0.414464	1e-07
GALE	UBL5	0.414418	1.01e-07
EPRS	ZNF391	0.414365	1.01e-07
EPRS	ISG20L2	0.41433	1.01e-07
ENSG00000225163	ASXL1	0.414302	1.02e-07
ENSG00000231574	GPR183	0.414223	1.02e-07
ENSG00000231574	WAS	0.414177	1.03e-07
GALE	RCE1	0.414093	1.03e-07
GALE	COX18	0.413999	1.04e-07
EIF2AK3	CAPN7	0.413864	1.05e-07
ENSG00000257337	TUT1	0.413844	1.05e-07
GALE	C9orf16	0.413818	1.06e-07
ENSG00000225163	ZNF512B	0.413796	1.06e-07
GALE	FKBP1A	0.413714	1.06e-07
GALE	MRPS7	0.413606	1.07e-07
ENSG00000259577	CCDC110	0.413509	1.08e-07
GALE	PSMC1	0.413446	1.09e-07
GALE	SNX11	0.413425	1.09e-07
EPRS	BAZ2A	0.41336	1.09e-07
EPRS	SLC41A1	0.413334	1.1e-07
ENSG00000231574	FCAR	0.413323	1.1e-07
EIF2AK3	NUP155	0.413321	1.1e-07
EPRS	RAD50	0.413286	1.1e-07
GALE	TMEM160	0.413262	1.1e-07
GALE	NDUFB11	0.41325	1.1e-07
GALE	TRAPPC3	0.41325	1.1e-07
GALE	PSMC2	0.413221	1.11e-07
GALE	UQCRH	0.413124	1.11e-07
EIF2AK3	DCP1A	0.41311	1.11e-07
ENSG00000231574	S100A11	0.413052	1.12e-07
GALE	ARL2	0.412967	1.13e-07
EPRS	ZNF510	0.412947	1.13e-07
ENSG00000257337	IQCD	0.412887	1.13e-07
GALE	ISOC2	0.412887	1.13e-07
GALE	DUSP15	0.412877	1.13e-07
ENSG00000231574	MARCO	0.412773	1.14e-07
ENSG00000225163	MYO19	0.412712	1.15e-07
EIF2AK3	CUL4A	0.412691	1.15e-07
ENSG00000257337	DNAI1	0.412685	1.15e-07
EPRS	AFF1	0.41261	1.16e-07
EPRS	CBL	0.412588	1.16e-07
ENSG00000231574	C3orf52	0.412574	1.16e-07
ENSG00000225163	ZGLP1	0.412522	1.17e-07
EIF2AK3	TLK1	0.412501	1.17e-07
ENSG00000225163	POMT2	0.4125	1.17e-07
ENSG00000225163	FNBP4	0.412477	1.17e-07
ENSG00000231574	TNFSF14	0.412465	1.17e-07
GALE	HM13	0.412444	1.17e-07
ENSG00000231574	NAMPT	0.412394	1.18e-07
ENSG00000271963	LRP6	0.412393	1.18e-07
ENSG00000231574	C8orf4	0.412386	1.18e-07
ENSG00000231574	EIF2S3	0.412269	1.19e-07
EIF2AK3	PPAT	0.412267	1.19e-07
GALE	ATP5L	0.412165	1.2e-07
GALE	TIMM8B	0.412098	1.21e-07
GALE	MRPS34	0.412018	1.21e-07
MTHFD2	MED28	0.412008	1.21e-07
MTHFD2	ATOH8	0.412003	1.21e-07
EPRS	NCAPD3	0.411861	1.23e-07
EIF2AK3	C16orf72	0.411848	1.23e-07
ENSG00000231574	MMP7	0.411843	1.23e-07
ENSG00000231574	SH2D2A	0.411806	1.23e-07
GALE	BAD	0.411658	1.25e-07
GALE	MRPS23	0.411618	1.25e-07
ENSG00000231574	UBD	0.411554	1.26e-07
ENSG00000225163	CDK10	0.411519	1.26e-07
EPRS	MECP2	0.411512	1.26e-07
EPRS	SKI	0.411444	1.27e-07
EIF2AK3	ADNP2	0.411444	1.27e-07
GALE	CAPZB	0.411387	1.27e-07
ENSG00000259577	MPL	0.411346	1.28e-07
EPRS	CHD6	0.411303	1.28e-07
EPRS	ATF7	0.411222	1.29e-07
GALE	C16orf91	0.411217	1.29e-07
GALE	ARF1	0.411204	1.29e-07
ENSG00000257337	SLC41A1	0.411156	1.3e-07
GALE	UFD1L	0.411119	1.3e-07
EIF2AK3	PRRC1	0.411063	1.31e-07
ENSG00000271963	ACVR2B	0.41099	1.31e-07
EPRS	SF3A1	0.410983	1.31e-07
ENSG00000259577	CCT6B	0.410953	1.32e-07
ENSG00000271963	OCLM	0.410946	1.32e-07
EPRS	HNRNPH2	0.410924	1.32e-07
ENSG00000231574	CAPZB	0.410877	1.32e-07
GALE	C12orf45	0.41074	1.34e-07
EPRS	CSNK1G1	0.410712	1.34e-07
ENSG00000259577	VIT	0.410631	1.35e-07
EPRS	SAFB	0.410603	1.35e-07
ENSG00000257337	PRRT2	0.410582	1.35e-07
ENSG00000225163	TAF4	0.410577	1.36e-07
ENSG00000231574	TREML2	0.410559	1.36e-07
GALE	TOPORS-AS1	0.410547	1.36e-07
ENSG00000231574	CCR2	0.410545	1.36e-07
ENSG00000259577	LIPT2	0.410538	1.36e-07
ENSG00000225163	REXO1	0.410531	1.36e-07
ENSG00000225163	HAUS5	0.410486	1.36e-07
ENSG00000257337	ZCWPW1	0.410448	1.37e-07
EPRS	METTL13	0.410439	1.37e-07
MTHFD2	EIF3L	0.410403	1.37e-07
EPRS	RRP12	0.410373	1.38e-07
GALE	CMC1	0.410323	1.38e-07
EPRS	ZNF782	0.410278	1.39e-07
GALE	HSD17B10	0.410255	1.39e-07
EPRS	PDE3A	0.410167	1.4e-07
EPRS	GOLGB1	0.410151	1.4e-07
ENSG00000259577	IQSEC2	0.41014	1.4e-07
GALE	MRPS18B	0.410075	1.41e-07
ENSG00000257337	DNAH12	0.410036	1.41e-07
GALE	CNPY2	0.409949	1.42e-07
EPRS	CDK13	0.409842	1.43e-07
GALE	MOSPD3	0.409839	1.43e-07
EPRS	ZC3H8	0.409747	1.44e-07
EPRS	ZNF687	0.409705	1.45e-07
EPRS	MAP7D3	0.409689	1.45e-07
ENSG00000257337	ASPDH	0.409682	1.45e-07
ENSG00000231574	ITGAM	0.409647	1.46e-07
ENSG00000257337	C1orf198	0.409619	1.46e-07
ENSG00000259577	CASC1	0.409486	1.47e-07
ENSG00000231574	C1QB	0.409457	1.48e-07
EPRS	C5orf42	0.409427	1.48e-07
EPRS	TRIM56	0.409416	1.48e-07
EPRS	GPR107	0.409401	1.48e-07
ENSG00000231574	LAPTM5	0.409393	1.48e-07
EIF2AK3	ROCK1	0.409381	1.49e-07
EPRS	TAF3	0.409361	1.49e-07
GALE	SF3B5	0.409319	1.49e-07
EPRS	TEAD1	0.409279	1.5e-07
ENSG00000257337	CDS1	0.409212	1.5e-07
ENSG00000231574	KLHDC7B	0.409145	1.51e-07
EPRS	ZNF397	0.409087	1.52e-07
ENSG00000225163	MAN2C1	0.409006	1.53e-07
MTHFD2	RBX1	0.408979	1.53e-07
EPRS	PIK3R4	0.408842	1.55e-07
ENSG00000225163	DNMT3B	0.40879	1.55e-07
GALE	COX7C	0.408584	1.58e-07
ENSG00000271963	DCAF17	0.408577	1.58e-07
ENSG00000259577	CCDC89	0.408564	1.58e-07
ENSG00000225163	INTS3	0.408545	1.58e-07
GALE	CCDC85B	0.408488	1.59e-07
GALE	LYRM4	0.408464	1.59e-07
EPRS	ITSN1	0.40846	1.59e-07
ENSG00000231574	LHFPL2	0.408206	1.62e-07
ENSG00000225163	STX16	0.408049	1.64e-07
GALE	CDK2AP2	0.407931	1.66e-07
MTHFD2	PREB	0.407928	1.66e-07
ENSG00000257337	CCDC87	0.407921	1.66e-07
ENSG00000225163	CPSF1	0.407879	1.67e-07
GALE	C6orf1	0.407862	1.67e-07
ENSG00000231574	STXBP2	0.407852	1.67e-07
EPRS	HCFC1	0.407803	1.68e-07
GALE	NDUFA13	0.407801	1.68e-07
GALE	NSFL1C	0.407798	1.68e-07
GALE	TUBA1C	0.407796	1.68e-07
MTHFD2	ATF4	0.407775	1.68e-07
ENSG00000231574	CYTH4	0.407771	1.68e-07
ENSG00000257337	LHFPL1	0.407755	1.68e-07
GALE	LGALS1	0.407726	1.69e-07
EPRS	ZBTB2	0.407725	1.69e-07
GALE	RPL39	0.407704	1.69e-07
EPRS	MED13	0.407683	1.69e-07
MTHFD2	ATP5C1	0.407631	1.7e-07
ENSG00000231574	DAB2	0.407603	1.7e-07
ENSG00000225163	METTL3	0.407559	1.71e-07
EIF2AK3	IL17RD	0.407507	1.71e-07
EPRS	PSMD1	0.407461	1.72e-07
MTHFD2	RPS7	0.407423	1.72e-07
EPRS	REPS1	0.407322	1.74e-07
EPRS	IRF2BP2	0.407285	1.74e-07
EPRS	IARS	0.407235	1.75e-07
ENSG00000225163	BRF1	0.407153	1.76e-07
ENSG00000271963	TET2	0.407138	1.76e-07
ENSG00000231574	SPSB1	0.407057	1.77e-07
ENSG00000231574	TESMIN	0.407013	1.78e-07
ENSG00000257337	TBX6	0.406988	1.78e-07
EPRS	PTPN4	0.406983	1.78e-07
EPRS	UHRF1BP1	0.406958	1.79e-07
MTHFD2	TBPL1	0.40695	1.79e-07
ENSG00000231574	OSCAR	0.406947	1.79e-07
GALE	PDRG1	0.406902	1.79e-07
ENSG00000231574	C1QC	0.406811	1.81e-07
ENSG00000257337	LPIN1	0.406808	1.81e-07
EPRS	KBTBD7	0.406773	1.81e-07
GALE	VPS29	0.406763	1.81e-07
ENSG00000231574	CDCP1	0.406707	1.82e-07
ENSG00000257337	RNF43	0.406694	1.82e-07
GALE	MRPL13	0.406688	1.82e-07
ENSG00000259577	LRRC23	0.406668	1.83e-07
EIF2AK3	LMAN1	0.40665	1.83e-07
ENSG00000259577	MORN3	0.406498	1.85e-07
EPRS	TCF20	0.406442	1.86e-07
GALE	C15orf61	0.406417	1.86e-07
EPRS	TUBGCP4	0.40638	1.87e-07
EPRS	TOP1	0.406369	1.87e-07
EIF2AK3	PHF20L1	0.406305	1.88e-07
ENSG00000259577	WDR93	0.406303	1.88e-07
GALE	C12orf57	0.406295	1.88e-07
ENSG00000271963	UBN2	0.406269	1.88e-07
ENSG00000257337	C10orf105	0.406263	1.88e-07
EPRS	KDM3B	0.406254	1.88e-07
ENSG00000231574	CD55	0.406216	1.89e-07
ENSG00000231574	LTBP2	0.40618	1.9e-07
EPRS	STK35	0.406136	1.9e-07
GALE	MRPS18A	0.406132	1.9e-07
ENSG00000231574	HCK	0.406126	1.9e-07
ENSG00000225163	ZNF211	0.406086	1.91e-07
EPRS	RSC1A1	0.406046	1.91e-07
GALE	FH	0.405992	1.92e-07
EPRS	L3MBTL3	0.405932	1.93e-07
ENSG00000231574	TMEM106A	0.405927	1.93e-07
EPRS	CHML	0.405916	1.93e-07
ENSG00000225163	CDK3	0.40591	1.93e-07
ENSG00000259577	RHCE	0.405861	1.94e-07
EPRS	ARFGEF1	0.405837	1.95e-07
GALE	YRDC	0.405835	1.95e-07
EPRS	PRPF6	0.405821	1.95e-07
EIF2AK3	N4BP2	0.405729	1.96e-07
GALE	ALKBH7	0.405709	1.96e-07
ENSG00000231574	TNFAIP2	0.405665	1.97e-07
ENSG00000259577	KRT222	0.405662	1.97e-07
MTHFD2	COX7A2L	0.4056	1.98e-07
MTHFD2	RPL32	0.40559	1.98e-07
GALE	CCDC107	0.405484	2e-07
EIF2AK3	B3GALT1	0.405425	2.01e-07
ENSG00000231574	DCUN1D3	0.405351	2.02e-07
MTHFD2	TSC22D3	0.405187	2.04e-07
GALE	ETHE1	0.405104	2.06e-07
GALE	MRPL43	0.405087	2.06e-07
EPRS	AKAP9	0.404984	2.07e-07
EIF2AK3	CDYL	0.404968	2.08e-07
ENSG00000259577	ABCC11	0.404959	2.08e-07
ENSG00000231574	LOX	0.404956	2.08e-07
EPRS	ZNF236	0.404955	2.08e-07
EIF2AK3	TARS	0.404897	2.09e-07
ENSG00000231574	IL21R	0.404871	2.09e-07
EPRS	MBTPS2	0.404826	2.1e-07
ENSG00000257337	XPC	0.404747	2.11e-07
EPRS	EIF4G3	0.404691	2.12e-07
ENSG00000231574	ARHGAP9	0.404672	2.12e-07
EPRS	HERC2	0.404558	2.14e-07
ENSG00000231574	SH3BGRL3	0.404545	2.14e-07
ENSG00000231574	SERPINB9	0.404531	2.15e-07
ENSG00000231574	NFAM1	0.404527	2.15e-07
ENSG00000257337	PLEKHA6	0.404464	2.16e-07
EPRS	STT3B	0.404451	2.16e-07
EPRS	BRAF	0.404385	2.17e-07
EPRS	LRCH3	0.404353	2.18e-07
ENSG00000271963	ZKSCAN2	0.404304	2.18e-07
EIF2AK3	MEX3C	0.404266	2.19e-07
EIF2AK3	CNOT1	0.404262	2.19e-07
ENSG00000257337	EDA	0.404205	2.2e-07
EPRS	SLC4A1AP	0.40418	2.2e-07
GALE	RPL10A	0.404147	2.21e-07
GALE	TRAPPC5	0.404106	2.22e-07
GALE	GMPPA	0.404086	2.22e-07
GALE	TMEM9	0.404063	2.22e-07
ENSG00000225163	ZNF554	0.40394	2.24e-07
GALE	CDKN3	0.403909	2.25e-07
GALE	GAMT	0.403909	2.25e-07
EPRS	IGF2R	0.40376	2.28e-07
ENSG00000231574	IL10RA	0.403734	2.28e-07
GALE	RFC2	0.40371	2.28e-07
GALE	VAMP5	0.403699	2.29e-07
ENSG00000257337	LLGL1	0.403691	2.29e-07
EIF2AK3	PDS5B	0.403688	2.29e-07
GALE	PTDSS2	0.40367	2.29e-07
ENSG00000231574	GALNT2	0.403653	2.29e-07
EIF2AK3	NAA15	0.403634	2.3e-07
GALE	STUB1	0.403548	2.31e-07
EIF2AK3	CHD9	0.403543	2.31e-07
ENSG00000231574	TFAP2C	0.403493	2.32e-07
EPRS	NR2C2	0.403462	2.33e-07
ENSG00000225163	MSH5	0.403404	2.34e-07
ENSG00000259577	TMEM232	0.403319	2.35e-07
EIF2AK3	SLC35D1	0.403302	2.35e-07
ENSG00000225163	SPPL2B	0.403174	2.38e-07
GALE	TRAPPC4	0.403159	2.38e-07
GALE	MRPS22	0.403141	2.38e-07
ENSG00000231574	MXRA8	0.40311	2.39e-07
EIF2AK3	AMMECR1L	0.403032	2.4e-07
EIF2AK3	MTDH	0.402965	2.41e-07
EIF2AK3	YES1	0.402948	2.42e-07
GALE	H2AFZ	0.402878	2.43e-07
ENSG00000257337	CYP8B1	0.402847	2.44e-07
ENSG00000225163	LRIT3	0.402804	2.44e-07
ENSG00000231574	SLC16A10	0.402776	2.45e-07
EPRS	ZNF704	0.402752	2.45e-07
MTHFD2	RPL3	0.402731	2.46e-07
GALE	COX6B1	0.402702	2.46e-07
ENSG00000259577	CCDC121	0.40268	2.47e-07
ENSG00000231574	LUM	0.402679	2.47e-07
ENSG00000231574	ACAP1	0.402653	2.47e-07
EPRS	TGS1	0.402592	2.48e-07
GALE	PLEKHJ1	0.40258	2.49e-07
ENSG00000231574	RBM47	0.402507	2.5e-07
ENSG00000257337	MBLAC1	0.402485	2.5e-07
GALE	ATP6V1C2	0.402441	2.51e-07
MTHFD2	ADSL	0.402343	2.53e-07
GALE	ITGAE	0.402313	2.54e-07
EPRS	PSME4	0.402274	2.54e-07
EPRS	PRKAR2A	0.402264	2.55e-07
ENSG00000231574	IL1RN	0.402234	2.55e-07
EIF2AK3	CDR2	0.402181	2.56e-07
ENSG00000231574	SH3BP5	0.402133	2.57e-07
EPRS	CLPX	0.402044	2.59e-07
EPRS	SLAIN2	0.402015	2.59e-07
GALE	SSSCA1	0.402007	2.59e-07
EPRS	SMARCA1	0.40198	2.6e-07
ENSG00000231574	ITGB2	0.401897	2.62e-07
EIF2AK3	TGIF2	0.401872	2.62e-07
GALE	SLC25A5	0.401866	2.62e-07
ENSG00000259577	WFS1	0.401841	2.63e-07
ENSG00000231574	CFLAR	0.401826	2.63e-07
ENSG00000231574	MVP	0.401825	2.63e-07
ENSG00000259577	KIF6	0.401743	2.65e-07
ENSG00000231574	GEM	0.401676	2.66e-07
ENSG00000257337	LINC00672	0.401663	2.66e-07
GALE	TPD52L2	0.401643	2.67e-07
MTHFD2	XRCC6	0.401643	2.67e-07
EPRS	CACHD1	0.401636	2.67e-07
GALE	PDZD11	0.401578	2.68e-07
MTHFD2	FAM188A	0.401495	2.7e-07
ENSG00000225163	ZNF333	0.401434	2.71e-07
GALE	HMBS	0.401427	2.71e-07
GALE	PCBD1	0.401366	2.72e-07
EPRS	TET3	0.401261	2.74e-07
MTHFD2	RPL15	0.40124	2.75e-07
ENSG00000231574	NFKBIA	0.401224	2.75e-07
EPRS	FKTN	0.401179	2.76e-07
EPRS	MTX3	0.401133	2.77e-07
EPRS	YES1	0.401099	2.78e-07
EPRS	UBR1	0.401032	2.79e-07
EIF2AK3	STT3A	0.401023	2.79e-07
GALE	C17orf89	0.40102	2.79e-07
MTHFD2	CPSF3	0.400975	2.8e-07
ENSG00000231574	SOCS3	0.400932	2.81e-07
EPRS	ZNF326	0.400918	2.81e-07
EPRS	INTS4	0.400901	2.82e-07
EIF2AK3	NCOA3	0.400891	2.82e-07
GALE	NDUFV3	0.400886	2.82e-07
MTHFD2	UBE2E1	0.400845	2.83e-07
EPRS	USP24	0.400793	2.84e-07
ENSG00000231574	FUCA1	0.400738	2.85e-07
ENSG00000259577	C10orf35	0.400722	2.86e-07
MTHFD2	TMEM200A	0.400679	2.86e-07
ENSG00000231574	OSTF1	0.400678	2.86e-07
GALE	PREB	0.400676	2.87e-07
EIF2AK3	EML4	0.400669	2.87e-07
ENSG00000231574	MAN1A1	0.400633	2.87e-07
EIF2AK3	GSPT1	0.400631	2.87e-07
ENSG00000231574	NRP1	0.400589	2.88e-07
EIF2AK3	ATP10D	0.400534	2.9e-07
ENSG00000257337	CNGA4	0.40044	2.92e-07
ENSG00000257337	RHCE	0.400415	2.92e-07
ENSG00000257337	AMOT	0.400407	2.92e-07
GALE	SLC38A6	0.400406	2.92e-07
EPRS	TNKS2	0.400374	2.93e-07
GALE	SUCLG1	0.400367	2.93e-07
EIF2AK3	ZBTB10	0.400292	2.95e-07
GALE	ARPC3	0.400252	2.96e-07
MTHFD2	RPL23	0.400232	2.96e-07
EPRS	ATP8B2	0.400196	2.97e-07
ENSG00000231574	ATP8B3	0.400172	2.97e-07
GALE	RAB1B	0.400137	2.98e-07
EPRS	COPB2	0.400003	3.01e-07
GALE	VANGL2	-0.400037	3e-07
MTHFD2	DBX2	-0.400086	2.99e-07
GALE	RBAK	-0.40018	2.97e-07
EPRS	POMC	-0.400257	2.96e-07
GALE	CLCN3	-0.400263	2.95e-07
GALE	EIF3A	-0.400496	2.9e-07
EPRS	PRDX2	-0.400515	2.9e-07
EPRS	RGS10	-0.400531	2.9e-07
EPRS	MED11	-0.40058	2.89e-07
EPRS	NIT2	-0.400989	2.8e-07
EPRS	FKBP3	-0.400999	2.8e-07
GALE	KIAA0232	-0.401337	2.73e-07
EIF2AK3	B3GALT4	-0.401353	2.72e-07
EPRS	ATP5E	-0.401373	2.72e-07
EPRS	C12orf10	-0.401472	2.7e-07
EIF2AK3	PAK6	-0.401507	2.69e-07
ENSG00000257337	DUSP4	-0.401526	2.69e-07
EPRS	SLC48A1	-0.401552	2.68e-07
EIF2AK3	ABHD14A	-0.401575	2.68e-07
GALE	ZNF292	-0.40164	2.67e-07
GALE	TRIP12	-0.401643	2.67e-07
EPRS	BANF1	-0.40171	2.65e-07
GALE	DST	-0.401722	2.65e-07
EPRS	IFT20	-0.40184	2.63e-07
ENSG00000231574	ZBTB8B	-0.40184	2.63e-07
GALE	PDP2	-0.401978	2.6e-07
GALE	PARD3	-0.401998	2.6e-07
EPRS	C16orf13	-0.402006	2.59e-07
GALE	CAPN7	-0.402065	2.58e-07
GALE	NFIA	-0.402087	2.58e-07
EIF2AK3	CNIH2	-0.4021	2.58e-07
GALE	JMJD1C	-0.402168	2.56e-07
GALE	FMR1	-0.402283	2.54e-07
MTHFD2	ATP1B2	-0.402305	2.54e-07
EPRS	C1orf50	-0.402324	2.53e-07
ENSG00000257337	IL1RAP	-0.402384	2.52e-07
EPRS	TUSC2	-0.402389	2.52e-07
EPRS	COMMD10	-0.402399	2.52e-07
EIF2AK3	EFHD1	-0.402411	2.52e-07
EIF2AK3	CD200	-0.402425	2.51e-07
GALE	TTC37	-0.402479	2.5e-07
EPRS	CLDN5	-0.402479	2.5e-07
GALE	KLHDC10	-0.402522	2.5e-07
GALE	RFX3	-0.402555	2.49e-07
EPRS	MS4A6A	-0.402622	2.48e-07
EPRS	GCAT	-0.402701	2.46e-07
GALE	NEK4	-0.402776	2.45e-07
GALE	RABGAP1	-0.402855	2.43e-07
EPRS	ZFAND2A	-0.402885	2.43e-07
EPRS	CCDC90B	-0.403073	2.4e-07
GALE	RALGAPA2	-0.403096	2.39e-07
EPRS	APRT	-0.403112	2.39e-07
MTHFD2	IGDCC4	-0.403123	2.39e-07
GALE	UHRF1BP1	-0.403144	2.38e-07
ENSG00000225163	DUSP23	-0.40315	2.38e-07
GALE	PDPR	-0.403272	2.36e-07
EIF2AK3	RAMP3	-0.403338	2.35e-07
GALE	LARP1	-0.40335	2.35e-07
GALE	UBR2	-0.403417	2.33e-07
EPRS	NME2	-0.403505	2.32e-07
ENSG00000257337	RPL28	-0.403536	2.31e-07
GALE	INO80D	-0.403638	2.3e-07
GALE	EPC1	-0.403687	2.29e-07
EPRS	COQ6	-0.40374	2.28e-07
GALE	KIF13A	-0.40374	2.28e-07
EPRS	CLEC4A	-0.403756	2.28e-07
GALE	MTA3	-0.403767	2.27e-07
GALE	SIRT1	-0.403859	2.26e-07
EPRS	RPS27L	-0.403864	2.26e-07
EPRS	SKP1	-0.403884	2.25e-07
EPRS	PRDX5	-0.40401	2.23e-07
MTHFD2	PDGFA	-0.404013	2.23e-07
EPRS	LINC00116	-0.404032	2.23e-07
EPRS	ITGAE	-0.404044	2.23e-07
EIF2AK3	FN3K	-0.404077	2.22e-07
EPRS	TTC5	-0.404101	2.22e-07
EPRS	ABHD12	-0.40419	2.2e-07
GALE	BCR	-0.404289	2.19e-07
MTHFD2	DAG1	-0.404363	2.17e-07
EPRS	LYRM4	-0.404403	2.17e-07
GALE	RFX7	-0.404478	2.16e-07
GALE	TXLNG	-0.404499	2.15e-07
EIF2AK3	DOC2A	-0.404563	2.14e-07
EPRS	DPP7	-0.404681	2.12e-07
MTHFD2	SARDH	-0.404712	2.12e-07
EPRS	COMMD5	-0.404712	2.12e-07
EPRS	ASNA1	-0.404845	2.1e-07
EPRS	IMP3	-0.404869	2.09e-07
EPRS	TXNDC15	-0.4049	2.09e-07
ENSG00000231574	GPHN	-0.405032	2.07e-07
EIF2AK3	LY6H	-0.405101	2.06e-07
GALE	THUMPD1	-0.40529	2.03e-07
ENSG00000257337	TPM4	-0.405358	2.02e-07
ENSG00000231574	BCL7A	-0.405366	2.02e-07
MTHFD2	CBLN3	-0.405371	2.01e-07
EPRS	PLEKHJ1	-0.405531	1.99e-07
EPRS	CD33	-0.40559	1.98e-07
EPRS	ZMYND15	-0.40576	1.96e-07
EPRS	PTDSS2	-0.405769	1.96e-07
GALE	CHIC1	-0.405783	1.95e-07
GALE	EXOC8	-0.405794	1.95e-07
EPRS	TMEM121	-0.405807	1.95e-07
RNF212	AMBRA1	-0.405871	1.94e-07
EPRS	TMEM101	-0.406022	1.92e-07
ENSG00000225163	TNFAIP8	-0.406081	1.91e-07
GALE	ZNHIT6	-0.406156	1.9e-07
EPRS	HRAS	-0.406158	1.9e-07
ENSG00000231574	APPBP2	-0.406181	1.9e-07
ENSG00000231574	NRARP	-0.406302	1.88e-07
ENSG00000257337	RPS19	-0.406357	1.87e-07
MTHFD2	KIAA1522	-0.40637	1.87e-07
GALE	SETX	-0.406418	1.86e-07
ENSG00000231574	FREM2	-0.406509	1.85e-07
EPRS	FAU	-0.406699	1.82e-07
EIF2AK3	C10orf35	-0.406716	1.82e-07
EPRS	DPY30	-0.406874	1.8e-07
MTHFD2	GPRASP1	-0.406988	1.78e-07
EPRS	PNP	-0.407069	1.77e-07
EPRS	MPDU1	-0.407103	1.77e-07
GALE	UBQLN2	-0.407122	1.76e-07
ENSG00000257337	ZNF530	-0.407246	1.75e-07
EPRS	RNASET2	-0.407262	1.75e-07
EPRS	CD40	-0.407313	1.74e-07
EPRS	NOL12	-0.407388	1.73e-07
EPRS	DPM3	-0.407474	1.72e-07
ENSG00000259577	SOCS4	-0.40748	1.72e-07
GALE	RSRC2	-0.40749	1.72e-07
ENSG00000231574	TMEM97	-0.407502	1.71e-07
EPRS	SCAND1	-0.407606	1.7e-07
EIF2AK3	SIRT3	-0.407694	1.69e-07
EIF2AK3	CD81	-0.407739	1.68e-07
EPRS	SNX17	-0.407796	1.68e-07
GALE	TNRC6B	-0.407816	1.67e-07
EIF2AK3	KLHDC9	-0.407856	1.67e-07
GALE	ACACA	-0.407856	1.67e-07
ENSG00000231574	CENPO	-0.407991	1.65e-07
EPRS	B3GAT3	-0.408124	1.64e-07
EIF2AK3	RAB3A	-0.408151	1.63e-07
GALE	CNOT1	-0.408199	1.63e-07
ENSG00000231574	CADM4	-0.408276	1.62e-07
EPRS	NME3	-0.408378	1.6e-07
EPRS	OSCAR	-0.408427	1.6e-07
GALE	FOXO4	-0.408555	1.58e-07
EPRS	NUDT14	-0.408611	1.58e-07
EPRS	ARL2	-0.408672	1.57e-07
EPRS	UBE2F	-0.408674	1.57e-07
GALE	NUCKS1	-0.408751	1.56e-07
EPRS	ETV2	-0.408883	1.54e-07
MTHFD2	ADORA1	-0.408915	1.54e-07
GALE	MDN1	-0.408965	1.53e-07
GALE	MSL2	-0.40901	1.53e-07
MTHFD2	RAB36	-0.409046	1.52e-07
GALE	UBR5	-0.409146	1.51e-07
EPRS	BEX5	-0.409161	1.51e-07
ENSG00000231574	SEC61A2	-0.409201	1.51e-07
MTHFD2	RGS6	-0.409214	1.5e-07
EPRS	SDHAF1	-0.40925	1.5e-07
GALE	ZNF318	-0.409315	1.49e-07
EPRS	CSAG1	-0.409347	1.49e-07
ENSG00000231574	SHD	-0.409408	1.48e-07
EPRS	ICAM3	-0.409579	1.46e-07
EPRS	PPP4C	-0.40968	1.45e-07
GALE	FAM120B	-0.409711	1.45e-07
EPRS	RARRES3	-0.409779	1.44e-07
GALE	FTO	-0.409793	1.44e-07
GALE	FICD	-0.409837	1.43e-07
ENSG00000225163	RNF130	-0.409839	1.43e-07
ENSG00000231574	SALL3	-0.410117	1.4e-07
EPRS	NDUFB10	-0.410131	1.4e-07
EPRS	TMEM126B	-0.410246	1.39e-07
EPRS	FTH1	-0.410295	1.38e-07
MTHFD2	FXYD1	-0.410357	1.38e-07
GALE	USP32	-0.410434	1.37e-07
EIF2AK3	SERGEF	-0.410483	1.37e-07
EPRS	PTRH1	-0.410558	1.36e-07
EIF2AK3	MPI	-0.41056	1.36e-07
ENSG00000231574	SMARCD1	-0.410591	1.35e-07
EPRS	PYCARD	-0.410642	1.35e-07
GALE	ATXN2	-0.410765	1.34e-07
GALE	FUBP3	-0.410803	1.33e-07
EPRS	CSF2RA	-0.410828	1.33e-07
GALE	DDX42	-0.410849	1.33e-07
GALE	ROCK1	-0.410934	1.32e-07
EPRS	OGG1	-0.411003	1.31e-07
EPRS	BSG	-0.411075	1.3e-07
EIF2AK3	STRADA	-0.411082	1.3e-07
EIF2AK3	TMEM54	-0.41112	1.3e-07
GALE	ATRX	-0.411192	1.29e-07
EIF2AK3	ADAP1	-0.411242	1.29e-07
MTHFD2	CES2	-0.411253	1.29e-07
GALE	ZNF91	-0.411278	1.28e-07
EPRS	PLLP	-0.411357	1.28e-07
EIF2AK3	CCDC24	-0.411449	1.27e-07
GALE	REPS1	-0.411456	1.27e-07
GALE	KIAA0556	-0.411473	1.26e-07
GALE	KDM5A	-0.411506	1.26e-07
GALE	SMG1	-0.411512	1.26e-07
EIF2AK3	DYNLRB1	-0.41157	1.26e-07
GALE	ZMIZ1	-0.411587	1.25e-07
EIF2AK3	C5orf45	-0.411597	1.25e-07
EPRS	WBP1	-0.411637	1.25e-07
GALE	JRKL	-0.411654	1.25e-07
GALE	REST	-0.4117	1.24e-07
GALE	BAZ2B	-0.411933	1.22e-07
EPRS	RNF166	-0.411958	1.22e-07
GALE	NFAT5	-0.412015	1.21e-07
GALE	TNKS2	-0.412026	1.21e-07
EIF2AK3	PARD6A	-0.412053	1.21e-07
GALE	CEP68	-0.412059	1.21e-07
GALE	ZC3H13	-0.412119	1.2e-07
[truncated: 853 more rows]
