# Supplementary material for: Identification of a multidimensional transcriptome signature for survival prediction of postoperative glioblastoma multiforme patients
Source: J Transl Med. 2018 Dec 20;16:368. doi: 10.1186/s12967-018-1744-8 (PMC6302404; doi:10.1186/s12967-018-1744-8)
Supplement: Supplementary file 4 — Additional file 4: Table S4. Pathway analysis of genes co-expressed with the prognostic PCGs or lncRNA in the signature by SubpathwayMiner. [file 12967_2018_1744_MOESM4_ESM.xls]

## Sheet: 20181101_GBM_HL_perason_all_sub
pathwayId	pathwayName	annMoleculeRatio	annBgRatio	pvalue	fdr	annMoleculeList	annBgMoleculeList
path:04630_1	Jak-STAT signaling pathway	29/2315	88/25051	5.66505e-10	7.64782e-08	SPRY1,SOCS4,CNTFR,CREBBP,CSF2RA,CSF2RB,SOCS7,IFNGR2,IL2RA,IL4R,IL7R,IL10RA,IL15RA,JAK1,JAK3,LIFR,MPL,IL21R,PIK3CA,PIM1,PIK3R1,PTPN6,PTPN11,SOS1,PIAS1,CBL,CBLB,SOCS3,SOCS5	SPRY3,SPRY1,SPRY2,PIAS3,IL22RA2,SOCS4,CNTFR,CREBBP,CSF2RA,CSF2RB,CSF3R,IL23R,IFNLR1,EP300,EPOR,PIK3R5,CBLC,GHR,GRB2,SOCS7,IFNAR1,IFNAR2,IFNGR1,IFNGR2,IL2RA,IL2RB,IL2RG,IL3RA,IL4R,IL5RA,IL6R,IL6ST,IL7R,IL9R,IL10RA,IL10RB,IL11RA,IL12RB1,IL12RB2,IL13RA1,IL13RA2,IL15RA,JAK1,JAK2,JAK3,LEPR,LIFR,MPL,IL21R,PIAS4,PIK3CA,PIK3CB,PIM1,PIK3CD,PIK3CG,PIK3R1,PIK3R2,IL20RA,IL20RB,PRLR,PTPN6,PTPN11,IL22RA1,CCND1…
path:04610_1	Complement and coagulation cascades	18/2315	39/25051	2.11124e-09	1.42509e-07	CR1,CD55,F3,F13A1,CFI,SERPINE1,SERPINA1,PLAUR,BDKRB1,CFB,THBD,C1QA,C1QB,C1QC,C1R,C1S,C5AR1,CD59	CR1,CD55,CFD,A2M,F2,F3,F7,F10,F12,F13A1,F13B,CFI,KNG1,SERPINE1,SERPINA1,PLAU,PLAUR,PLG,PROC,BDKRB1,BDKRB2,CFB,THBD,C1QA,C1QB,C1QC,C1R,C1S,C3,C4A,C4B,C5,C5AR1,C6,C7,C8A,C8B,C8G,CD59
path:05150_1	Staphylococcus aureus infection	13/2315	25/25051	6.21321e-08	2.16111e-06	FCGR1A,FCGR2A,FCGR2B,FCGR3A,FPR2,CFI,CFB,C1QA,C1QB,C1QC,C1R,C1S,C5AR1	CFD,FCGR1A,FCGR2A,FCGR2B,FCGR3A,FCGR3B,FPR1,FPR2,FPR3,CFH,CFI,PLG,CFB,C1QA,C1QB,C1QC,C1R,C1S,C3,C4A,C4B,C5,C5AR1,FCGR2C
path:05200_1	Pathways in cancer	29/2315	106/25051	6.40329e-08	2.16111e-06	RASSF1,FGFR3,MTOR,HRAS,BIRC3,JAK1,LAMC1,NFKB1,NFKB2,NFKBIA,PDGFA,PIK3CA,PIK3R1,MAPK3,MAPK10,BAD,PTGS2,PTK2,RAC2,BCR,SOS1,BRAF,TPM3,TPR,VEGFB,NCOA4,CBL,CBLB,TRAF4	AKT3,LAMC3,TFG,RALBP1,RASSF1,CHUK,COL4A1,COL4A2,COL4A4,COL4A6,CRK,CRKL,EGFR,AKT1,AKT2,FGFR1,FGFR3,FGFR2,FIGF,LAMB4,FN1,PIK3R5,CBLC,MTOR,ABL1,LAMA1,GRB2,HRAS,BIRC2,BIRC3,XIAP,IKBKB,ITGB1,ARAF,JAK1,JUN,KRAS,RHOA,LAMA2,LAMA3,LAMA4,LAMA5,LAMB1,LAMB2,LAMB3,LAMC1,LAMC2,NFKB1,NFKB2,NFKBIA,NRAS,NTRK1,PDGFA,PDGFB,PDGFRA,PDGFRB,PGF,PIK3CA,PIK3CB,PIK3CD,PIK3CG,PIK3R1,PIK3R2,MAPK1,MAPK3,MAPK8,MAPK9,MAPK10,MA…
path:04810_1	Regulation of actin cytoskeleton	36/2315	152/25051	1.02939e-07	2.77936e-06	ARPC4,ARPC3,ARPC1B,ARPC2,MYL12B,MYL9,VAV3,ARPC1A,GNA13,CFL1,DOCK1,PIKFYVE,FGFR3,ARHGEF12,APC,HRAS,ITGAE,ITGAM,ITGB2,PFN1,PIK3CA,PIK3R1,PPP1CA,ENAH,MAPK3,PAK6,PTK2,RAC2,ROCK1,BDKRB1,SOS1,BRAF,WAS,MYLK3,CD14,ROCK2	ARPC5,ARPC4,ARPC3,ARPC1B,ARPC2,ABI2,WASF2,APC2,PAK4,MYL12B,MYL9,VAV3,BAIAP2,ARPC1A,MYL12A,GNA13,CFL1,CFL2,CHRM1,CHRM2,CHRM3,CHRM4,CHRM5,CRK,CRKL,CSK,DIAPH1,DIAPH2,DOCK1,EGFR,PIKFYVE,F2R,FGFR1,FGFR3,FGFR2,FGFR4,RRAS2,ITGA11,MRAS,ARHGEF12,PIP5K1C,PIK3R5,TIAM2,GNA12,ARHGAP35,MYLPF,APC,HRAS,PFN3,INSRR,ITGA6,ITGA1,ITGA2,ITGA2B,ITGA3,ITGA4,ITGA5,ITGA7,ITGA9,ITGAD,ITGAE,ITGAL,ITGAM,ITGAV,ITGAX,ITGB1,ITG…
path:04650_1	Natural killer cell mediated cytotoxicity	19/2315	62/25051	1.80879e-06	4.06978e-05	VAV3,NFAT5,HCST,FCER1G,FCGR3A,HRAS,ICAM1,IFNGR2,ITGB2,NFATC3,PIK3CA,PIK3R1,MAPK3,PTPN6,PTPN11,RAC2,SOS1,BRAF,TYROBP	VAV3,NFAT5,HCST,CHP1,CSF2,PTK2B,FCER1G,FCGR3A,FCGR3B,PIK3R5,LAT,GRB2,HRAS,ICAM1,ICAM2,IFNAR1,IFNAR2,IFNG,IFNGR1,IFNGR2,ITGB2,ARAF,KRAS,NFATC1,NFATC2,NFATC3,NFATC4,NRAS,PAK1,PIK3CA,PIK3CB,PIK3CD,PIK3CG,PIK3R1,PIK3R2,PLCG1,PLCG2,PPP3CA,PPP3CB,PPP3CC,PPP3R1,PPP3R2,MAPK1,MAPK3,MAP2K1,MAP2K2,PTPN6,PTPN11,RAC1,RAC2,RAC3,RAF1,CHP2,SOS1,SOS2,BRAF,SYK,TYROBP,VAV1,VAV2,PIK3R3,CD247
path:04722_1	Neurotrophin signaling pathway	22/2315	80/25051	2.19355e-06	4.23043e-05	PRDM4,FOXO3,HRAS,ARHGDIB,ATF4,NFKB1,NFKBIA,NFKBIE,PIK3CA,PIK3R1,MAPK3,MAPK10,BAD,KIDINS220,PTPN11,BAX,RPS6KA3,SOS1,BRAF,CALM2,CAMK2G,MAPKAPK2	AKT3,PRDM4,IRAK3,CRK,CRKL,MAPK14,CALML6,AKT1,AKT2,FOXO3,PIK3R5,RPS6KA6,GRB2,RAPGEF1,HRAS,IKBKB,IRAK1,IRAK2,IRS1,KRAS,ARHGDIA,ARHGDIB,ATF4,NFKB1,NFKBIA,NFKBIB,NFKBIE,NGFR,NRAS,NTF3,NTRK1,IRAK4,CALML5,PIK3CA,PIK3CB,PIK3CD,PIK3CG,PIK3R1,PIK3R2,PLCG1,PLCG2,MAPK1,MAPK3,MAPK8,MAPK11,MAPK9,MAPK10,MAPK13,MAP2K1,MAP2K2,BAD,KIDINS220,PTPN11,BAX,RAF1,RAP1A,RAP1B,RELA,RPS6KA1,RPS6KA2,RPS6KA3,MAPK12,SOS1,SOS2…
path:04062_1	Chemokine signaling pathway	31/2315	139/25051	3.0231e-06	5.10147e-05	CCL26,VAV3,GNB5,FOXO3,GNB2,GNG3,CXCL1,CXCL2,CXCL3,HCK,HRAS,JAK3,ARRB2,NFKB1,NFKBIA,PIK3CA,PIK3R1,MAPK3,PARD3,PTK2,RAC2,ROCK1,CCL2,CCL20,CXCL6,CXCL5,SOS1,BRAF,CCR2,WAS,ROCK2	AKT3,CCL26,VAV3,CXCL13,CXCR6,GNB5,CCR9,CCL27,CHUK,CCR1,CCR3,CCR4,CCR5,CCR6,CCR7,CCR8,CSK,CX3CR1,AKT1,AKT2,FGR,FOXO3,PIK3R5,GNAI1,GNAI2,GNAI3,GNB1,GNB2,GNB3,GNG3,GNG4,GNG5,GNG7,GNG10,GNG11,GNGT1,GNGT2,CCR10,XCR1,CXCR3,CXCL1,CXCL2,CXCL3,HCK,HRAS,IKBKB,CXCL8,CXCR1,CXCR2,CXCL10,ITK,JAK2,JAK3,KRAS,RHOA,CCL4L1,LYN,ARRB1,ARRB2,CCL3L3,CXCL9,NFKB1,NFKBIA,NFKBIB,NRAS,GNG13,PF4,PF4V1,PIK3CA,PIK3CB,PIK3CD,PI…
path:04010_1	MAPK signaling pathway	28/2315	120/25051	3.54108e-06	5.31162e-05	MAP3K8,ATF2,DUSP4,ELK4,FGFR3,HRAS,IL1R1,ARRB2,ATF4,NF1,NFKB1,NFKB2,PDGFA,PPM1B,MAPK3,MAPK10,RAC2,RELB,RPS6KA3,SOS1,BRAF,MAP3K7,TGFBR2,MAPKAPK2,CD14,CACNA2D4,RAPGEF2,CDC25B	AKT3,CACNG3,CACNG2,TAB1,DUSP14,DUSP10,CHUK,MAP3K8,ATF2,MAPK14,DAXX,DUSP1,DUSP2,DUSP3,DUSP4,DUSP5,DUSP6,DUSP7,DUSP8,DUSP9,ELK4,AKT1,AKT2,FGFR1,FGFR3,FGFR2,FGFR4,RRAS2,MRAS,CACNG5,CACNG4,RPS6KA6,GRB2,HRAS,IKBKB,IL1R1,KRAS,ARRB1,ARRB2,MAP3K1,MAP3K5,MOS,ATF4,NF1,NFKB1,NFKB2,NRAS,PAK1,PAK2,PDGFA,PDGFB,PDGFRA,PDGFRB,PPM1A,PPM1B,CACNA2D3,MAPK1,MAPK3,MAPK8,MAPK11,MAPK9,MAPK10,MAPK13,MAP2K6,DUSP22,RAC1,RA…
path:05100_1	Bacterial invasion of epithelial cells	14/2315	39/25051	5.1829e-06	6.99692e-05	ARPC4,ARPC3,ARPC1B,ARPC2,ARPC1A,DOCK1,HCLS1,ILK,PIK3CA,PIK3R1,PTK2,WAS,CBL,CBLB	ARPC5,ARPC4,ARPC3,ARPC1B,ARPC2,WASF2,ARPC1A,CRK,CRKL,DOCK1,CTTN,PIK3R5,CBLC,GAB1,HCLS1,ILK,MET,PIK3CA,PIK3CB,PIK3CD,PIK3CG,PIK3R1,PIK3R2,PTK2,PXN,RAC1,ACTB,SRC,ACTG1,WAS,ARPC5L,PIK3R3,CBL,CBLB,WASF1,WASL,BCAR1,CDC42
path:04660_2	T cell receptor signaling pathway	19/2315	67/25051	6.5024e-06	7.98021e-05	VAV3,NFAT5,MAP3K8,HRAS,NFATC3,NFKB1,NFKBIA,NFKBIE,PIK3CA,PIK3R1,MAPK3,PAK6,PTPN6,SOS1,MAP3K7,TEC,CBL,CBLB,CD4	AKT3,RASGRP1,PAK4,VAV3,NFAT5,MAP3K8,MAPK14,AKT1,AKT2,FOS,PIK3R5,CBLC,LAT,GRB2,GSK3B,HRAS,IKBKB,ITK,JUN,KRAS,LCK,LCP2,NCK1,NFATC1,NFATC2,NFATC3,NFATC4,NFKB1,NFKBIA,NFKBIB,NFKBIE,NRAS,PAK1,PAK2,PAK3,PIK3CA,PIK3CB,PIK3CD,PIK3CG,PIK3R1,PIK3R2,MAPK1,MAPK3,MAPK11,MAPK13,PAK6,PAK7,PTPN6,RELA,MAPK12,SOS1,SOS2,MAP3K7,TEC,VAV1,VAV2,ZAP70,NCK2,PIK3R3,CBL,CBLB,MAP3K14,CD4,CD8A,CD8B,GRAP2
path:04666_2	Fc gamma R-mediated phagocytosis	17/2315	56/25051	7.21605e-06	8.11806e-05	ARPC4,ARPC3,ARPC1B,ARPC2,VAV3,ARPC1A,CFL1,FCGR1A,FCGR2A,HCK,MYO10,ASAP1,PIK3CA,PIK3R1,RAC2,RPS6KB2,WAS	AKT3,ARPC5,ARPC4,ARPC3,ARPC1B,ARPC2,WASF2,VAV3,ARPC1A,CFL1,CFL2,WASF3,AKT1,AKT2,FCGR1A,FCGR2A,PIP5K1C,PIK3R5,HCK,ARF6,LIMK1,LIMK2,LYN,MYO10,PAK1,ASAP1,PIK3CA,PIK3CB,PIK3CD,PIK3CG,PIK3R1,PIK3R2,PLD1,PLD2,ASAP3,RAC1,RAC2,RPS6KB1,RPS6KB2,SYK,VAV1,VAV2,WAS,ARPC5L,PIP5K1A,PIP5K1B,PIK3R3,ASAP2,WASF1,WASL,FCGR2C,GAB2,CDC42
path:04910_1	Insulin signaling pathway	23/2315	95/25051	1.34366e-05	0.000129862	SOCS4,EIF4EBP1,MTOR,ACACA,HK3,HRAS,PDE3A,PIK3CA,PIK3R1,PPP1CA,PRKAR2A,PRKCI,MAPK3,MAPK10,BAD,RPS6KB2,SOS1,BRAF,PPP1R3B,CALM2,CBL,CBLB,SOCS3	AKT3,SOCS4,CALML6,EIF4E,EIF4EBP1,AKT1,AKT2,RHOQ,PIK3R5,CBLC,MTOR,EIF4E1B,SHC2,GCK,MKNK2,GRB2,RAPGEF1,HK1,HK2,ACACA,HK3,ACACB,HRAS,INSR,IRS1,ARAF,KRAS,SHC4,NRAS,PDE3A,PDE3B,CALML5,PHKA1,PHKA2,PHKB,PHKG1,PHKG2,PIK3CA,PIK3CB,PIK3CD,PIK3CG,PIK3R1,PIK3R2,SHC3,PPP1CA,PPP1CB,PPP1CC,PPP1R3A,PPP1R3C,PPP1R3D,PRKACA,PRKACB,PRKACG,PRKAR1A,PRKAR1B,PRKAR2A,PRKAR2B,PRKCI,PRKCZ,MAPK1,MAPK3,MAPK8,MAPK9,MAPK10,MAP…
path:05130_4	Pathogenic Escherichia coli infection	7/2315	11/25051	1.34671e-05	0.000129862	ARPC4,ARPC3,ARPC1B,ARPC2,ARPC1A,NCL,WAS	ARPC5,ARPC4,ARPC3,ARPC1B,ARPC2,ARPC1A,NCL,WAS,ARPC5L,WASL
path:05100_3	Bacterial invasion of epithelial cells	8/2315	15/25051	1.86535e-05	0.000167881	ARPC4,ARPC3,ARPC1B,ARPC2,ARPC1A,DOCK1,RHOG,WAS	ARPC5,ARPC4,ARPC3,ARPC1B,ARPC2,ARPC1A,DOCK1,RHOG,RAC1,WAS,ARPC5L,WASL,ELMO1,CDC42
path:04920_1	Adipocytokine signaling pathway	12/2315	33/25051	2.1038e-05	0.000177508	ACSL1,ACSL4,MTOR,NFKB1,NFKBIA,NFKBIE,POMC,PPARA,MAPK10,PTPN11,TNFRSF1B,SOCS3	CHUK,CPT1C,CPT1A,CPT1B,ACSL1,ACSL3,ACSL4,ACSL6,MTOR,IKBKB,IRS1,JAK2,LEP,LEPR,NFKB1,NFKBIA,NFKBIB,NFKBIE,ACSL5,POMC,PPARA,MAPK8,MAPK9,MAPK10,PTPN11,RELA,STAT3,TNFRSF1B,TRAF2,IRS4,IKBKG,IRS2,SOCS3
path:04310_2	Wnt signaling pathway	15/2315	50/25051	2.88744e-05	0.000229296	CREBBP,CSNK2A1,CSNK2B,FBXW11,APC,LRP6,MMP7,MAPK10,VANGL2,RAC2,ROCK1,MAP3K7,CXXC4,AXIN2,ROCK2	APC2,FZD10,CREBBP,CSNK2A1,CSNK2A2,CSNK2B,CTNNB1,DVL1,DVL2,DVL3,EP300,DAAM1,FBXW11,DAAM2,FZD2,APC,RHOA,LRP6,LRP5,MMP7,LEF1,NLK,MAPK8,MAPK9,MAPK10,VANGL2,RAC1,RAC2,RAC3,ROCK1,MAP3K7,TCF7,TCF7L2,FZD5,FZD3,CXXC4,VANGL1,AXIN1,AXIN2,FZD1,FZD4,FZD6,FZD7,FZD8,FZD9,TCF7L1,NKD1,NKD2,BTRC,ROCK2
path:04670_4	Leukocyte transendothelial migration	16/2315	56/25051	3.09859e-05	0.000232394	MYL12B,MYL9,VAV3,CTNND1,CYBA,ICAM1,ITGAM,ITGB2,ARHGAP5,NCF4,PIK3CA,PIK3R1,PTK2,RAC2,ROCK1,ROCK2	CDH5,MYL12B,MYL9,RAPGEF3,VAV3,MYL12A,RAPGEF4,CTNNA1,CTNNA2,CTNNB1,CTNND1,CYBA,PTK2B,PIK3R5,GNAI1,GNAI2,GNAI3,ARHGAP35,CTNNA3,MYLPF,ICAM1,ITGAL,ITGAM,ITGB1,ITGB2,ITK,RHOA,ARHGAP5,MMP2,MMP9,MYL2,MYL5,NCF4,PIK3CA,PIK3CB,PIK3CD,PIK3CG,PIK3R1,PIK3R2,PTK2,MYL7,RAC1,RAC2,RAP1A,RAP1B,ACTB,ROCK1,THY1,ACTG1,TXK,VAV1,VAV2,VCAM1,PIK3R3,MYL10,ROCK2
path:05221_1	Acute myeloid leukemia	13/2315	40/25051	3.81991e-05	0.000266009	CEBPA,EIF4EBP1,MTOR,HRAS,NFKB1,PIK3CA,PIM1,PIK3R1,MAPK3,BAD,RPS6KB2,SOS1,BRAF	AKT3,CEBPA,CHUK,EIF4EBP1,AKT1,AKT2,FLT3,PIK3R5,MTOR,GRB2,HRAS,IKBKB,ARAF,KRAS,NFKB1,NRAS,PIK3CA,PIK3CB,PIM1,PIK3CD,PIK3CG,PIK3R1,PIK3R2,MAPK1,MAPK3,MAP2K1,MAP2K2,BAD,RAF1,RELA,RPS6KB1,RPS6KB2,SOS1,SOS2,BRAF,STAT3,STAT5A,STAT5B,PIK3R3,IKBKG
path:04110_1	Cell cycle	16/2315	57/25051	3.94087e-05	0.000266009	CDK6,STAG1,CDKN2D,MAD2L2,CHEK2,CREBBP,ANAPC11,PRKDC,RBL2,ANAPC1,SKP1,SMC1A,CCNH,SMC3,CDC25B,RBX1	CDK2,CDK4,CDK6,CDKN1A,STAG1,CDKN2D,ANAPC10,MAD2L2,STAG2,PTTG2,GADD45G,CHEK1,CHEK2,CREBBP,GADD45A,EP300,CDC26,ANAPC13,SMC1B,SFN,ANAPC2,ANAPC4,MAD2L1,SMAD4,MYC,GADD45B,PCNA,FZR1,ANAPC5,ANAPC7,ANAPC11,PRKDC,RBL1,RBL2,ANAPC1,SKP1,TP53,SMC1A,CUL1,CCNB3,CDC23,CDC16,CCNB1,CCNH,PKMYT1,SMC3,CCNB2,PTTG1,ESPL1,CDK1,CDC25A,CDC25B,CDC25C,CDC27,RBX1
path:04350_2	TGF-beta signaling pathway	14/2315	46/25051	4.43582e-05	0.00028516	CREBBP,INHBB,SMAD9,MAPK3,RBL2,ROCK1,RPS6KB2,SKP1,SP1,TGFBR2,ACVR2B,ZFYVE9,ROCK2,RBX1	CDKN2B,CREBBP,EP300,ID1,ID2,ID3,ID4,INHBA,INHBB,INHBC,RHOA,SMAD1,SMAD2,SMAD3,SMAD4,SMAD5,SMAD6,SMAD7,SMAD9,NODAL,PPP2CA,PPP2CB,PPP2R1A,PPP2R1B,MAPK1,MAPK3,SMURF1,RBL1,RBL2,ROCK1,RPS6KB1,RPS6KB2,SMURF2,SKP1,SP1,TGFB1,TGFB2,TGFB3,TGFBR2,INHBE,ACVR2A,ACVR2B,ZFYVE9,ROCK2,ZFYVE16,RBX1
path:04620_1	Toll-like receptor signaling pathway	13/2315	41/25051	5.12259e-05	0.000300674	MAP3K8,IL6,NFKB1,NFKBIA,PIK3CA,PIK3R1,MAPK3,MAPK10,SPP1,MAP3K7,TLR2,CD14,CD40	MAP3K8,TICAM1,FOS,PIK3R5,TBK1,IFNB1,IKBKB,IL6,CXCL8,IRAK1,IRF3,IRF5,IRF7,JUN,MYD88,NFKB1,NFKBIA,PIK3CA,PIK3CB,PIK3CD,PIK3CG,PIK3R1,PIK3R2,MAPK1,MAPK3,MAPK8,MAPK9,MAPK10,MAP2K1,MAP2K2,RAC1,RELA,SPP1,MAP3K7,TLR2,TLR4,TRAF3,TRAF6,PIK3R3,CD14,CD40
path:05220_1	Chronic myeloid leukemia	13/2315	41/25051	5.12259e-05	0.000300674	HRAS,NFKB1,NFKBIA,PIK3CA,PIK3R1,MAPK3,BAD,PTPN11,BCR,SOS1,BRAF,CBL,CBLB	AKT3,CHUK,CRK,CRKL,AKT1,AKT2,PIK3R5,CBLC,ABL1,GRB2,HRAS,IKBKB,ARAF,KRAS,NFKB1,NFKBIA,NRAS,PIK3CA,PIK3CB,PIK3CD,PIK3CG,PIK3R1,PIK3R2,MAPK1,MAPK3,MAP2K1,MAP2K2,BAD,PTPN11,RAF1,RELA,BCR,SOS1,SOS2,BRAF,PIK3R3,IKBKG,CBL,CBLB,GAB2
path:04330_1	Notch signaling pathway	8/2315	17/25051	5.94904e-05	0.000321248	CREBBP,JAG1,KAT2A,NOTCH2,PSENEN,ADAM17,MAML2,MAML1	RBPJL,CREBBP,JAG1,EP300,KAT2A,RBPJ,JAG2,NOTCH1,NOTCH2,NOTCH3,NOTCH4,MAML3,PSENEN,ADAM17,MAML2,KAT2B,MAML1
path:04621_1	NOD-like receptor signaling pathway	8/2315	17/25051	5.94904e-05	0.000321248	BIRC3,NFKB1,NFKBIA,MAPK3,MAPK10,NOD2,MAP3K7,TNFAIP3	BIRC2,BIRC3,XIAP,NFKB1,NFKBIA,NFKBIB,MAPK1,MAPK3,MAPK8,MAPK9,MAPK10,RELA,NOD2,MAP3K7,TNFAIP3,IKBKG,RIPK2
path:04514_10	Cell adhesion molecules (CAMs)	4/2315	4/25051	7.27581e-05	0.000377783	ICAM1,ICAM3,ITGAM,ITGB2	ICAM1,ICAM3,ITGAM,ITGB2
path:03320_2	PPAR signaling pathway	7/2315	14/25051	0.000109036	0.000525708	CYP8B1,ACSL1,ACSL4,ACAA1,ILK,PLTP,PPARA	CPT1C,CPT1A,CPT1B,CYP8B1,ACSL1,ACSL3,ACSL4,ACSL6,ACAA1,ILK,ACSL5,PLTP,PPARA,PPARD
path:05131_1	Shigellosis	7/2315	14/25051	0.000109036	0.000525708	ARPC4,ARPC3,ARPC1B,ARPC2,ARPC1A,DOCK1,RHOG	ARPC5,ARPC4,ARPC3,ARPC1B,ARPC2,WASF2,ARPC1A,DOCK1,RHOG,RAC1,ARPC5L,WASF1,ELMO1
path:00250_2	Alanine, aspartate and glutamate metabolism	5/2315	7/25051	0.000120162	0.000559374	GFPT1,PPAT,NIT2,CAD,GFPT2	GFPT1,PPAT,NIT2,CAD,GFPT2
path:04510_1	Focal adhesion	30/2315	162/25051	0.000176135	0.000792607	MYL12B,MYL9,VAV3,COL5A2,DOCK1,HRAS,BIRC3,ILK,LAMC1,ARHGAP5,PDGFA,PIK3CA,PIK3R1,PPP1CA,MAPK3,MAPK10,PAK6,BAD,PTK2,RAC2,ROCK1,TNN,SOS1,SPP1,BRAF,THBS1,VEGFB,ZYX,MYLK3,ROCK2	AKT3,PAK4,LAMC3,MYL12B,MYL9,VAV3,MYL12A,CHAD,COL1A1,COL1A2,COL2A1,COL3A1,COL4A1,COL4A2,COL4A4,COL4A6,COL5A1,COL5A2,COL6A1,COL6A2,COL6A3,COL11A1,COL11A2,COMP,COL6A6,CRK,CRKL,CTNNB1,DOCK1,EGF,EGFR,ELK1,ERBB2,AKT1,AKT2,FIGF,LAMB4,FLT1,FLT4,FN1,PIK3R5,LAMA1,RAPGEF1,ARHGAP35,GSK3B,PARVB,MYLPF,HGF,HRAS,BIRC2,BIRC3,XIAP,TNC,IBSP,IGF1,IGF1R,ILK,ITGB1,ITGB3,ITGB4,ITGB5,ITGB6,ITGB7,ITGB8,JUN,KDR,RHOA,LAMA2…
path:00240_2	Pyrimidine metabolism	22/2315	105/25051	0.000206406	0.000898865	DPYD,DTYMK,TYMP,POLR1A,NT5C,ITPA,NME1,NME2,NME3,NME4,PNP,POLR3K,POLA1,POLR2F,POLR2G,POLR2H,POLR2J,POLR2L,UCKL1,POLE4,POLD4,POLR1B	NME6,POLR3F,POLR3G,POLR3C,POLD3,POLR3A,CMPK2,UPRT,UPP2,DCTD,POLR3H,DPYD,DTYMK,DUT,TYMP,NT5C2,POLA2,POLR2J2,POLR1A,NME7,NT5C,ZNRD1,ITPA,ENTPD8,NME1,NME2,NME3,NME4,PNP,NT5E,RRM2B,POLR1D,NT5C3A,CMPK1,POLR3K,POLE3,POLA1,POLD1,POLD2,POLE,POLE2,POLR2A,POLR2B,POLR2C,POLR2D,POLR2E,POLR2F,POLR2G,POLR2H,POLR2I,POLR2J,POLR2K,POLR2L,POLR2J3,UCKL1,PRIM1,PRIM2,POLR3B,POLE4,NT5M,POLD4,RRM1,RRM2,POLR1E,NME1-NME2…
path:04662_1	B cell receptor signaling pathway	12/2315	42/25051	0.000298772	0.00126045	VAV3,HRAS,NFKB1,NFKBIA,NFKBIE,PIK3CA,PIK3R1,MAPK3,PTPN6,RAC2,SOS1,BTK	AKT3,VAV3,PIK3AP1,AKT1,AKT2,FOS,PIK3R5,RASGRP3,DAPP1,GRB2,BLNK,HRAS,IKBKB,JUN,KRAS,LYN,NFKB1,NFKBIA,NFKBIB,NFKBIE,NRAS,PIK3CA,PIK3CB,PIK3CD,PIK3CG,PIK3R1,PIK3R2,MAPK1,MAPK3,PTPN6,RAC1,RAC2,RAC3,RELA,SOS1,SOS2,SYK,BTK,VAV1,VAV2,PIK3R3,CD19
path:04150_2	mTOR signaling pathway	11/2315	38/25051	0.000468022	0.00180821	EIF4B,EIF4EBP1,MTOR,PIK3CA,PIK3R1,DDIT4,MAPK3,RPS6KA3,RPS6KB2,BRAF,VEGFB	AKT3,EIF4B,EIF4EBP1,AKT1,AKT2,FIGF,PIK3R5,MTOR,RPS6KA6,HIF1A,IGF1,INS,PDPK1,PGF,PIK3CA,PIK3CB,PIK3CD,PIK3CG,PIK3R1,PIK3R2,DDIT4,PRKAA1,PRKAA2,MAPK1,MAPK3,RHEB,RPS6KA1,RPS6KA2,RPS6KA3,RPS6KB1,RPS6KB2,BRAF,TSC2,VEGFA,VEGFB,VEGFC,PIK3R3
path:04012_2	ErbB signaling pathway	13/2315	50/25051	0.000468795	0.00180821	EREG,HRAS,PIK3CA,PIK3R1,MAPK3,MAPK10,PAK6,PTK2,SOS1,BRAF,CAMK2G,CBL,CBLB	PAK4,EGFR,ERBB4,EREG,PIK3R5,CBLC,GAB1,GRB2,HRAS,ARAF,KRAS,NCK1,NRAS,PAK1,PAK2,PAK3,PIK3CA,PIK3CB,PIK3CD,PIK3CG,PIK3R1,PIK3R2,PLCG1,PLCG2,MAPK1,MAPK3,MAPK8,MAPK9,MAPK10,MAP2K1,MAP2K2,MAP2K7,PAK6,PAK7,PTK2,RAF1,MAP2K4,SOS1,SOS2,SRC,BRAF,CAMK2A,CAMK2B,CAMK2D,CAMK2G,NCK2,PIK3R3,CBL,CBLB
path:04270_1	Vascular smooth muscle contraction	13/2315	50/25051	0.000468795	0.00180821	MYL9,GNA13,ADRA1A,ARHGEF12,MYL6,PPP1CA,MAPK3,ROCK1,BRAF,CALM2,MYLK3,PPP1R14A,ROCK2	MYL9,GNA13,MYL6B,ADRA1D,ADRA1B,ADRA1A,CALML6,PLCB1,ARHGEF12,GNA11,GNA12,GNAQ,ARAF,RHOA,MYL6,MYLK,PPP1R12A,PPP1R12B,CALML5,PLCB2,PLCB3,PLCB4,PPP1CA,PPP1CB,PPP1CC,PRKCA,PRKCB,PRKCD,PRKCE,PRKCG,PRKCH,PRKCQ,MAPK1,MAPK3,MAP2K1,MAP2K2,RAF1,ROCK1,BRAF,CALM1,CALM2,CALM3,CALML3,MYLK2,ARHGEF1,MYLK3,PPP1R14A,ROCK2,ARHGEF11
path:05223_1	Non-small cell lung cancer	9/2315	27/25051	0.000484899	0.00181058	RASSF1,FOXO3,HRAS,PIK3CA,PIK3R1,MAPK3,BAD,SOS1,BRAF	AKT3,RASSF1,AKT1,AKT2,FOXO3,PIK3R5,GRB2,HRAS,ARAF,KRAS,NRAS,PIK3CA,PIK3CB,PIK3CD,PIK3CG,PIK3R1,PIK3R2,MAPK1,MAPK3,MAP2K1,MAP2K2,BAD,RAF1,SOS1,SOS2,BRAF,PIK3R3
path:05215_1	Prostate cancer	15/2315	63/25051	0.000496233	0.00181058	CREB1,CREBBP,MTOR,HRAS,AR,ATF4,NFKB1,NFKBIA,PDGFA,PIK3CA,PIK3R1,MAPK3,BAD,SOS1,BRAF	AKT3,CREB3,CHUK,CREB1,CREBBP,CREB3L4,EGF,EGFR,EP300,ERBB2,AKT1,AKT2,FGFR1,FGFR2,PIK3R5,MTOR,GRB2,GSK3B,HRAS,IGF1,IGF1R,KLK3,IKBKB,INS,INSRR,AR,ARAF,KRAS,MDM2,ATF4,NFKB1,NFKBIA,NRAS,PDGFA,PDGFB,PDGFRA,PDGFRB,PIK3CA,PIK3CB,PIK3CD,PIK3CG,PIK3R1,PIK3R2,MAPK1,MAPK3,PDGFC,MAP2K1,MAP2K2,BAD,RAF1,RELA,CREB3L2,SOS1,SOS2,BRAF,TGFA,TP53,PDGFD,CREB3L3,PIK3R3,IKBKG,CREB3L1,CREB5
path:05200_6	Pathways in cancer	6/2315	14/25051	0.000966566	0.00343385	CREBBP,ARNT,TCEB1,TCEB2,VEGFB,RBX1	CREBBP,EP300,EPAS1,FIGF,HIF1A,ARNT,PGF,TCEB1,TCEB2,VEGFA,VEGFB,VEGFC,ARNT2,RBX1
path:05160_1	Hepatitis C	8/2315	24/25051	0.00099844	0.00345614	HRAS,NFKB1,NFKBIA,MAPK3,MAPK10,SOS1,BRAF,EIF2AK3	MAPK14,EIF2AK1,HRAS,ARAF,KRAS,EIF2AK4,NFKB1,NFKBIA,NRAS,MAPK1,MAPK3,MAPK8,MAPK11,MAPK9,MAPK10,MAPK13,EIF2AK2,RAF1,RELA,MAPK12,SOS1,SOS2,BRAF,EIF2AK3
path:04210_2	Apoptosis	12/2315	48/25051	0.00111804	0.00374179	CSF2RB,BIRC3,IL1R1,IL1RAP,NFKB1,NFKBIA,PIK3CA,PIK3R1,PRKAR2A,BAD,BID,CFLAR	AKT3,IRAK3,CHUK,CSF2RB,AKT1,AKT2,PIK3R5,BIRC2,BIRC3,XIAP,IKBKB,IL1R1,IL1RAP,IL3RA,IRAK1,IRAK2,NFKB1,NFKBIA,IRAK4,PIK3CA,PIK3CB,PIK3CD,PIK3CG,PIK3R1,PIK3R2,CYCS,PRKACA,PRKACB,PRKACG,PRKAR1A,PRKAR1B,PRKAR2A,PRKAR2B,PRKX,BAD,RELA,BID,TNFRSF1A,TRAF2,CASP3,CASP7,CASP8,CASP9,PIK3R3,IKBKG,FADD,CFLAR,MAP3K14
path:04115_1	p53 signaling pathway	5/2315	10/25051	0.0011364	0.00374179	CDK6,CHEK2,SERPINE1,BAX,BID	CDK4,CDK6,CDKN1A,CHEK2,SERPINE1,CYCS,BAX,BID,SIAH1,TP53
path:04664_2	Fc epsilon RI signaling pathway	10/2315	36/25051	0.00119778	0.00385001	VAV3,FCER1G,HRAS,PIK3CA,PIK3R1,MAPK3,MAPK10,RAC2,SOS1,BTK	VAV3,FCER1G,PIK3R5,LAT,GRB2,HRAS,KRAS,LYN,NRAS,PIK3CA,PIK3CB,PIK3CD,PIK3CG,PIK3R1,PIK3R2,MAPK1,MAPK3,MAPK8,MAPK9,MAPK10,MAP2K1,MAP2K2,MAP2K7,RAC1,RAC2,RAC3,RAF1,MAP2K4,SOS1,SOS2,SYK,BTK,TNF,VAV1,VAV2,PIK3R3
path:05216_2	Thyroid cancer	6/2315	15/25051	0.00148553	0.00466387	HRAS,MAPK3,BRAF,TPM3,TPR,NCOA4	TFG,HRAS,KRAS,NRAS,NTRK1,MAPK1,MAPK3,MAP2K1,MAP2K2,RET,BRAF,TPM3,TPR,CCDC6,NCOA4
path:00520_1	Amino sugar and nucleotide sugar metabolism	10/2315	38/25051	0.00187823	0.00570017	GALE,GFPT1,GMPPA,HEXA,HK3,MPI,PMM2,UAP1,TSTA3,GFPT2	GNPDA1,GNPDA2,GALE,GALT,GFPT1,GMDS,GPI,GMPPB,GMPPA,HEXA,HEXB,HK1,HK2,HK3,MPI,AMDHD2,PGM1,PGM3,PMM1,PMM2,PGM2,NAGK,UAP1,TSTA3,UAP1L1,GFPT2
path:04720_1	Long-term potentiation	9/2315	32/25051	0.00190006	0.00570017	CREBBP,HRAS,ATF4,PPP1CA,MAPK3,RPS6KA3,BRAF,CALM2,CAMK2G	CREBBP,CALML6,EP300,RPS6KA6,HRAS,ARAF,KRAS,PPP1R12A,ATF4,NRAS,CALML5,PPP1CA,PPP1CB,PPP1CC,MAPK1,MAPK3,MAP2K1,MAP2K2,RAF1,RPS6KA1,RPS6KA2,RPS6KA3,BRAF,CALM1,CALM2,CALM3,CALML3,CAMK4,CAMK2A,CAMK2B,CAMK2D,CAMK2G
path:00310_1	Lysine degradation	7/2315	21/25051	0.00206929	0.00607292	SETD2,WHSC1L1,ASH1L,NSD1,SETD7,DOT1L,SETDB1	EHMT2,SETD1B,SETD2,SETD8,SUV420H1,WHSC1L1,ASH1L,SETMAR,NSD1,SUV39H1,WHSC1,SUV39H2,EHMT1,SETD7,SETDB2,DOT1L,SUV420H2,SETD1A,SETDB1
path:05131_3	Shigellosis	6/2315	16/25051	0.00219218	0.00629669	FBXW11,NFKB1,NFKBIA,MAPK3,MAPK10,NOD2	NOD1,FBXW11,CXCL8,NFKB1,NFKBIA,NFKBIB,MAPK1,MAPK3,MAPK8,MAPK9,MAPK10,RELA,NOD2,IKBKG,RIPK2,BTRC
path:04930_1	Type II diabetes mellitus	7/2315	22/25051	0.00279537	0.00777256	SOCS4,MTOR,PIK3CA,PIK3R1,MAPK3,MAPK10,SOCS3	SOCS4,PIK3R5,MTOR,INSR,IRS1,PIK3CA,PIK3CB,PIK3CD,PIK3CG,PIK3R1,PIK3R2,MAPK1,MAPK3,MAPK8,MAPK9,MAPK10,IRS4,PIK3R3,SOCS1,IRS2,SOCS2,SOCS3
path:04530_1	Tight junction	15/2315	74/25051	0.00282115	0.00777256	MYL12B,MYL9,CLDN23,CSNK2A1,CSNK2B,MYH15,HCLS1,HRAS,LLGL1,MYH10,PARD6A,PRKCI,PARD3,CLDN5,MPDZ	INADL,MYL12B,MYL9,MYL12A,CLDN16,CLDN4,CLDN3,CLDN7,CLDN23,CSNK2A1,CSNK2A2,CSNK2B,CLDN19,IGSF5,CTTN,RRAS2,MRAS,MYH15,CLDN14,CLDN15,CLDN17,TJP3,MYLPF,HCLS1,HRAS,KRAS,LLGL2,LLGL1,MLLT4,MYH1,MYH2,MYH3,MYH4,MYH6,MYH7,MYH8,MYH9,MYH10,MYH11,MYL2,MYL5,NRAS,CLDN20,CLDN11,F11R,PARD6A,CLDN18,CLDN22,PRKCI,PRKCZ,PARD3,MYH7B,JAM2,MYL7,ACTB,RRAS,MPP5,TJP1,ACTG1,CLDN5,MYH14,JAM3,PARD6G,PARD6B,MYH13,MPDZ,CLDN10,CL…
path:00051_1	Fructose and mannose metabolism	9/2315	34/25051	0.00300167	0.00807462	AKR1B1,PHPT1,GMPPA,HK3,MPI,PMM2,TPI1,TSTA3,MTMR1	ALDOA,ALDOB,ALDOC,AKR1B1,GMDS,PHPT1,GMPPB,GMPPA,HK1,HK2,HK3,MPI,PFKL,PFKM,PFKP,PMM1,PMM2,TPI1,TSTA3,MTMR1,MTMR2,MTMR6,MTMR7
path:05219_1	Bladder cancer	5/2315	12/25051	0.00305041	0.00807462	RASSF1,FGFR3,HRAS,MAPK3,BRAF	RASSF1,FGFR3,HRAS,ARAF,KRAS,NRAS,MAPK1,MAPK3,MAP2K1,MAP2K2,RAF1,BRAF
path:04114_1	Oocyte meiosis	13/2315	61/25051	0.00333138	0.00864878	MAD2L2,FBXW11,AR,ANAPC11,PPP1CA,MAPK3,RPS6KA3,ANAPC1,SKP1,CALM2,CAMK2G,SLK,RBX1	ANAPC10,MAD2L2,PTTG2,CHP1,CALML6,FBXW11,CDC26,ANAPC13,RPS6KA6,FBXO43,ANAPC2,ANAPC4,AR,MAD2L1,ANAPC5,ANAPC7,ANAPC11,CALML5,PPP1CA,PPP1CB,PPP1CC,PPP3CA,PPP3CB,PPP3CC,PPP3R1,PPP3R2,PRKACA,PRKACB,PRKACG,MAPK1,MAPK3,PRKX,RPS6KA1,RPS6KA2,RPS6KA3,CHP2,ANAPC1,SKP1,BUB1,CALM1,CALM2,CALM3,CALML3,CAMK2A,CAMK2B,CAMK2D,CAMK2G,CUL1,CDC23,CDC16,BTRC,PKMYT1,PTTG1,SLK,CDK1,CDC20,CDC25C,CDC27,RBX1
path:04012_1	ErbB signaling pathway	4/2315	8/25051	0.00375374	0.00956141	EIF4EBP1,MTOR,BAD,RPS6KB2	AKT3,EIF4EBP1,AKT1,AKT2,MTOR,BAD,RPS6KB1,RPS6KB2
path:00230_2	Purine metabolism	26/2315	163/25051	0.00419001	0.010475	ADSL,DGUOK,AK1,POLR1A,GUCY2C,GUK1,NT5C,APRT,ITPA,NME1,NME2,NME3,NME4,PNP,PDE3A,PDE6D,POLR3K,POLA1,POLR2F,POLR2G,POLR2H,POLR2J,POLR2L,POLE4,POLD4,POLR1B	ADA,NME6,POLR3F,POLR3G,POLR3C,ADCY1,POLD3,ADCY2,PDE10A,ADCY3,ADCY5,POLR3A,ADCY6,ADCY7,ADCY8,ADCY9,AK7,ADSSL1,ADSL,ADSS,POLR3H,DGUOK,ADCY4,AK1,AK2,AK4,NT5C2,POLA2,POLR2J2,POLR1A,AK5,AMPD1,AMPD2,PDE7B,AMPD3,GMPR,GUCY1A2,GUCY1A3,GUCY1B3,GUCY2C,GUCY2F,GUK1,NME7,GUCY2D,NT5C,ZNRD1,HPRT1,APRT,IMPDH1,IMPDH2,ITPA,ENTPD8,ATIC,NME1,NME2,NME3,NME4,PNP,NPR1,NPR2,NT5E,RRM2B,PDE11A,POLR1D,NT5C3A,GMPR2,PDE1A,PDE…
path:05145_1	Toxoplasmosis	6/2315	18/25051	0.00432515	0.0106163	NFKB1,NFKBIA,MAPK3,MAPK10,MAP3K7,TLR2	CHUK,IKBKB,IRAK1,MYD88,NFKB1,NFKBIA,NFKBIB,IRAK4,MAPK1,MAPK3,MAPK8,MAPK9,MAPK10,RELA,MAP3K7,TLR2,TRAF6,IKBKG
path:05214_1	Glioma	10/2315	44/25051	0.00592296	0.0142786	MTOR,HRAS,PDGFA,PIK3CA,PIK3R1,MAPK3,SOS1,BRAF,CALM2,CAMK2G	AKT3,CALML6,AKT1,AKT2,PIK3R5,MTOR,SHC2,GRB2,HRAS,ARAF,KRAS,SHC4,NRAS,PDGFA,PDGFB,PDGFRA,PDGFRB,CALML5,PIK3CA,PIK3CB,PIK3CD,PIK3CG,PIK3R1,PIK3R2,SHC3,MAPK1,MAPK3,MAP2K1,MAP2K2,RAF1,SHC1,SOS1,SOS2,BRAF,CALM1,CALM2,CALM3,CALML3,CAMK2A,CAMK2B,CAMK2D,CAMK2G,PIK3R3
path:04622_1	RIG-I-like receptor signaling pathway	4/2315	9/25051	0.00626472	0.0148375	NFKB1,NFKBIA,MAPK10,MAP3K7	MAP3K1,NFKB1,NFKBIA,NFKBIB,MAPK8,MAPK9,MAPK10,RELA,MAP3K7
path:04060_18	Cytokine-cytokine receptor interaction	3/2315	5/25051	0.00683146	0.0159008	TNFRSF1B,TNFSF14,TNFRSF6B	LTA,TNFRSF1B,TNFSF14,TNFRSF14,TNFRSF6B
path:05211_1	Renal cell carcinoma	6/2315	20/25051	0.00769133	0.0175988	PIK3CA,PIK3R1,MAPK3,PTPN11,SOS1,BRAF	PIK3R5,GAB1,GRB2,ARAF,PIK3CA,PIK3CB,PIK3CD,PIK3CG,PIK3R1,PIK3R2,MAPK1,MAPK3,MAP2K1,MAP2K2,PTPN11,RAF1,SOS1,SOS2,BRAF,PIK3R3
path:05214_2	Glioma	9/2315	39/25051	0.00797094	0.0179346	HRAS,PDGFA,PIK3CA,PIK3R1,MAPK3,SOS1,BRAF,CALM2,CAMK2G	CALML6,PIK3R5,SHC2,GRB2,HRAS,ARAF,KRAS,SHC4,NRAS,PDGFA,PDGFB,PDGFRA,PDGFRB,CALML5,PIK3CA,PIK3CB,PIK3CD,PIK3CG,PIK3R1,PIK3R2,SHC3,MAPK1,MAPK3,MAP2K1,MAP2K2,RAF1,SHC1,SOS1,SOS2,BRAF,CALM1,CALM2,CALM3,CALML3,CAMK2A,CAMK2B,CAMK2D,CAMK2G,PIK3R3
path:05140_4	Leishmaniasis	5/2315	15/25051	0.00914429	0.0202374	IL10,NFKB1,NFKBIA,MAP3K7,TLR2	TAB1,TAB2,IL10,IRAK1,MYD88,NFKB1,NFKBIA,NFKBIB,NOS2,IRAK4,RELA,MAP3K7,TLR2,TLR4,TRAF6
path:00330_1	Arginine and proline metabolism	7/2315	28/25051	0.0118867	0.0245439	SAT2,ALDH2,GAMT,ASL,SAT1,SRM,P4HA2	SAT2,ALDH2,ALDH1B1,ALDH9A1,ALDH3A2,GAMT,GATM,P4HA3,ARG1,ARG2,MAOA,MAOB,ASL,ODC1,ALDH7A1,P4HA1,SAT1,SRM,P4HA2
path:00620_1	Pyruvate metabolism	7/2315	28/25051	0.0118867	0.0245439	ME3,ALDH2,AKR1B1,HAGH,ACACA,MDH2,ACYP2	ME3,ALDH2,ALDH1B1,ALDH9A1,ALDH3A2,AKR1B1,GLO1,HAGH,ACACA,ACACB,MDH1,MDH2,ME1,ALDH7A1,HAGHL,ACYP1,ACYP2
path:04520_6	Adherens junction	7/2315	28/25051	0.0118867	0.0245439	CSNK2A1,CSNK2B,CTNND1,PARD3,PTPN6,RAC2,WAS	WASF2,WASF3,CSNK2A1,CSNK2A2,CSNK2B,CTNNA1,CTNNA2,CTNNB1,CTNND1,PVRL3,CTNNA3,MLLT4,PARD3,PTPN6,PTPRM,PVRL1,PVRL2,RAC1,RAC2,RAC3,ACTB,SRC,ACTG1,WAS,PVRL4,WASF1,WASL,CDC42
path:05210_1	Colorectal cancer	7/2315	28/25051	0.0118867	0.0245439	PIK3CA,PIK3R1,MAPK3,MAPK10,BAD,RAC2,BRAF	AKT3,AKT1,AKT2,PIK3R5,ARAF,KRAS,RHOA,PIK3CA,PIK3CB,PIK3CD,PIK3CG,PIK3R1,PIK3R2,MAPK1,MAPK3,MAPK8,MAPK9,MAPK10,MAP2K1,MAP2K2,BAD,RAC1,RAC2,RAC3,RAF1,RALGDS,BRAF,PIK3R3
path:00590_1	Arachidonic acid metabolism	6/2315	22/25051	0.0126194	0.0245439	ALOX5,HPGDS,GPX1,LTC4S,PTGS2,PTGES	ALOX5,ALOX15,ALOX15B,GPX6,HPGDS,GPX1,GPX2,GPX3,GPX5,GPX7,LTC4S,PTGDS,PTGS1,PTGS2,PTGES2,PTGES
path:05213_1	Endometrial cancer	6/2315	22/25051	0.0126194	0.0245439	HRAS,PIK3CA,PIK3R1,MAPK3,SOS1,BRAF	EGFR,PIK3R5,GRB2,HRAS,ARAF,KRAS,NRAS,PIK3CA,PIK3CB,PIK3CD,PIK3CG,PIK3R1,PIK3R2,MAPK1,MAPK3,MAP2K1,MAP2K2,RAF1,SOS1,SOS2,BRAF,PIK3R3
path:00510_1	N-Glycan biosynthesis	3/2315	6/25051	0.0127265	0.0245439	STT3B,STT3A,DPM3	STT3B,STT3A,DPM3,DOLPP1
path:04360_1	Axon guidance	3/2315	6/25051	0.0127265	0.0245439	PLXNC1,MAPK3,PTK2	PLXNC1,ITGB1,MAPK1,MAPK3,PTK2,SEMA7A
path:05200_11	Pathways in cancer	3/2315	6/25051	0.0127265	0.0245439	CEBPA,CSF2RA,IL6	CEBPA,CSF2RA,IL6,SPI1,RUNX1,RUNX1T1
path:04270_2	Vascular smooth muscle contraction	7/2315	30/25051	0.0173784	0.0330435	CALCRL,RAMP1,RAMP3,MYL9,MYL6,PPP1CA,MYLK3	CALCRL,RAMP2,RAMP1,RAMP3,MYL9,ADCY1,ADCY2,ADCY3,ADCY5,ADCY6,ADCY7,ADCY8,ADCY9,MYL6B,ADCY4,GNAS,MYL6,MYLK,PPP1R12A,PPP1R12B,PPP1CA,PPP1CB,PPP1CC,PRKACA,PRKACB,PRKACG,PRKX,MYLK2,MYLK3
path:05014_1	Amyotrophic lateral sclerosis (ALS)	3/2315	7/25051	0.0207527	0.0384777	BAD,BAX,TOMM40L	TOMM40,CYCS,BAD,BAX,BCL2,SOD1,TOMM40L
path:05212_1	Pancreatic cancer	8/2315	38/25051	0.0208065	0.0384777	NFKB1,PIK3CA,PIK3R1,MAPK3,MAPK10,BAD,RAC2,BRAF	AKT3,RALBP1,CHUK,AKT1,AKT2,PIK3R5,IKBKB,ARAF,KRAS,NFKB1,PIK3CA,PIK3CB,PIK3CD,PIK3CG,PIK3R1,PIK3R2,MAPK1,MAPK3,MAPK8,MAPK9,MAPK10,MAP2K1,MAP2K2,BAD,RAC1,RAC2,RAC3,RAF1,RALA,RALB,RALGDS,RELA,BRAF,PIK3R3,IKBKG,ARHGEF6,CDC42
path:00020_1	Citrate cycle (TCA cycle)	4/2315	13/25051	0.026347	0.0456113	FH,MDH2,SDHB,SUCLG1	FH,MDH1,MDH2,SDHA,SDHB,SDHC,SDHD,SUCLG2,SUCLG1,SUCLA2
path:00052_1	Galactose metabolism	4/2315	13/25051	0.026347	0.0456113	AKR1B1,GALE,B4GALT1,HK3	AKR1B1,GALE,B4GALT1,HK1,HK2,HK3,LALBA,LCT,B4GALT2
path:00250_1	Alanine, aspartate and glutamate metabolism	4/2315	13/25051	0.026347	0.0456113	ADSL,ASL,NIT2,CAD	ADSSL1,ADSL,ADSS,IL4I1,ASL,ASS1,NIT2,CAD
path:04144_4	Endocytosis	4/2315	13/25051	0.026347	0.0456113	VPS37D,CHMP4A,VPS28,CHMP6	SNF8,CHMP4B,VPS37A,VPS37D,CHMP4A,VPS28,VPS37C,TSG101,CHMP6,VPS37B,MVB12B,CHMP4C,MVB12A
path:05222_2	Small cell lung cancer	9/2315	47/25051	0.0263532	0.0456113	BIRC3,LAMC1,NFKB1,NFKBIA,PIK3CA,PIK3R1,PTGS2,PTK2,TRAF4	AKT3,LAMC3,CHUK,COL4A1,COL4A2,COL4A4,COL4A6,AKT1,AKT2,LAMB4,FN1,PIK3R5,LAMA1,BIRC2,BIRC3,XIAP,IKBKB,ITGB1,LAMA2,LAMA3,LAMA4,LAMA5,LAMB1,LAMB2,LAMB3,LAMC1,LAMC2,NFKB1,NFKBIA,PIK3CA,PIK3CB,PIK3CD,PIK3CG,PIK3R1,PIK3R2,PTGS2,PTK2,RELA,TRAF1,TRAF2,TRAF3,TRAF5,TRAF6,PIK3R3,IKBKG,TRAF4
path:00480_1	Glutathione metabolism	8/2315	40/25051	0.0277835	0.0474781	GCLM,GPX1,GPX4,GSS,GSTP1,GSTZ1,SRM,GSTO1	GSTO2,GGT6,GSTA5,GPX6,GGT1,GGT7,GGT5,GCLC,GCLM,GPX1,GPX2,GPX3,GPX4,GPX5,GPX7,GSS,GSTA1,GSTA2,GSTA3,GSTA4,GSTM1,GSTM2,GSTM3,GSTM4,GSTM5,GSTP1,GSTT1,GSTT2,GSTZ1,GSTK1,MGST1,MGST2,MGST3,SRM,GSTO1
path:04370_1	VEGF signaling pathway	12/2315	71/25051	0.0286435	0.0483359	NFAT5,HRAS,NFATC3,PIK3CA,PIK3R1,MAPK3,BAD,PTGS2,PTK2,RAC2,SH2D2A,MAPKAPK2	AKT3,PLA2G4B,NFAT5,CHP1,PLA2G4E,MAPK14,AKT1,AKT2,PIK3R5,PLA2G2D,PLA2G2E,HRAS,KDR,KRAS,PLA2G2C,NFATC1,NFATC2,NFATC3,NFATC4,NRAS,PLA2G3,PIK3CA,PIK3CB,PIK3CD,PIK3CG,PIK3R1,PIK3R2,PLA2G1B,PLA2G2A,PLA2G4A,PLA2G5,PLCG1,PLCG2,PPP3CA,PPP3CB,PPP3CC,PPP3R1,PPP3R2,PRKCA,PRKCB,PRKCG,MAPK1,MAPK3,MAPK11,MAPK13,MAP2K1,MAP2K2,SPHK2,BAD,PTGS2,PTK2,RAC1,RAC2,RAC3,RAF1,MAPK12,CHP2,PLA2G2F,MAPKAPK3,PLA2G12A,PLA2G6,P…
path:00260_2	Glycine, serine and threonine metabolism	3/2315	8/25051	0.0309521	0.0503437	SARDH,GCAT,GAMT	SARDH,GCAT,GAMT,GATM
path:05120_1	Epithelial cell signaling in Helicobacter pylori infection	3/2315	8/25051	0.0309521	0.0503437	NFKB1,NFKBIA,MAPK10	CXCL8,JUN,NFKB1,NFKBIA,MAPK8,MAPK9,MAPK10,RELA
path:05144_1	Malaria	3/2315	8/25051	0.0309521	0.0503437	ICAM1,ITGB2,THBS1	COMP,ICAM1,ITGAL,ITGB2,THBS1,THBS2,THBS3,THBS4
path:04360_4	Axon guidance	6/2315	27/25051	0.0336912	0.0541466	HRAS,MAPK3,PAK6,RAC2,ROCK1,ROCK2	PAK4,EPHA2,EPHA1,EPHA3,EPHA4,EPHA5,EPHA7,EPHA8,NGEF,EPHA6,HRAS,KRAS,RHOA,NRAS,PAK1,PAK2,PAK3,MAPK1,MAPK3,PAK6,PAK7,RAC1,RAC2,RAC3,RASA1,ROCK1,ROCK2
path:05142_1	Chagas disease	7/2315	35/25051	0.0383848	0.0609641	IFNGR2,IL10,NFKB1,NFKBIA,MAPK3,MAPK10,TLR2	CHUK,MAPK14,FOS,IFNGR1,IFNGR2,IKBKB,IL10,IRAK1,JUN,MYD88,NFKB1,NFKBIA,NOS2,IRAK4,PPP2CA,PPP2CB,PPP2R1A,PPP2R1B,PPP2R2A,PPP2R2B,PPP2R2C,PPP2R2D,MAPK1,MAPK3,MAPK8,MAPK11,MAPK9,MAPK10,MAPK13,RELA,MAPK12,MAP2K4,TLR2,TRAF6,IKBKG
path:04912_2	GnRH signaling pathway	6/2315	28/25051	0.0396379	0.0622222	HRAS,MAPK3,MAPK10,SOS1,CALM2,CAMK2G	CALML6,HRAS,KRAS,MAP3K1,NRAS,CALML5,MAPK1,MAPK3,MAPK8,MAPK9,MAPK10,MAP2K1,MAP2K2,MAP2K7,RAF1,MAP2K4,SOS1,SOS2,SRC,CALM1,CALM2,CALM3,CALML3,CAMK2A,CAMK2B,CAMK2D,CAMK2G,CDC42
path:04914_2	Progesterone-mediated oocyte maturation	6/2315	29/25051	0.0462093	0.0700833	MAD2L2,ANAPC11,MAPK3,RPS6KA3,ANAPC1,CDC25B	ANAPC10,MAD2L2,CDC26,ANAPC13,RPS6KA6,ANAPC2,ANAPC4,MAD2L1,FZR1,ANAPC5,ANAPC7,ANAPC11,MAPK1,MAPK3,RPS6KA1,RPS6KA2,RPS6KA3,ANAPC1,BUB1,MAD1L1,CDC23,CDC16,PKMYT1,CDK1,CDC25A,CDC25B,CDC25C,CDC27
path:04114_2	Oocyte meiosis	5/2315	22/25051	0.0467222	0.0700833	FBXW11,ANAPC11,ANAPC1,SKP1,RBX1	ANAPC10,PTTG2,FBXW11,CDC26,ANAPC13,FBXO43,ANAPC2,ANAPC4,ANAPC5,ANAPC7,ANAPC11,ANAPC1,SKP1,CUL1,CDC23,CDC16,BTRC,PTTG1,CDC20,CDC27,RBX1
path:04960_1	Aldosterone-regulated sodium reabsorption	5/2315	22/25051	0.0467222	0.0700833	ATP1B2,ATP1B3,PIK3CA,PIK3R1,SCNN1A	ATP1B4,PIK3R5,KRAS,NR3C2,ATP1A1,ATP1A2,ATP1A3,ATP1A4,ATP1B1,ATP1B2,ATP1B3,FXYD2,PIK3CA,PIK3CB,PIK3CD,PIK3CG,PIK3R1,PIK3R2,SCNN1A,SCNN1B,SCNN1G,PIK3R3
path:05212_2	Pancreatic cancer	5/2315	22/25051	0.0467222	0.0700833	JAK1,NFKB1,PIK3CA,PIK3R1,VEGFB	AKT3,ERBB2,AKT1,AKT2,FIGF,PIK3R5,JAK1,NFKB1,PGF,PIK3CA,PIK3CB,PIK3CD,PIK3CG,PIK3R1,PIK3R2,RELA,STAT3,VEGFA,VEGFB,VEGFC,PIK3R3
